# Supplementary material for: Cross-species functional modules link proteostasis to human normal aging
Source: PLoS Comput Biol. 2019 Jul 3;15(7):e1007162. doi: 10.1371/journal.pcbi.1007162 (PMC6634426; doi:10.1371/journal.pcbi.1007162)
Supplement: S1 Table — This table contains 2 sheets, corresponding to aging and dietary restriction experiments. (XLSX) [file pcbi.1007162.s012.xlsx]

## Sheet: Aging Experiments
Aging Experiments:
Species	Tissue	Age Range	Ages Sampled [Sample Size]	Gender	Strain	Database ID	Platform	Reference
Homo sapiens	Skeletal muscle	20-70 years	n = 361	m/f	-	GTEx V6p	RNA-seq	dbGAP access
	Hippocampus	20-70 years	n = 81	m/f	-	GTEx V6p	RNA-seq	dbGAP access
Mus musculus	Skeletal muscle	5-25 months	5 [n = 5], 25 [n = 5]	-	C57BL/6J	GSE6323	Affymetrix Mouse Expression 430A Array	Edwards at al. 2007 BMC Genomics
	Hippocampus	3-24 months	3 [n = 5], 24 [n = 6]	-	C57BL/6J	GSE61915	RNA-seq	Stilling et al. 2014 Front Cell. Neurosci
Drosophila melanogaster	Whole body	10-61 days	10 [n = 6], 61 [n = 4]	m	w1118	GSE42255	Affymetrix Drosophila Genome Array	Landis et al. 2012 Aging (Albany NY)
Caenorhabditis elegans	Whole body	5-10 days	5 [n = 3], 10 [n = 3]	-	N2	GSE46051	RNA-seq	Mansfeld et al. 2015 Nat Comm

## Sheet: Caloric restriction Experiments
Caloric Restriction Experiments:
Species	Tissue	% CR	Duration	Age Range	Treatment [Sample Size]	Gender	Strain	Database ID	Platform	Reference
Homo sapiens	Skeletal muscle	~30%	9.6-10 years	58.7 +/- 7.4 years	CR [n = 15], control [n = 10]	-	-	GSE38012	Illumina HumanHT-12 V3.0 expression beadchip	Mercken et al. 2013 Aging Cell
Mus musculus	Skeletal muscle	0.4	23.5 months	25 months	CR [n = 5], control [n = 5]	m	C57B/6J	GSE6323	Affymetrix Mouse Expression 430A Array	Edwards et al. 2007 BMC Genomics
Drosophila melanogaster	Whole body	0.5N food	40 days	40 days	CR [n = 3], control [n =3]	f	Canton-S	GSE26726	Affymetrix Drosophila Genome 2.0 Array	Bauer et al. 2010 Aging (Albany NY)
Caenorhabditis elegans	Whole body	fasting	2 days	4 days	CR [n = 3], control [n = 3]	-	N2	GSE27677	Affymetrix C.elegans Genome Array	Uno et al. 2013 Cell Rep
