# Supplementary material for: Cross-species functional modules link proteostasis to human normal aging
Source: PLoS Comput Biol. 2019 Jul 3;15(7):e1007162. doi: 10.1371/journal.pcbi.1007162 (PMC6634426; doi:10.1371/journal.pcbi.1007162)
Supplement: S2 Table — This table contains 6 sheets, each sheet corresponds for tissue and species. In each sheet, rows correspond to genes with no cutoffs applied. The columns provide differential expression statistics for all the samples (GTEx) and two-group comparisons (model organisms). (XLSX) [file pcbi.1007162.s013.xlsx]

## Sheet: DEG_muscle_human_aging
logFC	AveExpr	t	P.Value	adj.P.Val	B	gene.names	ENSEMBL
-0.0260273	2.52245	-9.85428	1.97417e-20	2.72731e-16	34.5933	FAM171A1	ENSG00000148468
-0.0331168	0.525466	-9.36532	8.61082e-19	5.94793e-15	31.1428	DMRT2	ENSG00000173253
0.0673017	-0.511523	8.46946	6.43317e-16	2.84339e-12	24.9411	DNAH11	ENSG00000105877
-0.0438701	0.385232	-8.43494	8.23276e-16	2.84339e-12	24.3493	CLIC6	ENSG00000159212
0.0455677	0.195894	7.88811	3.74625e-14	1.03509e-10	20.7687	LMO3	ENSG00000048540
0.0663756	-2.41655	7.69791	1.3578e-13	3.12633e-10	20.0038	GALNTL6	ENSG00000174473
0.0509093	0.672549	7.42581	8.25009e-13	1.62822e-09	17.6464	EDA2R	ENSG00000131080
0.0440975	2.196	7.37332	1.16244e-12	2.00739e-09	17.0366	CYP26B1	ENSG00000003137
0.0599818	-3.4784	7.31769	1.66865e-12	2.56137e-09	17.6639	CDKN2A	ENSG00000147889
0.0168879	3.28012	7.21323	3.27268e-12	4.5212e-09	15.8306	SKAP2	ENSG00000005020
0.0204586	3.67158	7.13908	5.25703e-12	6.12962e-09	15.3271	EPB41L3	ENSG00000082397
0.00913965	6.47848	7.13708	5.32432e-12	6.12962e-09	15.2394	CPSF7	ENSG00000149532
-0.0106875	5.26223	-7.01194	1.17522e-11	1.2489e-08	14.4324	ELOA	ENSG00000011007
-0.0102718	8.35265	-6.84137	3.40155e-11	3.3566e-08	13.5399	RNF10	ENSG00000022840
0.0462768	-1.52825	6.73438	6.56099e-11	6.04267e-08	13.7563	PSD2	ENSG00000146005
-0.00826921	5.95482	-6.70116	8.03268e-11	6.93572e-08	12.5566	DNAJC7	ENSG00000168259
-0.0114783	4.49082	-6.61863	1.32395e-10	1.02309e-07	12.0678	SMIM20	ENSG00000250317
-0.00927607	2.82006	-6.61749	1.33302e-10	1.02309e-07	12.2141	METTL2A	ENSG00000087995
-0.0155084	2.81075	-6.53468	2.19053e-10	1.59275e-07	11.7241	CHIC1	ENSG00000204116
0.0206896	-0.6532	6.46508	3.31342e-10	2.28874e-07	11.9742	PCDHB2	ENSG00000112852
0.0215239	-0.385266	6.44508	3.72942e-10	2.45342e-07	11.8008	POLN	ENSG00000130997
-0.00837447	5.30253	-6.4221	4.27112e-10	2.68207e-07	10.9042	NKIRAS2	ENSG00000168256
-0.0079602	4.46866	-6.40724	4.66169e-10	2.79079e-07	10.8346	NKAPD1	ENSG00000150776
-0.0104826	2.46595	-6.40056	4.84827e-10	2.79079e-07	10.9952	SLC25A51	ENSG00000122696
0.0399562	-1.13839	6.36026	6.14074e-10	3.39337e-07	11.482	FAM153B	ENSG00000182230
-0.0129629	5.18503	-6.29976	8.73729e-10	4.64253e-07	10.2058	GID4	ENSG00000141034
0.03649	2.13181	6.28887	9.30691e-10	4.76204e-07	10.4679	FST	ENSG00000134363
0.0427786	1.88784	6.25978	1.10147e-09	5.43457e-07	10.3598	CHAD	ENSG00000136457
-0.024571	5.91763	-6.23297	1.28571e-09	6.04541e-07	9.84908	DAAM2	ENSG00000146122
0.0419977	-1.2481	6.2261	1.3376e-09	6.04541e-07	10.7531	GPR37	ENSG00000170775
-0.00969763	3.96008	-6.22366	1.35655e-09	6.04541e-07	9.81967	DCUN1D5	ENSG00000137692
-0.00950133	6.26853	-6.1741	1.80266e-09	7.78241e-07	9.5215	WSB2	ENSG00000176871
-0.00880808	4.50937	-6.15241	2.04037e-09	8.29056e-07	9.38746	MTRF1L	ENSG00000112031
-0.0109761	3.86755	-6.15241	2.04038e-09	8.29056e-07	9.42794	UCHL3	ENSG00000118939
-0.0100042	3.74383	-6.14617	2.11438e-09	8.34577e-07	9.40283	LLPH	ENSG00000139233
0.0345499	-2.05514	6.10092	2.73453e-09	1.03019e-06	10.1943	EPHA7	ENSG00000135333
-0.00987346	5.04233	-6.09934	2.7591e-09	1.03019e-06	9.07911	MTIF2	ENSG00000085760
0.012793	5.08751	6.09088	2.89445e-09	1.05228e-06	9.03597	POLE	ENSG00000177084
-0.00722056	4.77019	-6.08368	3.01476e-09	1.05243e-06	8.99708	ERLEC1	ENSG00000068912
0.0278484	0.111267	6.07759	3.1205e-09	1.05243e-06	9.63965	SPATA18	ENSG00000163071
0.0217373	0.119592	6.07742	3.12338e-09	1.05243e-06	9.61858	PCDH9	ENSG00000184226
-0.0093348	6.6114	-6.07215	3.21778e-09	1.05842e-06	8.97057	MMADHC	ENSG00000168288
-0.00835039	5.36438	-6.06389	3.37135e-09	1.08314e-06	8.88242	SCCPDH	ENSG00000143653
0.0431747	-2.00188	6.05036	3.63848e-09	1.1424e-06	9.91928	CERKL	ENSG00000188452
-0.013979	1.603	-6.01133	4.5306e-09	1.38039e-06	8.92775	MARK1	ENSG00000116141
-0.0148933	5.66101	-6.00876	4.59632e-09	1.38039e-06	8.58658	STRADB	ENSG00000082146
0.0076511	7.075	5.97709	5.48663e-09	1.59751e-06	8.46616	DDX39B	ENSG00000198563
0.023269	1.17603	5.97502	5.55053e-09	1.59751e-06	8.86615	CXorf57	ENSG00000147231
-0.00907448	4.63736	-5.96748	5.78856e-09	1.63202e-06	8.36425	GLRX3	ENSG00000108010
0.00705476	5.24727	5.96372	5.91118e-09	1.63326e-06	8.33447	EXOSC10	ENSG00000171824
-0.00942789	3.15089	-5.95611	6.16718e-09	1.67058e-06	8.41958	MAIP1	ENSG00000162972
-0.0126524	4.40658	-5.93301	7.01154e-09	1.86278e-06	8.18629	ETFRF1	ENSG00000205707
0.0314259	-1.28751	5.92336	7.39684e-09	1.92806e-06	9.07374	DRD4	ENSG00000069696
0.0197646	0.613311	5.91848	7.59955e-09	1.94422e-06	8.65595	PCDHB14	ENSG00000120327
0.0347237	-2.18155	5.91079	7.92991e-09	1.99185e-06	9.16552	PHF21B	ENSG00000056487
0.0111657	5.10939	5.8995	8.44042e-09	2.08222e-06	7.9896	CLK4	ENSG00000113240
0.0426266	-1.09621	5.89094	8.84883e-09	2.14468e-06	8.88587	PCDH20	ENSG00000197991
-0.00901518	4.12677	-5.88488	9.15002e-09	2.17944e-06	7.94303	EEFSEC	ENSG00000132394
0.0535737	1.31598	5.87428	9.70012e-09	2.24983e-06	8.36691	ARHGAP36	ENSG00000147256
-0.0102665	6.17626	-5.87295	9.77127e-09	2.24983e-06	7.86653	SLC25A46	ENSG00000164209
0.0550534	-4.06077	5.86785	1.00496e-08	2.276e-06	9.25993	SOX3	ENSG00000134595
0.0161779	-0.244111	5.8476	1.12321e-08	2.49724e-06	8.43989	AGBL3	ENSG00000146856
-0.00901904	5.32517	-5.84508	1.13881e-08	2.49724e-06	7.69377	PPID	ENSG00000171497
0.0285472	0.513146	5.84076	1.16613e-08	2.51719e-06	8.27317	C2	ENSG00000166278
-0.0166813	0.432837	-5.83296	1.21698e-08	2.58655e-06	8.16029	RCAN3	ENSG00000117602
-0.00997384	5.54294	-5.81778	1.32234e-08	2.7679e-06	7.55085	APOPT1	ENSG00000256053
-0.0108229	5.25052	-5.81368	1.3523e-08	2.78837e-06	7.52657	LYPLA1	ENSG00000120992
-0.0108783	10.6061	-5.79075	1.5324e-08	3.07229e-06	7.72177	NFE2L1	ENSG00000082641
-0.0118699	4.46378	-5.79051	1.53448e-08	3.07229e-06	7.41865	AGTPBP1	ENSG00000135049
-0.0086318	4.23667	-5.78634	1.56962e-08	3.09776e-06	7.40896	AGGF1	ENSG00000164252
-0.00809857	4.88807	-5.7814	1.6124e-08	3.10576e-06	7.35752	CMAS	ENSG00000111726
-0.0281759	2.8659	-5.78069	1.61864e-08	3.10576e-06	7.4879	OSBPL3	ENSG00000070882
0.0148048	2.50509	5.77653	1.65565e-08	3.13326e-06	7.57393	MYO5C	ENSG00000128833
0.0127987	3.21727	5.77002	1.71529e-08	3.18951e-06	7.4377	NPIPA5	ENSG00000183793
-0.00913113	3.32676	-5.76828	1.73155e-08	3.18951e-06	7.39251	PHF19	ENSG00000119403
-0.0194477	4.10489	-5.75939	1.81707e-08	3.303e-06	7.27652	PSTPIP2	ENSG00000152229
-0.00706718	6.31885	-5.75562	1.85462e-08	3.32747e-06	7.24576	MAPKAP1	ENSG00000119487
0.00841808	4.28298	5.75147	1.89677e-08	3.32827e-06	7.23198	CENPT	ENSG00000102901
0.0247674	0.712462	5.75084	1.90324e-08	3.32827e-06	7.75265	VWCE	ENSG00000167992
0.0128387	3.90024	5.73529	2.07025e-08	3.57507e-06	7.18065	TP53I11	ENSG00000175274
-0.0257235	-0.481716	-5.73238	2.10312e-08	3.58698e-06	7.78206	HIST1H2BJ	ENSG00000124635
-0.0103477	4.39992	-5.72339	2.20771e-08	3.71945e-06	7.06778	TAF13	ENSG00000197780
-0.00679377	5.82291	-5.71235	2.34309e-08	3.88586e-06	6.99935	RPRD1A	ENSG00000141425
0.0438354	-3.02406	5.7108	2.36274e-08	3.88586e-06	8.26289	NWD1	ENSG00000188039
0.0208073	5.619	5.70417	2.44858e-08	3.97966e-06	6.9559	IGF2	ENSG00000167244
-0.0101747	4.31458	-5.69659	2.55048e-08	4.09708e-06	6.93181	TATDN1	ENSG00000147687
-0.00902639	5.84954	-5.6823	2.75379e-08	4.37283e-06	6.84349	MRPS16	ENSG00000182180
0.0165662	4.49365	5.67356	2.88599e-08	4.53067e-06	6.81888	PLXNB2	ENSG00000196576
-0.00845434	6.01116	-5.66245	3.06283e-08	4.75427e-06	6.74522	PRKAG1	ENSG00000181929
-0.00879707	4.40037	-5.65373	3.20897e-08	4.92577e-06	6.70393	TBRG1	ENSG00000154144
0.0220742	0.878247	5.64586	3.3468e-08	5.05772e-06	7.16771	EYA2	ENSG00000064655
-0.00651679	5.41815	-5.64467	3.36815e-08	5.05772e-06	6.63725	CCNY	ENSG00000108100
0.031148	-1.30726	5.64006	3.45202e-08	5.12793e-06	7.57333	HOOK1	ENSG00000134709
-0.0441776	1.10552	-5.63769	3.49591e-08	5.13788e-06	6.96607	NPR3	ENSG00000113389
-0.00763331	5.68798	-5.63548	3.5374e-08	5.14413e-06	6.59523	YKT6	ENSG00000106636
-0.0091273	6.29327	-5.61736	3.89557e-08	5.60596e-06	6.52275	POMP	ENSG00000132963
0.0238374	2.09332	5.61387	3.9685e-08	5.65204e-06	6.79534	AVPI1	ENSG00000119986
0.0293985	0.470447	5.61031	4.04435e-08	5.70129e-06	7.06587	ADGRB2	ENSG00000121753
0.00954967	2.82092	5.59575	4.36905e-08	6.09682e-06	6.57759	SIPA1L1	ENSG00000197555
0.0325799	0.438594	5.58666	4.58474e-08	6.33381e-06	6.93858	BEX2	ENSG00000133134
-0.00869835	6.98568	-5.57543	4.86514e-08	6.64499e-06	6.3415	RRAGD	ENSG00000025039
-0.0127011	1.74376	-5.57384	4.90618e-08	6.64499e-06	6.59743	AP4S1	ENSG00000100478
0.0521026	-2.67062	5.56735	5.07728e-08	6.68343e-06	7.478	CUX2	ENSG00000111249
0.019918	-0.569381	5.5667	5.09492e-08	6.68343e-06	7.03781	PCDHGA9	ENSG00000261934
-0.00985451	6.48541	-5.56627	5.10653e-08	6.68343e-06	6.26951	PKN1	ENSG00000123143
0.0182085	0.356083	5.56547	5.12807e-08	6.68343e-06	6.8375	GGT1	ENSG00000100031
-0.0097246	3.94782	-5.55515	5.41499e-08	6.99141e-06	6.22287	ZDHHC16	ENSG00000171307
-0.00920672	3.64223	-5.55309	5.47412e-08	7.00231e-06	6.23979	PTS	ENSG00000150787
-0.00824269	4.07083	-5.55125	5.52721e-08	7.00536e-06	6.19426	RPS6KC1	ENSG00000136643
-0.00785544	4.65887	-5.54077	5.84076e-08	7.33546e-06	6.10987	BLMH	ENSG00000108578
-0.0486803	8.29428	-5.53297	6.08514e-08	7.51444e-06	6.24621	IGFN1	ENSG00000163395
-0.0117726	1.14959	-5.53186	6.12084e-08	7.51444e-06	6.47598	SATL1	ENSG00000184788
0.0178799	3.46654	5.53034	6.16997e-08	7.51444e-06	6.16746	PXDC1	ENSG00000168994
-0.00921701	6.83479	-5.52939	6.20084e-08	7.51444e-06	6.09772	EIF3J	ENSG00000104131
-0.00893916	4.01191	-5.52575	6.32039e-08	7.59272e-06	6.06923	TIPRL	ENSG00000143155
0.0449404	-0.672517	5.51899	6.54844e-08	7.76144e-06	6.84828	KRT80	ENSG00000167767
-0.0164867	4.78122	-5.51827	6.57321e-08	7.76144e-06	5.9919	GCLM	ENSG00000023909
-0.0110531	4.12567	-5.51245	6.77703e-08	7.92979e-06	5.99045	TRMT10C	ENSG00000174173
0.00833009	4.88399	5.51094	6.83058e-08	7.92979e-06	5.95598	CBX5	ENSG00000094916
0.0106568	7.42335	5.49987	7.23807e-08	8.33283e-06	5.97101	PXN	ENSG00000089159
0.053571	-0.612444	5.49192	7.54506e-08	8.57035e-06	6.70517	LTK	ENSG00000062524
0.0330737	1.30717	5.49133	7.56846e-08	8.57035e-06	6.31669	NOTUM	ENSG00000185269
0.0154037	0.748877	5.48434	7.84977e-08	8.77235e-06	6.34551	KAZN	ENSG00000189337
0.0148896	1.44598	5.48375	7.87384e-08	8.77235e-06	6.22189	CACNA2D2	ENSG00000007402
-0.0125121	3.69042	-5.4817	7.95852e-08	8.79575e-06	5.86855	TATDN3	ENSG00000203705
-0.00688881	2.99452	-5.4669	8.59661e-08	9.41815e-06	5.87424	DIABLO	ENSG00000184047
0.0237693	2.51797	5.46553	8.65802e-08	9.41815e-06	5.97214	PTPRF	ENSG00000142949
-0.00950338	3.56302	-5.46056	8.88492e-08	9.58947e-06	5.77611	MRPL13	ENSG00000172172
-0.00872382	5.50669	-5.45858	8.97669e-08	9.61341e-06	5.68533	FAM98A	ENSG00000119812
0.0217133	-0.767048	5.45397	9.19448e-08	9.71376e-06	6.51457	PCDHGA7	ENSG00000253537
-0.0141112	3.31683	-5.45362	9.21102e-08	9.71376e-06	5.76219	TANGO2	ENSG00000183597
0.0620801	-1.16464	5.43978	9.8971e-08	1.03582e-05	6.58787	COL19A1	ENSG00000082293
0.0183909	1.8231	5.42684	1.05834e-07	1.09932e-05	5.87578	SRC	ENSG00000197122
0.019111	4.10401	5.42227	1.08361e-07	1.11717e-05	5.5612	COL7A1	ENSG00000114270
-0.0111777	2.61271	-5.40755	1.16923e-07	1.19601e-05	5.62414	TCEANC2	ENSG00000116205
0.0307268	2.83429	5.4062	1.1774e-07	1.19601e-05	5.6406	COL28A1	ENSG00000215018
0.0294895	-2.34912	5.3989	1.22255e-07	1.23281e-05	6.54187	PRKCZ	ENSG00000067606
0.0178912	3.72397	5.39666	1.23675e-07	1.23809e-05	5.46347	HTRA1	ENSG00000166033
-0.00813518	6.18317	-5.37837	1.35878e-07	1.34966e-05	5.3036	DNAJC21	ENSG00000168724
-0.0068489	3.90559	-5.37709	1.36773e-07	1.34966e-05	5.32638	GLTP	ENSG00000139433
0.00796309	4.636	5.37398	1.38975e-07	1.36166e-05	5.27491	CNOT3	ENSG00000088038
-0.0103866	3.4435	-5.36558	1.45101e-07	1.41167e-05	5.3088	MTFR1	ENSG00000066855
0.0182618	0.598598	5.3575	1.51238e-07	1.45988e-05	5.74998	CCDC171	ENSG00000164989
0.00870474	6.44383	5.35529	1.52956e-07	1.45988e-05	5.19432	CCNL2	ENSG00000221978
-0.0108885	7.01147	-5.35494	1.53227e-07	1.45988e-05	5.22954	GUCD1	ENSG00000138867
0.00918721	3.66902	5.35333	1.54497e-07	1.4619e-05	5.24147	ZNF333	ENSG00000160961
0.018079	2.83207	5.34874	1.58166e-07	1.48644e-05	5.33514	PLAT	ENSG00000104368
-0.0105244	8.58215	-5.34425	1.61842e-07	1.51071e-05	5.28321	KTN1	ENSG00000126777
-0.00748891	5.18482	-5.33995	1.65436e-07	1.53292e-05	5.08916	ACO1	ENSG00000122729
0.0117169	6.12948	5.33877	1.66441e-07	1.53292e-05	5.09922	GPATCH8	ENSG00000186566
-0.0119815	3.12848	-5.33052	1.73599e-07	1.58826e-05	5.17122	MOSPD1	ENSG00000101928
0.00800239	3.78959	5.32536	1.78227e-07	1.61987e-05	5.09166	GUSB	ENSG00000169919
-0.0119949	6.22542	-5.32078	1.82432e-07	1.64205e-05	5.02013	MLEC	ENSG00000110917
0.0531256	-3.6046	5.32013	1.83044e-07	1.64205e-05	6.37932	NHLH2	ENSG00000177551
-0.00944944	5.01691	-5.30966	1.93061e-07	1.72074e-05	4.94123	DYNLT1	ENSG00000146425
0.0260474	1.16824	5.30629	1.96395e-07	1.73923e-05	5.3963	ATP1A4	ENSG00000132681
-0.00834699	4.08375	-5.30063	2.02125e-07	1.77857e-05	4.93284	PPP2R3C	ENSG00000092020
0.016908	8.15358	5.2974	2.0547e-07	1.79656e-05	5.00482	EEF1A1	ENSG00000156508
-0.011251	2.5914	-5.29339	2.0969e-07	1.82193e-05	5.0557	GNPNAT1	ENSG00000100522
0.0320133	0.977139	5.29097	2.12283e-07	1.83293e-05	5.36404	LOC400499	ENSG00000188897
0.00959274	6.03433	5.28412	2.19781e-07	1.8852e-05	4.82675	GIGYF1	ENSG00000146830
-0.0143414	1.13563	-5.28146	2.22771e-07	1.8852e-05	5.21641	SLC25A15	ENSG00000102743
0.0540958	3.31801	5.28088	2.23418e-07	1.8852e-05	5.01043	MYH8	ENSG00000133020
-0.0118719	5.06258	-5.28055	2.23795e-07	1.8852e-05	4.79943	DPH3	ENSG00000154813
-0.0101288	2.72655	-5.26852	2.37841e-07	1.99137e-05	4.91726	IFT74	ENSG00000096872
0.0147025	0.585859	5.25999	2.48305e-07	2.06414e-05	5.25734	MEF2B	ENSG00000213999
-0.00901493	6.22863	-5.25883	2.49768e-07	2.06414e-05	4.71465	EIF4E3	ENSG00000163412
-0.00986401	4.95113	-5.2567	2.52471e-07	2.06414e-05	4.68119	CDIP1	ENSG00000089486
-0.00577259	5.67698	-5.25667	2.52508e-07	2.06414e-05	4.68448	GLUD1	ENSG00000148672
-0.00954218	4.437	-5.25408	2.5582e-07	2.07891e-05	4.68564	CHUK	ENSG00000213341
0.0126955	4.93475	5.24456	2.68402e-07	2.1684e-05	4.62911	INF2	ENSG00000203485
0.0382589	1.95803	5.23704	2.78748e-07	2.2389e-05	4.99084	UNC13C	ENSG00000137766
0.0184043	6.055	5.23312	2.84303e-07	2.27032e-05	4.57914	C3	ENSG00000125730
-0.0171714	4.5355	-5.23196	2.85963e-07	2.27045e-05	4.57551	SPIRE1	ENSG00000134278
-0.0102706	2.00974	-5.2295	2.89526e-07	2.2856e-05	4.83105	MORN2	ENSG00000188010
0.00892584	4.86027	5.21644	3.09131e-07	2.4265e-05	4.49098	MDC1	ENSG00000137337
0.0154815	0.038308	5.21127	3.17251e-07	2.47321e-05	5.12735	DZIP1L	ENSG00000158163
-0.00718212	4.67961	-5.21039	3.18662e-07	2.47321e-05	4.4617	RTCA	ENSG00000137996
-0.00853146	4.60668	-5.20722	3.23764e-07	2.49877e-05	4.44907	DESI1	ENSG00000100418
-0.0115823	6.00536	-5.20598	3.25768e-07	2.50027e-05	4.44969	ESYT1	ENSG00000139641
0.0296728	-0.305498	5.19896	3.3742e-07	2.56296e-05	5.16928	PCDHGC5	ENSG00000240764
-0.0172966	1.83199	-5.19883	3.37647e-07	2.56296e-05	4.69887	CADM2	ENSG00000175161
0.0183936	-0.696937	5.19198	3.49406e-07	2.63773e-05	5.19745	PCDHB13	ENSG00000187372
-0.0105022	5.38522	-5.18446	3.62766e-07	2.72371e-05	4.32904	ME1	ENSG00000065833
-0.00709948	3.85584	-5.18303	3.65375e-07	2.72846e-05	4.37886	SMIM11A	ENSG00000205670
0.0111443	4.53912	5.17483	3.80619e-07	2.79941e-05	4.30472	ARHGAP32	ENSG00000134909
0.0126946	1.04521	5.17474	3.80782e-07	2.79941e-05	4.76138	LOC730098	ENSG00000187186
0.0211498	-0.029537	5.17465	3.80955e-07	2.79941e-05	4.9678	CTTNBP2	ENSG00000077063
0.00644029	8.6546	5.16953	3.90797e-07	2.85654e-05	4.42202	DDX17	ENSG00000100201
-0.0111305	2.81337	-5.16	4.09776e-07	2.9795e-05	4.37721	GLRX2	ENSG00000023572
-0.0101011	4.76773	-5.14244	4.47098e-07	3.23385e-05	4.13113	LYRM2	ENSG00000083099
0.0180068	3.57279	5.13714	4.58994e-07	3.30261e-05	4.21045	PLCE1	ENSG00000138193
0.00867705	2.28324	5.12758	4.81238e-07	3.44472e-05	4.32283	PPIH	ENSG00000171960
0.00762368	4.32513	5.12509	4.87208e-07	3.46947e-05	4.07498	NCAPH2	ENSG00000025770
0.0236718	-1.13294	5.12386	4.90169e-07	3.47266e-05	4.96865	ABCB1	ENSG00000085563
0.0206215	4.43801	5.11527	5.11424e-07	3.59202e-05	4.03589	PPL	ENSG00000118898
-0.00620412	5.53595	-5.11495	5.12217e-07	3.59202e-05	3.9957	VTI1B	ENSG00000100568
-0.00705765	5.87684	-5.11117	5.21875e-07	3.64127e-05	3.98648	PAIP1	ENSG00000172239
-0.00664195	4.33974	-5.0908	5.76954e-07	4.00534e-05	3.90277	SLC25A26	ENSG00000144741
-0.00765709	4.30041	-5.08609	5.90466e-07	4.07482e-05	3.88125	ZDHHC4	ENSG00000136247
0.0151902	0.817644	5.08463	5.94711e-07	4.07482e-05	4.36762	ARHGEF28	ENSG00000214944
0.0132654	1.43114	5.08426	5.95811e-07	4.07482e-05	4.26189	PLCG2	ENSG00000197943
-0.00744303	5.49508	-5.08045	6.07047e-07	4.13121e-05	3.83137	DYM	ENSG00000141627
-0.00979085	4.94808	-5.07238	6.31574e-07	4.27706e-05	3.79291	C10orf76	ENSG00000120029
-0.0152735	6.66301	-5.07118	6.35302e-07	4.28132e-05	3.83376	PHTF2	ENSG00000006576
-0.0100707	3.1595	-5.06834	6.44227e-07	4.32038e-05	3.89613	TMEM251	ENSG00000153485
-0.00688655	6.70456	-5.06407	6.57824e-07	4.39026e-05	3.79873	DCAF5	ENSG00000139990
0.0119515	2.09024	5.05738	6.79716e-07	4.51456e-05	4.02016	FANCC	ENSG00000158169
-0.00687274	4.68399	-5.04869	7.09231e-07	4.68805e-05	3.68753	RAB3GAP2	ENSG00000118873
-0.0102364	4.97184	-5.04495	7.22321e-07	4.75184e-05	3.66294	TRMT1L	ENSG00000121486
-0.00830869	5.61679	-5.03897	7.4371e-07	4.86936e-05	3.63813	NAA30	ENSG00000139977
-0.0167643	4.89167	-5.0301	7.7657e-07	5.06053e-05	3.59525	FRMD3	ENSG00000172159
-0.00916557	3.98087	-5.02689	7.88789e-07	5.11602e-05	3.62247	GGPS1	ENSG00000152904
0.0171238	2.96883	5.02541	7.94483e-07	5.12887e-05	3.74634	ARMCX4	ENSG00000196440
-0.00622284	6.79545	-5.02074	8.12759e-07	5.21955e-05	3.59875	STRAP	ENSG00000023734
-0.00625513	5.73521	-5.0199	8.16086e-07	5.21955e-05	3.54985	URI1	ENSG00000105176
0.0429837	0.184975	5.01849	8.21683e-07	5.23113e-05	4.23625	GDA	ENSG00000119125
-0.00919011	6.82357	-5.0167	8.28887e-07	5.25279e-05	3.58229	FYTTD1	ENSG00000122068
0.0318557	0.659519	5.01306	8.43666e-07	5.32203e-05	4.09988	CP	ENSG00000047457
0.0107854	1.34772	5.00901	8.60431e-07	5.40312e-05	3.91174	WBP1	ENSG00000239779
-0.0162339	0.283944	-5.00536	8.75794e-07	5.4747e-05	4.04299	SCML2	ENSG00000102098
-0.00676833	6.63289	-5.00428	8.80396e-07	5.47868e-05	3.51338	KANSL3	ENSG00000114982
-0.00765581	6.62829	-5.00222	8.89238e-07	5.50889e-05	3.50321	RABEP1	ENSG00000029725
-0.00604693	3.50288	-5.0012	8.93667e-07	5.51161e-05	3.5452	CDC23	ENSG00000094880
-0.00960723	2.68805	-4.99904	9.03041e-07	5.52957e-05	3.63398	COMMD10	ENSG00000145781
-0.0124985	2.67413	-4.99869	9.04584e-07	5.52957e-05	3.62757	GTF2E1	ENSG00000153767
-0.00819609	4.45999	-4.99658	9.13898e-07	5.56189e-05	3.45013	SCOC	ENSG00000153130
-0.0197803	1.38613	-4.99414	9.24743e-07	5.60321e-05	3.78869	KBTBD11	ENSG00000176595
-0.0165412	1.33113	-4.98713	9.56672e-07	5.75418e-05	3.77028	ZNF415	ENSG00000170954
-0.00852361	5.01272	-4.98684	9.57989e-07	5.75418e-05	3.38944	STMP1	ENSG00000243317
0.0145301	-0.108475	4.98565	9.63521e-07	5.76235e-05	4.09112	CCR10	ENSG00000184451
-0.00938246	3.66507	-4.98378	9.72306e-07	5.78983e-05	3.44772	MED10	ENSG00000133398
-0.00777846	5.5408	-4.97942	9.93016e-07	5.88777e-05	3.35737	NGLY1	ENSG00000151092
0.0183929	5.87063	4.9783	9.98363e-07	5.89418e-05	3.35739	MMP2	ENSG00000087245
-0.0079415	4.8416	-4.96899	1.0443e-06	6.13913e-05	3.3088	UCHL5	ENSG00000116750
-0.0119849	7.04329	-4.96199	1.08013e-06	6.32288e-05	3.33938	WWP1	ENSG00000123124
-0.00562842	5.74987	-4.96106	1.08497e-06	6.32441e-05	3.2748	TSG101	ENSG00000074319
0.00898424	4.91778	4.95861	1.09783e-06	6.37247e-05	3.26311	HERC3	ENSG00000138641
0.00859396	5.5255	4.95494	1.1174e-06	6.45895e-05	3.24209	MBD6	ENSG00000166987
-0.0103667	8.02223	-4.95341	1.12568e-06	6.47972e-05	3.36185	DUSP3	ENSG00000108861
-0.00809399	5.48915	-4.95217	1.13241e-06	6.49141e-05	3.22949	CPSF2	ENSG00000165934
-0.0077974	5.07986	-4.94936	1.14781e-06	6.55245e-05	3.21426	MAP2K4	ENSG00000065559
-0.00880237	4.92708	-4.94835	1.15339e-06	6.55724e-05	3.21149	ACBD5	ENSG00000107897
0.00825361	7.26543	4.94747	1.15831e-06	6.55819e-05	3.2759	PNISR	ENSG00000132424
0.0625294	3.34445	4.94609	1.16602e-06	6.57492e-05	3.42423	SAA1	ENSG00000173432
-0.00793597	4.98843	-4.94212	1.18842e-06	6.66299e-05	3.18205	STAMBP	ENSG00000124356
-0.00665427	4.26115	-4.94162	1.19128e-06	6.66299e-05	3.2052	TRIAP1	ENSG00000170855
-0.0123108	5.62714	-4.94031	1.19885e-06	6.67161e-05	3.17882	MAPK6	ENSG00000069956
-0.0136109	4.49146	-4.93968	1.20248e-06	6.67161e-05	3.18526	HDAC11	ENSG00000163517
-0.00745512	3.16767	-4.93865	1.20843e-06	6.67778e-05	3.29019	MTMR2	ENSG00000087053
-0.00991749	8.03041	-4.93657	1.22052e-06	6.7092e-05	3.28657	IPO7	ENSG00000205339
0.0170807	2.68322	4.93538	1.22753e-06	6.7092e-05	3.36555	PNMT	ENSG00000141744
-0.00706048	3.47212	-4.93518	1.22868e-06	6.7092e-05	3.24312	HUS1	ENSG00000136273
-0.00706817	5.61248	-4.9336	1.23803e-06	6.72062e-05	3.14413	MRPS35	ENSG00000061794
0.0177391	-0.426233	4.93319	1.24051e-06	6.72062e-05	3.91316	PCDHGA2	ENSG00000081853
-0.00862628	3.64033	-4.92498	1.29026e-06	6.96285e-05	3.17637	RFK	ENSG00000135002
0.00711771	6.58142	4.92293	1.30297e-06	7.00409e-05	3.12629	SRRM1	ENSG00000133226
-0.00697065	5.66977	-4.91282	1.36757e-06	7.32286e-05	3.04935	GOLGA2	ENSG00000167110
0.0129857	2.89914	4.90951	1.38935e-06	7.41074e-05	3.21583	NPIPA5	ENSG00000183889
-0.00994785	2.85979	-4.90365	1.42881e-06	7.56566e-05	3.16542	DARS2	ENSG00000117593
-0.0146045	1.65146	-4.90357	1.42934e-06	7.56566e-05	3.33742	HOXB2	ENSG00000173917
-0.0079815	4.70575	-4.90172	1.44202e-06	7.57458e-05	3.00057	ECHDC1	ENSG00000093144
0.0119334	4.00244	4.90139	1.4443e-06	7.57458e-05	3.05218	NPIPA1	ENSG00000183426
-0.00718483	4.78051	-4.90093	1.44748e-06	7.57458e-05	2.99471	HARS2	ENSG00000112855
-0.00832714	2.98534	-4.89956	1.45691e-06	7.59519e-05	3.13058	TRMT12	ENSG00000183665
-0.0077065	4.8946	-4.89857	1.46381e-06	7.60248e-05	2.98197	CTIF	ENSG00000134030
0.00588531	3.66283	4.89742	1.47191e-06	7.61588e-05	3.05821	PIGG	ENSG00000174227
0.0198782	3.94099	4.89365	1.49854e-06	7.72474e-05	3.03133	PODN	ENSG00000174348
-0.0057043	7.09209	-4.89098	1.51775e-06	7.79468e-05	3.01173	DDX1	ENSG00000079785
0.00787815	7.53549	4.88749	1.54317e-06	7.89589e-05	3.01552	SRSF5	ENSG00000100650
0.0146572	1.26809	4.88642	1.55103e-06	7.90683e-05	3.36468	PCDHGB7	ENSG00000254122
0.0156224	1.48859	4.88392	1.56964e-06	7.97227e-05	3.31545	FOXC1	ENSG00000054598
-0.0124584	3.49327	-4.88177	1.58576e-06	8.02464e-05	2.99066	C8orf82	ENSG00000213563
-0.00843492	7.36316	-4.87264	1.65606e-06	8.33918e-05	2.94369	GRSF1	ENSG00000132463
-0.00804453	3.11995	-4.87214	1.65999e-06	8.33918e-05	2.9901	CRIPT	ENSG00000119878
0.023841	1.50537	4.87091	1.6697e-06	8.35759e-05	3.269	SFRP1	ENSG00000104332
-0.00774703	2.65431	-4.86453	1.721e-06	8.54323e-05	3.01607	LSM1	ENSG00000175324
-0.0138805	3.97586	-4.86408	1.72467e-06	8.54323e-05	2.86973	E2F3	ENSG00000112242
-0.00671898	5.44301	-4.864	1.72534e-06	8.54323e-05	2.82156	VTA1	ENSG00000009844
0.0220962	-1.15964	4.85635	1.78903e-06	8.8231e-05	3.72404	PCDHGB3	ENSG00000262209
0.00773957	7.68251	4.85569	1.79464e-06	8.8231e-05	2.87891	SNRNP70	ENSG00000104852
0.0158434	3.39717	4.85278	1.81956e-06	8.91393e-05	2.8979	BNC2	ENSG00000173068
-0.0108787	3.667	-4.85085	1.8362e-06	8.96362e-05	2.83149	CMC2	ENSG00000103121
0.0201087	2.51978	4.84803	1.86091e-06	9.0523e-05	2.99046	MGST1	ENSG00000008394
0.00683988	4.65341	4.84432	1.89382e-06	9.18003e-05	2.7454	ZNF335	ENSG00000198026
-0.00561395	5.97292	-4.83877	1.94414e-06	9.39102e-05	2.71909	SAR1A	ENSG00000079332
0.0162536	-0.058371	4.83682	1.96212e-06	9.43242e-05	3.38119	TTC39C	ENSG00000168234
0.0120231	3.94348	4.83636	1.96637e-06	9.43242e-05	2.75934	SULF2	ENSG00000196562
-0.00685641	5.58391	-4.83304	1.99737e-06	9.548e-05	2.68284	RALBP1	ENSG00000017797
0.00745883	4.08561	4.83216	2.0057e-06	9.55475e-05	2.7231	MCM3	ENSG00000112118
-0.0106266	4.41501	-4.83122	2.01464e-06	9.56436e-05	2.69104	C16orf70	ENSG00000125149
-0.00910879	2.97531	-4.83021	2.02424e-06	9.57699e-05	2.81668	PFDN4	ENSG00000101132
0.0410738	0.0745103	4.82474	2.07706e-06	9.79339e-05	3.34401	PNPLA3	ENSG00000100344
-0.0141398	4.49913	-4.82099	2.11414e-06	9.9343e-05	2.63946	DOPEY2	ENSG00000142197
-0.00827915	7.78851	-4.81762	2.14792e-06	9.9682e-05	2.72216	KPNA4	ENSG00000186432
-0.00846389	4.95696	-4.81757	2.1484e-06	9.9682e-05	2.61019	ATG4D	ENSG00000130734
0.0113955	2.29937	4.81744	2.14975e-06	9.9682e-05	2.88071	LIME1	ENSG00000203896
0.0115053	3.10572	4.81739	2.15022e-06	9.9682e-05	2.76859	ZNF428	ENSG00000131116
0.00899817	3.03617	4.80584	2.27016e-06	0.000104591	2.71934	CALML4	ENSG00000129007
0.0233562	3.87355	4.80574	2.27124e-06	0.000104591	2.64379	WISP2	ENSG00000064205
0.0279178	-0.132167	4.80116	2.32056e-06	0.000106507	3.27012	BDKRB2	ENSG00000168398
-0.0109187	3.88042	-4.79924	2.34157e-06	0.000107115	2.57781	FAM214B	ENSG00000005238
0.0635856	-2.0696	4.79764	2.35923e-06	0.000107544	3.67556	SAA4	ENSG00000148965
0.0173383	1.59285	4.79698	2.36651e-06	0.000107544	2.90714	FMO3	ENSG00000007933
-0.00499392	5.29376	-4.79574	2.3803e-06	0.000107816	2.50996	SNX9	ENSG00000130340
0.0171487	-1.53999	4.78827	2.46513e-06	0.000111293	3.47552	PON3	ENSG00000105852
-0.00998394	5.4304	-4.78723	2.47708e-06	0.000111469	2.47408	GALNT1	ENSG00000141429
-0.0182553	-1.11571	-4.78481	2.50539e-06	0.000112376	3.31547	ZNF883	ENSG00000228623
-0.0106036	3.23072	-4.78111	2.54903e-06	0.000113964	2.56309	FBXO6	ENSG00000116663
-0.00952177	7.99217	-4.77878	2.57696e-06	0.000114507	2.56346	GOLGA4	ENSG00000144674
0.0163196	2.41955	4.77872	2.57775e-06	0.000114507	2.69247	PERP	ENSG00000112378
-0.00544869	5.16102	-4.77482	2.62508e-06	0.000115992	2.4151	CDC16	ENSG00000130177
0.0173553	1.53688	4.77445	2.62973e-06	0.000115992	2.81629	FAM20A	ENSG00000108950
-0.00704035	3.81507	-4.7739	2.63638e-06	0.000115992	2.47163	GRK6	ENSG00000198055
-0.00684236	6.63155	-4.77104	2.67186e-06	0.00011718	2.44198	KIAA0100	ENSG00000007202
-0.00674085	4.58174	-4.76424	2.75794e-06	0.000120573	2.38022	WDR77	ENSG00000116455
0.0182272	3.58382	4.76192	2.78793e-06	0.000120996	2.46551	FAM174B	ENSG00000185442
0.0126438	0.824121	4.76149	2.79354e-06	0.000120996	2.87529	ASPRV1	ENSG00000244617
0.00687247	4.42192	4.76147	2.79389e-06	0.000120996	2.38182	ZDHHC8	ENSG00000099904
0.0127772	6.11075	4.75853	2.83235e-06	0.000122033	2.35885	CDC42EP3	ENSG00000163171
-0.00899022	3.24769	-4.75804	2.83882e-06	0.000122033	2.45662	MID2	ENSG00000080561
0.0375071	-3.15153	4.75762	2.84435e-06	0.000122033	3.65305	BTNL8	ENSG00000113303
-0.0207942	2.85094	-4.75668	2.85691e-06	0.000122193	2.48718	RHOD	ENSG00000173156
0.0114161	0.620555	4.75558	2.87161e-06	0.00012236	2.87715	TMEM243	ENSG00000135185
0.0109315	2.50337	4.75475	2.88262e-06	0.00012236	2.56685	NRN1	ENSG00000124785
0.0158058	2.48583	4.7544	2.8874e-06	0.00012236	2.56927	PDGFC	ENSG00000145431
-0.00709305	6.41169	-4.75268	2.91063e-06	0.000122967	2.34795	TXNL1	ENSG00000091164
0.00768921	1.95088	4.75042	2.94138e-06	0.000123888	2.62417	ANKMY1	ENSG00000144504
0.0126223	2.09039	4.74411	3.02893e-06	0.000127188	2.5809	CMTM3	ENSG00000140931
0.0215519	-1.36438	4.74321	3.04158e-06	0.000127332	3.2406	ABCG2	ENSG00000118777
-0.00682517	3.28942	-4.74056	3.07935e-06	0.000128523	2.37353	KCTD18	ENSG00000155729
-0.00861516	3.09053	-4.73781	3.11892e-06	0.000129783	2.3836	FAM206A	ENSG00000119328
-0.0352073	-3.66492	-4.73566	3.15017e-06	0.000130689	3.51335	CLEC4F	ENSG00000152672
0.0269385	-0.548623	4.72956	3.24055e-06	0.000134037	3.02069	C6	ENSG00000039537
-0.00748926	6.52165	-4.72764	3.26947e-06	0.000134441	2.24251	PSMA1	ENSG00000129084
-0.0126879	2.39013	-4.72707	3.27812e-06	0.000134441	2.42976	LACTB2	ENSG00000147592
-0.0112709	2.04255	-4.72698	3.27954e-06	0.000134441	2.47919	TMEM99	ENSG00000167920
0.0137984	0.68098	4.72075	3.37543e-06	0.000137963	2.72688	ARAP2	ENSG00000047365
-0.00663246	3.78966	-4.71922	3.39949e-06	0.000138537	2.22987	NDUFAF2	ENSG00000164182
0.0117441	0.887637	4.71703	3.43414e-06	0.000139537	2.65734	CRYBG1	ENSG00000112297
-0.00709424	5.2138	-4.71545	3.45929e-06	0.000140147	2.14947	SLC25A38	ENSG00000144659
0.0199874	0.586135	4.71291	3.50011e-06	0.000141386	2.72725	NME9	ENSG00000181322
0.0131432	1.19356	4.70935	3.5581e-06	0.00014331	2.57093	PABPC1L	ENSG00000101104
0.0231567	2.17603	4.70812	3.57838e-06	0.00014363	2.42818	FDXR	ENSG00000161513
0.00874158	4.56662	4.70726	3.59276e-06	0.00014363	2.13261	DGCR8	ENSG00000128191
0.00846972	4.3149	4.70699	3.59724e-06	0.00014363	2.14687	QTRT1	ENSG00000213339
0.0105551	0.496475	4.70595	3.61452e-06	0.000143904	2.69035	UBAP1L	ENSG00000246922
-0.00840216	2.96432	-4.70099	3.69824e-06	0.000146814	2.23514	ALKBH8	ENSG00000137760
0.00903616	4.17226	4.6992	3.72875e-06	0.000147601	2.12077	CCDC14	ENSG00000175455
0.0470337	-4.23585	4.69823	3.74546e-06	0.000147839	3.55957	FCRLA	ENSG00000132185
-0.00788273	1.69409	-4.69715	3.76427e-06	0.000148158	2.40888	BORCS5	ENSG00000165714
0.016683	-0.318956	4.69479	3.80533e-06	0.000149317	2.80456	MFSD4A	ENSG00000174514
-0.00829085	5.45409	-4.69422	3.81533e-06	0.000149317	2.05803	FAM20B	ENSG00000116199
-0.00582905	6.01691	-4.69104	3.8717e-06	0.000150989	2.0573	OXSR1	ENSG00000172939
0.0145666	0.837384	4.69058	3.87992e-06	0.000150989	2.55762	KIF7	ENSG00000166813
-0.0284851	-1.60745	-4.68975	3.89474e-06	0.00015114	2.97944	DCDC2	ENSG00000146038
0.0112424	3.35078	4.68723	3.94023e-06	0.000152224	2.15124	PLA2G4B	ENSG00000243708
0.0166036	-0.0310464	4.68698	3.94471e-06	0.000152224	2.72181	CPS1	ENSG00000021826
0.0127458	1.63238	4.68192	4.03755e-06	0.000155371	2.38379	MST1	ENSG00000173531
-0.00826651	2.68565	-4.68132	4.04877e-06	0.000155371	2.18683	NUP37	ENSG00000075188
-0.00979178	4.71801	-4.67029	4.25919e-06	0.000162696	1.95678	TBKBP1	ENSG00000198933
-0.00960458	3.98191	-4.67008	4.26318e-06	0.000162696	1.99547	BBS4	ENSG00000140463
-0.00596618	6.9886	-4.66931	4.27841e-06	0.000162827	2.00733	CUL3	ENSG00000036257
0.00963925	3.29591	4.66723	4.31934e-06	0.000163933	2.06739	TPCN2	ENSG00000162341
0.0312436	1.13845	4.66377	4.38836e-06	0.000165295	2.41841	STC1	ENSG00000159167
0.0218676	5.69889	4.66324	4.39909e-06	0.000165295	1.93123	ADH1B	ENSG00000196616
0.0269052	-2.32197	4.66297	4.40462e-06	0.000165295	3.07463	SLC6A12	ENSG00000111181
0.00755058	4.57329	4.66261	4.41172e-06	0.000165295	1.93393	ASAP1	ENSG00000153317
-0.00915611	5.99915	-4.66245	4.41505e-06	0.000165295	1.93059	TTL	ENSG00000114999
0.0206812	2.84623	4.6594	4.47705e-06	0.000166862	2.10025	CTSK	ENSG00000143387
0.0131351	1.9097	4.65908	4.4838e-06	0.000166862	2.2369	SH3TC1	ENSG00000125089
-0.00797881	2.98828	-4.65862	4.49313e-06	0.000166862	2.04568	CCZ1	ENSG00000122674
0.0186811	2.38742	4.65551	4.55769e-06	0.000168806	2.14921	ITGA9	ENSG00000144668
0.0142757	2.18137	4.65484	4.5715e-06	0.000168864	2.17433	PCDHGC3	ENSG00000240184
-0.00825174	5.84062	-4.65348	4.60022e-06	0.000169472	1.88572	PLA2G16	ENSG00000176485
0.0204206	1.90737	4.65141	4.64388e-06	0.000170568	2.20774	NPNT	ENSG00000168743
-0.00717893	4.36573	-4.6509	4.65465e-06	0.000170568	1.88558	DPM1	ENSG00000000419
-0.00716789	4.60988	-4.6453	4.77533e-06	0.000174527	1.85082	NADK2	ENSG00000152620
-0.00999985	3.18528	-4.64135	4.86232e-06	0.000176569	1.94274	CENPV	ENSG00000166582
0.0341951	-0.848759	4.64103	4.86943e-06	0.000176569	2.70315	TJP3	ENSG00000105289
0.0160027	2.46263	4.64102	4.86955e-06	0.000176569	2.06723	PLEKHA2	ENSG00000169499
-0.00758101	4.50796	-4.63939	4.90609e-06	0.000177428	1.82886	ZNF32	ENSG00000169740
0.0307028	-2.63676	4.63512	5.0025e-06	0.000180443	3.02754	CD28	ENSG00000178562
-0.00699729	5.93619	-4.6278	5.17233e-06	0.000185877	1.77537	MTCH2	ENSG00000109919
-0.0066008	4.12285	-4.62747	5.18007e-06	0.000185877	1.79835	EBAG9	ENSG00000147654
-0.00911456	3.2016	-4.62599	5.21494e-06	0.000186644	1.87743	HSPA12A	ENSG00000165868
0.00860341	3.69967	4.62306	5.28505e-06	0.000188215	1.82687	WDR91	ENSG00000105875
-0.0100056	3.00372	-4.62302	5.28608e-06	0.000188215	1.88606	MINDY3	ENSG00000148481
0.0213999	6.45678	4.62215	5.30688e-06	0.000188469	1.76524	DEPP1	ENSG00000165507
0.0152598	0.208637	4.61707	5.43093e-06	0.00019238	2.34641	PLAG1	ENSG00000181690
0.0101335	8.55266	4.61575	5.46369e-06	0.000193046	1.86733	GSN	ENSG00000148180
-0.0101454	7.55871	-4.61486	5.48576e-06	0.000193331	1.80422	SETD7	ENSG00000145391
0.0136982	2.75377	4.61419	5.50262e-06	0.000193432	1.9065	NEGR1	ENSG00000172260
0.00595533	6.03745	4.61327	5.52553e-06	0.000193744	1.71232	SUGP2	ENSG00000064607
-0.0181779	-0.924793	-4.60712	5.68208e-06	0.000198729	2.48639	A1BG	ENSG00000121410
0.017345	-0.542378	4.60482	5.74155e-06	0.000200302	2.46621	GATA6	ENSG00000141448
-0.00669468	5.09757	-4.60329	5.78173e-06	0.000201196	1.65596	MTIF3	ENSG00000122033
0.0124708	2.86828	4.60039	5.85826e-06	0.000203347	1.83325	TGFB1	ENSG00000105329
-0.00749231	5.56144	-4.59708	5.94663e-06	0.000205896	1.63152	MRPS10	ENSG00000048544
0.0340827	-1.2464	4.59614	5.97192e-06	0.000206255	2.61053	FAM83B	ENSG00000168143
-0.0100409	1.76785	-4.59463	6.01295e-06	0.000207154	1.9361	MTERF1	ENSG00000127989
0.00696931	9.93803	4.59376	6.03688e-06	0.000207461	1.87507	SRRM2	ENSG00000167978
-0.007221	5.12239	-4.59006	6.13869e-06	0.000208963	1.59875	FOPNL	ENSG00000133393
-0.0247111	8.52227	-4.58986	6.14428e-06	0.000208963	1.77215	FABP3	ENSG00000121769
0.0156189	1.56995	4.58939	6.15735e-06	0.000208963	1.98062	OSR2	ENSG00000164920
-0.00983249	5.07066	-4.58912	6.16485e-06	0.000208963	1.59458	FECH	ENSG00000066926
-0.0146744	5.405	-4.58897	6.16904e-06	0.000208963	1.59711	TWF2	ENSG00000247596
0.0103193	1.3239	4.58889	6.17134e-06	0.000208963	2.01784	CAMK1	ENSG00000134072
0.0140061	-0.0195631	4.58364	6.31936e-06	0.000213452	2.24926	GRID1	ENSG00000182771
-0.00675549	2.83097	-4.58307	6.33573e-06	0.000213483	1.73942	YARS2	ENSG00000139131
0.0195201	-0.0383634	4.5822	6.3608e-06	0.000213722	2.26496	PCDHGA12	ENSG00000253159
-0.0101705	4.20389	-4.5815	6.3808e-06	0.000213722	1.59216	TMEM65	ENSG00000164983
-0.00554417	5.2681	-4.58077	6.40203e-06	0.000213722	1.55745	NEPRO	ENSG00000163608
-0.0121559	2.31625	-4.58068	6.40469e-06	0.000213722	1.79344	TIGAR	ENSG00000078237
-0.00785618	3.56667	-4.57694	6.51376e-06	0.000216838	1.62521	WASHC3	ENSG00000120860
0.0162279	-0.367203	4.57514	6.56689e-06	0.000218081	2.29629	PCDHGB4	ENSG00000253953
-0.00712414	7.40126	-4.57319	6.62495e-06	0.000219481	1.60992	IPO13	ENSG00000117408
-0.00780002	6.22918	-4.56888	6.75473e-06	0.000223061	1.53028	AP3S2	ENSG00000157823
-0.0116354	3.28418	-4.56854	6.76529e-06	0.000223061	1.61711	BAK1	ENSG00000030110
0.0130464	4.6722	4.56792	6.78412e-06	0.000223149	1.51999	FBLN5	ENSG00000140092
-0.00667628	4.90448	-4.56586	6.84748e-06	0.000224521	1.49726	EXOC5	ENSG00000070367
0.00701137	3.46055	4.5655	6.85834e-06	0.000224521	1.60071	ZNF276	ENSG00000158805
0.00906428	7.36736	4.56374	6.91294e-06	0.000225774	1.56064	LENG8	ENSG00000167615
0.0121051	2.00326	4.56316	6.93127e-06	0.000225838	1.79989	CHTF18	ENSG00000127586
0.061887	2.28308	4.55973	7.03897e-06	0.000228808	1.83297	SAA2	ENSG00000134339
-0.0118526	4.55582	-4.55877	7.06938e-06	0.000229117	1.47493	ABTB2	ENSG00000166016
0.0278222	5.29249	4.55839	7.08164e-06	0.000229117	1.48613	USP6	ENSG00000129204
0.00546549	4.39205	4.5569	7.12905e-06	0.000230112	1.48071	PTPRA	ENSG00000132670
0.0134806	1.6163	4.55092	7.32344e-06	0.000235393	1.80968	SCARF2	ENSG00000244486
0.00888731	4.7753	4.55082	7.32676e-06	0.000235393	1.43949	DIP2A	ENSG00000160305
-0.00905974	4.06314	-4.54995	7.35522e-06	0.000235576	1.46573	ACOT13	ENSG00000112304
-0.0071676	5.22287	-4.54961	7.36653e-06	0.000235576	1.42299	TRIM41	ENSG00000146063
-0.00653678	3.38854	-4.54805	7.41826e-06	0.000235781	1.51733	ZKSCAN5	ENSG00000196652
-0.00783604	4.46358	-4.54798	7.42088e-06	0.000235781	1.43384	COMMD9	ENSG00000110442
-0.00546113	7.95652	-4.54788	7.42414e-06	0.000235781	1.53898	SERBP1	ENSG00000142864
-0.007758	6.12769	-4.54415	7.54952e-06	0.000239212	1.41991	RHEB	ENSG00000106615
-0.00968175	2.37188	-4.54255	7.60389e-06	0.000240384	1.62367	SC5D	ENSG00000109929
-0.00625958	5.46384	-4.53753	7.77703e-06	0.000244868	1.37208	CUL2	ENSG00000108094
-0.00657343	4.04749	-4.53741	7.78117e-06	0.000244868	1.41265	FAM114A2	ENSG00000055147
0.0277094	-2.56539	4.53029	8.03323e-06	0.000252225	2.56002	HAP1	ENSG00000173805
0.0269012	-1.20398	4.52973	8.05354e-06	0.00025229	2.29332	PCDHGC4	ENSG00000242419
0.0109225	3.12021	4.52784	8.12181e-06	0.000253453	1.48627	NUMBL	ENSG00000105245
-0.00710282	4.8574	-4.52769	8.12737e-06	0.000253453	1.33226	DNAJC11	ENSG00000007923
-0.00689941	6.63264	-4.52617	8.18285e-06	0.000254608	1.36505	VAPB	ENSG00000124164
-0.00760415	6.187	-4.52561	8.20337e-06	0.000254673	1.34234	COPS5	ENSG00000121022
0.0203539	-0.477338	4.52075	8.38338e-06	0.000259444	2.0824	ALDH8A1	ENSG00000118514
-0.00806626	13.5043	-4.52045	8.39461e-06	0.000259444	1.81209	DES	ENSG00000175084
0.0199099	2.43739	4.51941	8.43389e-06	0.000260076	1.55135	AHNAK2	ENSG00000185567
-0.00967631	2.54206	-4.51866	8.46192e-06	0.00026036	1.50035	SDHAF3	ENSG00000196636
0.0148254	2.74035	4.51755	8.50431e-06	0.000261082	1.49404	NOVA1	ENSG00000139910
0.00611253	7.05514	4.51688	8.52944e-06	0.000261273	1.34151	HNRNPM	ENSG00000099783
-0.0103968	5.4	-4.5157	8.57474e-06	0.00026208	1.27893	SLC25A20	ENSG00000178537
-0.00955895	3.65829	-4.51479	8.60952e-06	0.000262562	1.34701	SNX8	ENSG00000106266
-0.0108606	6.15322	-4.51418	8.63322e-06	0.000262705	1.2937	USP28	ENSG00000048028
0.0123584	3.16667	4.51349	8.65971e-06	0.000262932	1.41778	RTTN	ENSG00000176225
-0.00559935	4.23849	-4.50907	8.83214e-06	0.000267343	1.27812	ATG5	ENSG00000057663
0.00788825	4.50113	4.50878	8.8437e-06	0.000267343	1.2699	PHF8	ENSG00000172943
-0.00728536	5.16617	-4.50635	8.93981e-06	0.000269658	1.23757	RNF130	ENSG00000113269
0.0199933	-1.31374	4.50517	8.98689e-06	0.000270488	2.18794	HAND2	ENSG00000164107
-0.00801374	4.01402	-4.50223	9.10556e-06	0.000273464	1.26421	INTS13	ENSG00000064102
-0.00743652	3.37334	-4.50148	9.13592e-06	0.00027378	1.32163	MCTS1	ENSG00000232119
-0.00640236	5.45016	-4.49534	9.3892e-06	0.000280761	1.19162	PAIP2	ENSG00000120727
0.0141562	0.643302	4.49483	9.41027e-06	0.000280784	1.74926	HYI	ENSG00000178922
-0.00673488	5.55458	-4.49325	9.47692e-06	0.000282163	1.18465	ASNSD1	ENSG00000138381
0.0211182	-0.258952	4.49177	9.53927e-06	0.000283409	1.91902	GPC6	ENSG00000183098
0.0251183	-1.92457	4.49003	9.61349e-06	0.000284972	2.23027	RHBDL1	ENSG00000103269
0.0183198	4.20146	4.48957	9.63314e-06	0.000284972	1.22253	KLF5	ENSG00000102554
-0.00987025	5.56711	-4.48666	9.75833e-06	0.000288058	1.15734	TMEM164	ENSG00000157600
-0.0074019	5.02328	-4.48579	9.79596e-06	0.000288553	1.15063	ZCRB1	ENSG00000139168
0.0106666	1.57022	4.48185	9.96898e-06	0.000293024	1.51478	CADPS2	ENSG00000081803
0.0121988	3.08892	4.48118	9.99864e-06	0.000293272	1.29026	EHD4	ENSG00000103966
0.0172935	-1.06268	4.4775	1.0163e-05	0.000296877	2.02184	PCDHGA5	ENSG00000253485
0.0218791	0.574403	4.47747	1.01645e-05	0.000296877	1.68937	CCDC8	ENSG00000169515
-0.00661162	3.28626	-4.4763	1.02175e-05	0.000297355	1.22237	CEP70	ENSG00000114107
-0.00930547	6.92952	-4.47616	1.02239e-05	0.000297355	1.16919	CHCHD3	ENSG00000106554
0.0133105	3.52828	4.475	1.02763e-05	0.000297951	1.21313	S100A11	ENSG00000163191
0.0269637	-2.22962	4.47476	1.02876e-05	0.000297951	2.24129	RAC3	ENSG00000169750
0.0243023	-1.36833	4.47349	1.03454e-05	0.000298999	2.08484	CDH2	ENSG00000170558
-0.00601043	5.66338	-4.46897	1.05547e-05	0.000304413	1.08246	UBE2O	ENSG00000175931
0.026172	-1.74213	4.46545	1.07202e-05	0.000308541	2.12641	CD69	ENSG00000110848
-0.00707207	5.91654	-4.46265	1.08538e-05	0.000311736	1.06399	SEC23A	ENSG00000100934
-0.00652473	3.59402	-4.459	1.10305e-05	0.000316155	1.11743	RNF8	ENSG00000112130
-0.00765971	3.08878	-4.45798	1.10802e-05	0.000316922	1.16989	C11orf74	ENSG00000166352
-0.0171133	3.11591	-4.45458	1.12481e-05	0.00032106	1.14273	B4GALNT1	ENSG00000135454
-0.0132646	2.51325	-4.44814	1.1572e-05	0.000329624	1.20235	PTCD2	ENSG00000049883
-0.0135081	2.29361	-4.44726	1.16171e-05	0.000329668	1.22322	KCTD21	ENSG00000188997
-0.0106429	2.15961	-4.44693	1.16343e-05	0.000329668	1.25222	TMEM177	ENSG00000144120
0.0132369	2.77768	4.44671	1.16452e-05	0.000329668	1.18745	PLSCR4	ENSG00000114698
0.0203034	0.318083	4.44607	1.16783e-05	0.00032993	1.61172	EPS8L2	ENSG00000177106
0.0203915	2.42123	4.44501	1.17328e-05	0.000330792	1.24497	RIN1	ENSG00000174791
-0.00576353	4.16063	-4.4436	1.18062e-05	0.000331803	1.00581	RFWD2	ENSG00000143207
-0.0112221	4.86693	-4.4434	1.18167e-05	0.000331803	0.977632	BLOC1S2	ENSG00000196072
0.0107162	2.86909	4.44154	1.19137e-05	0.00033385	1.15215	EVA1C	ENSG00000166979
-0.00697991	4.69078	-4.43873	1.20622e-05	0.000337325	0.958228	RARS	ENSG00000113643
0.010572	1.76513	4.43655	1.21785e-05	0.00033989	1.29424	FERMT3	ENSG00000149781
0.00580172	4.51492	4.43508	1.22572e-05	0.000341399	0.95502	LAS1L	ENSG00000001497
0.0152591	0.517585	4.43122	1.2467e-05	0.000346543	1.49548	LRRC1	ENSG00000137269
-0.0105037	5.28017	-4.42894	1.25929e-05	0.000348552	0.909531	ARL5A	ENSG00000162980
0.0163864	5.3221	4.4286	1.26116e-05	0.000348552	0.911865	FBLN2	ENSG00000163520
-0.00664005	3.97938	-4.42826	1.26307e-05	0.000348552	0.953823	POLR2D	ENSG00000144231
-0.0078721	4.11692	-4.42809	1.26402e-05	0.000348552	0.942175	TRAF3IP1	ENSG00000204104
-0.00730985	4.05162	-4.42521	1.28007e-05	0.000352273	0.93558	MICALL1	ENSG00000100139
0.00905395	2.27817	4.41727	1.32548e-05	0.000364047	1.13035	ACBD4	ENSG00000181513
0.0289163	-2.80019	4.41604	1.33266e-05	0.000364845	2.10449	ADRB1	ENSG00000043591
-0.0146495	2.25122	-4.41587	1.33367e-05	0.000364845	1.10263	BHMT2	ENSG00000132840
-0.00696495	3.44263	-4.41474	1.34026e-05	0.000365922	0.945203	SLC25A16	ENSG00000122912
0.0201318	1.2594	4.41145	1.3597e-05	0.000370499	1.28947	ENOX1	ENSG00000120658
-0.0110529	3.71242	-4.40634	1.39048e-05	0.000378138	0.881313	PCTP	ENSG00000141179
-0.0153937	3.1967	-4.40487	1.39946e-05	0.0003791	0.924691	TUBA1C	ENSG00000167553
-0.00796397	3.75905	-4.40486	1.3995e-05	0.0003791	0.872424	PHACTR2	ENSG00000112419
-0.0173653	2.46137	-4.40412	1.40403e-05	0.000379584	1.0184	RPH3AL	ENSG00000181031
0.00860329	5.03339	4.40055	1.42617e-05	0.000384815	0.794102	AHSA2	ENSG00000173209
0.0134979	-0.0927156	4.39626	1.45311e-05	0.000391321	1.4574	FANCD2	ENSG00000144554
0.0171167	-0.64674	4.39539	1.45867e-05	0.000392052	1.5865	L3MBTL4	ENSG00000154655
0.00931737	4.78687	4.39395	1.46786e-05	0.000393414	0.773302	RNPC3	ENSG00000185946
0.0149419	-0.257301	4.39371	1.46943e-05	0.000393414	1.49183	CELSR3	ENSG00000008300
0.0119893	0.555077	4.39252	1.47705e-05	0.000394691	1.32721	OCIAD2	ENSG00000145247
0.0129235	-0.337028	4.39165	1.48269e-05	0.000395431	1.49193	C19orf18	ENSG00000177025
-0.00903354	1.46126	-4.39114	1.486e-05	0.000395551	1.12051	C12orf49	ENSG00000111412
-0.00953882	2.09871	-4.38997	1.49361e-05	0.000395568	1.0192	THTPA	ENSG00000259431
-0.00681397	5.20586	-4.38984	1.49445e-05	0.000395568	0.744481	DENR	ENSG00000139726
0.0352038	-2.56199	4.38981	1.49466e-05	0.000395568	1.96526	TMEM217	ENSG00000172738
-0.00923406	1.71142	-4.38718	1.51189e-05	0.000399363	1.06955	TMEM117	ENSG00000139173
-0.00682332	4.80269	-4.38551	1.52295e-05	0.000401057	0.731679	MRPS22	ENSG00000175110
-0.00831785	3.94107	-4.38489	1.52703e-05	0.000401057	0.775676	SEC61G	ENSG00000132432
0.0113261	0.348538	4.38465	1.52864e-05	0.000401057	1.33207	FAM98C	ENSG00000130244
-0.0157864	2.50382	-4.38424	1.53141e-05	0.000401057	0.92597	ST3GAL6	ENSG00000064225
-0.00544411	5.54081	-4.38403	1.53281e-05	0.000401057	0.72296	MRPL3	ENSG00000114686
0.0128126	6.79345	4.38292	1.54022e-05	0.000402234	0.760685	COL6A3	ENSG00000163359
-0.0138182	6.16506	-4.37917	1.56557e-05	0.000408083	0.7265	USP38	ENSG00000170185
0.00458622	5.37092	4.37602	1.58724e-05	0.000412952	0.687524	TYK2	ENSG00000105397
-0.00528137	5.81689	-4.3755	1.59083e-05	0.000413108	0.693851	MFF	ENSG00000168958
0.0140521	0.110997	4.3731	1.60751e-05	0.000416211	1.33376	PCNX2	ENSG00000135749
0.00927279	5.41459	4.37269	1.61034e-05	0.000416211	0.674933	AMY2B	ENSG00000240038
-0.0112471	3.68632	-4.37248	1.61182e-05	0.000416211	0.741989	FARP1	ENSG00000152767
-0.010921	4.30995	-4.36983	1.6305e-05	0.00042011	0.685325	TFDP2	ENSG00000114126
0.0123021	1.5266	4.36926	1.63456e-05	0.00042011	1.05891	NR6A1	ENSG00000148200
-0.00751359	3.44252	-4.36905	1.63604e-05	0.00042011	0.755621	GTDC1	ENSG00000121964
-0.00667614	3.94409	-4.36829	1.64146e-05	0.00042072	0.705845	PPCS	ENSG00000127125
0.0204189	-1.91003	4.36729	1.64865e-05	0.00042178	1.74243	LRRC4C	ENSG00000148948
-0.011991	3.05913	-4.36492	1.66567e-05	0.000425346	0.778602	PIP4P2	ENSG00000155099
-0.0134844	7.29188	-4.36196	1.68722e-05	0.000429663	0.711688	CCDC69	ENSG00000198624
0.00584816	5.0396	4.36175	1.6888e-05	0.000429663	0.630923	BRD1	ENSG00000100425
0.01798	2.98549	4.35556	1.73474e-05	0.000440526	0.786323	SOD3	ENSG00000109610
0.0217128	2.07864	4.35514	1.73787e-05	0.000440526	0.915192	C7	ENSG00000112936
-0.00711593	5.58087	-4.35276	1.75594e-05	0.000444291	0.594304	VPS29	ENSG00000111237
-0.00697199	5.0079	-4.35153	1.76527e-05	0.000445835	0.587788	SCYL2	ENSG00000136021
0.0146527	5.25965	4.3506	1.77244e-05	0.000446829	0.585303	LTBP2	ENSG00000119681
0.0113978	1.68274	4.34681	1.80175e-05	0.000453392	0.930198	GLI3	ENSG00000106571
-0.0436045	-4.27042	-4.34409	1.82303e-05	0.000457912	1.95069	C9orf135	ENSG00000204711
0.00569324	6.09779	4.34315	1.83048e-05	0.000458948	0.566091	ARGLU1	ENSG00000134884
0.0329415	-0.729535	4.34228	1.83743e-05	0.000459811	1.36826	CYP3A5	ENSG00000106258
-0.0051696	6.19171	-4.34188	1.84057e-05	0.000459811	0.567611	UBE2L3	ENSG00000185651
-0.00944122	5.14167	-4.34103	1.84732e-05	0.000460662	0.542569	GUF1	ENSG00000151806
0.0125147	-1.28016	4.33888	1.86463e-05	0.000463655	1.47655	CCDC183	ENSG00000213213
-0.00723223	3.45432	-4.3387	1.86603e-05	0.000463655	0.627062	UPF3B	ENSG00000125351
-0.00750198	4.1225	-4.33816	1.8704e-05	0.000463905	0.567346	STYX	ENSG00000198252
0.00624635	5.03604	4.3373	1.87739e-05	0.000464805	0.529752	RBM28	ENSG00000106344
0.0143001	3.39184	4.33687	1.88086e-05	0.000464831	0.649432	VIT	ENSG00000205221
0.0136393	0.310202	4.33572	1.89027e-05	0.000466266	1.14326	WDR97	ENSG00000179698
-0.005745	3.93963	-4.33533	1.89342e-05	0.000466266	0.569319	STX18	ENSG00000168818
-0.0159778	0.441099	-4.33435	1.90149e-05	0.00046742	1.06041	FUT1	ENSG00000174951
-0.00861393	2.05784	-4.32955	1.94122e-05	0.000476341	0.769557	MOCS3	ENSG00000124217
-0.0075328	2.9356	-4.32716	1.96137e-05	0.000480431	0.641155	TMEM5	ENSG00000118600
0.0140636	-0.925348	4.32474	1.98194e-05	0.000484213	1.34672	ANKLE1	ENSG00000160117
-0.0163137	1.43397	-4.32422	1.98638e-05	0.000484213	0.837855	CA4	ENSG00000167434
-0.00481266	6.46034	-4.32367	1.9911e-05	0.000484213	0.504447	CSNK2A1	ENSG00000101266
0.00533053	5.35917	4.3235	1.99257e-05	0.000484213	0.470064	HDAC6	ENSG00000094631
-0.01267	4.05736	-4.32329	1.99433e-05	0.000484213	0.509177	NEDD1	ENSG00000139350
0.00632275	6.10918	4.32215	2.00422e-05	0.000485761	0.479733	RBM5	ENSG00000003756
0.0179211	-0.32588	4.32015	2.02151e-05	0.000488101	1.21282	PCDHGA10	ENSG00000253846
-0.00841334	2.26781	-4.32008	2.02216e-05	0.000488101	0.700782	ARSB	ENSG00000113273
-0.00815336	5.81239	-4.31981	2.02448e-05	0.000488101	0.463601	ST3GAL3	ENSG00000126091
0.0139128	4.23351	4.3188	2.03329e-05	0.00048937	0.49514	S100A10	ENSG00000197747
0.0231682	1.21635	4.3174	2.04558e-05	0.000491473	0.908819	PTGFR	ENSG00000122420
-0.00763376	4.21998	-4.31374	2.07807e-05	0.000498412	0.461295	LRSAM1	ENSG00000148356
-0.0102164	8.41901	-4.31293	2.08532e-05	0.000498931	0.584605	CYB5R1	ENSG00000159348
-0.0150718	1.82972	-4.3124	2.09006e-05	0.000498931	0.729284	HIST1H2BD	ENSG00000158373
0.00785413	3.73743	4.31229	2.09107e-05	0.000498931	0.504486	IRF3	ENSG00000126456
-0.005412	5.52133	-4.31175	2.09596e-05	0.000499236	0.423278	ATRAID	ENSG00000138085
0.0130291	3.70016	4.31073	2.10512e-05	0.000500554	0.506784	SLC43A3	ENSG00000134802
0.00741259	5.28456	4.30886	2.12214e-05	0.000503735	0.411025	PTBP1	ENSG00000011304
0.0130448	-0.325915	4.3067	2.14192e-05	0.000507559	1.15075	SOX15	ENSG00000129194
0.00648782	6.31071	4.30608	2.14764e-05	0.000508041	0.42183	PNN	ENSG00000100941
0.0135723	2.50095	4.3033	2.17343e-05	0.000513264	0.632876	ALDH1A2	ENSG00000128918
0.0244022	-0.847834	4.30063	2.19846e-05	0.000518055	1.24666	MFAP2	ENSG00000117122
0.011071	6.34247	4.30034	2.20122e-05	0.000518055	0.399467	C1S	ENSG00000182326
-0.0225588	6.05321	-4.29887	2.21516e-05	0.000520449	0.392988	LOC285556	ENSG00000248713
-0.00704824	4.73892	-4.29707	2.23227e-05	0.00052281	0.368175	COX16	ENSG00000133983
0.0115135	1.68774	4.29702	2.23278e-05	0.00052281	0.729895	IDUA	ENSG00000127415
-0.00606412	3.49951	-4.29373	2.26448e-05	0.000529336	0.438846	ZBTB8OS	ENSG00000176261
0.0188396	0.963932	4.29311	2.27047e-05	0.000529841	0.847687	TP53I3	ENSG00000115129
0.00842055	1.83925	4.28966	2.30427e-05	0.000536821	0.668975	TNFSF13	ENSG00000161955
0.0109708	1.02171	4.28911	2.30978e-05	0.0005372	0.810901	PCDHB4	ENSG00000081818
-0.0102851	1.44662	-4.28825	2.31823e-05	0.00053797	0.695031	PARS2	ENSG00000162396
-0.00509922	7.85182	-4.2877	2.32376e-05	0.00053797	0.438705	C1orf43	ENSG00000143612
0.0195428	-1.5893	4.28759	2.32478e-05	0.00053797	1.34185	MYCBPAP	ENSG00000136449
0.0103423	3.70235	4.28482	2.35254e-05	0.000543485	0.398913	CROCC	ENSG00000058453
-0.00677744	6.34113	-4.28397	2.36107e-05	0.000544545	0.337396	COPS2	ENSG00000166200
-0.0091994	5.76919	-4.28143	2.38692e-05	0.000549587	0.30568	GDE1	ENSG00000006007
-0.00730802	3.55522	-4.2756	2.4471e-05	0.000562507	0.358429	OTUD6B	ENSG00000155100
-0.0107196	2.65158	-4.27441	2.45961e-05	0.000564443	0.46342	NT5M	ENSG00000205309
-0.00710415	4.82338	-4.27382	2.46579e-05	0.000564453	0.271636	RNF6	ENSG00000127870
0.00824477	2.29296	4.27355	2.46864e-05	0.000564453	0.526294	ZNF606	ENSG00000166704
0.0100775	4.32316	4.27324	2.47191e-05	0.000564453	0.300293	TTLL3	ENSG00000214021
-0.0059797	3.82928	-4.27239	2.4809e-05	0.000565467	0.321097	NDUFAF6	ENSG00000156170
-0.00689941	3.90484	-4.27181	2.48702e-05	0.000565467	0.311833	ERGIC2	ENSG00000087502
0.0111307	-0.046401	4.27166	2.48863e-05	0.000565467	0.937425	ZNF582	ENSG00000018869
-0.0133274	7.05504	-4.27054	2.50055e-05	0.000567243	0.325596	GBE1	ENSG00000114480
-0.024573	-2.00661	-4.27009	2.50533e-05	0.000567396	1.27932	EDN3	ENSG00000124205
0.0286425	2.86455	4.26911	2.51585e-05	0.000568846	0.459649	EFCAB7	ENSG00000203965
0.00854114	4.48016	4.26798	2.52796e-05	0.000570058	0.26709	SMARCD2	ENSG00000108604
-0.00647141	5.37015	-4.26784	2.52947e-05	0.000570058	0.243227	TNPO3	ENSG00000064419
0.0111799	2.56947	4.26709	2.53761e-05	0.000570961	0.468739	ECM1	ENSG00000143369
0.0157414	-0.151704	4.26624	2.54682e-05	0.000572103	0.948796	RHPN1	ENSG00000158106
0.00877023	3.35948	4.26477	2.56279e-05	0.000574754	0.352582	CYGB	ENSG00000161544
0.0110051	2.07072	4.26185	2.59486e-05	0.000581004	0.525618	IL3RA	ENSG00000185291
-0.0100516	7.00925	-4.26114	2.60269e-05	0.000581814	0.279135	DUSP13	ENSG00000079393
0.010594	3.79602	4.26024	2.6127e-05	0.00058311	0.287112	LY6G5B	ENSG00000240053
0.0115033	3.38624	4.25975	2.61818e-05	0.000583389	0.333044	TRIM22	ENSG00000132274
0.0187112	-1.57414	4.25893	2.6273e-05	0.000584478	1.22391	ITGA4	ENSG00000115232
-0.00600512	5.16898	-4.25603	2.65993e-05	0.000590788	0.193981	DENND5A	ENSG00000184014
0.00732763	3.07659	4.25537	2.6675e-05	0.000591517	0.345452	MPV17	ENSG00000115204
-0.00560306	5.14442	-4.25405	2.68241e-05	0.00059387	0.185997	YIPF4	ENSG00000119820
0.0109897	0.519548	4.25285	2.69618e-05	0.000595965	0.757449	PTPRN2	ENSG00000155093
0.0169602	-1.4626	4.25075	2.72039e-05	0.000600354	1.16094	PCDHB9	ENSG00000177839
0.0110509	2.64928	4.24697	2.76443e-05	0.0006091	0.376898	COTL1	ENSG00000103187
-0.0124533	4.72835	-4.2401	2.84621e-05	0.00062612	0.136252	CYP27A1	ENSG00000135929
-0.00587704	4.74096	-4.23808	2.87071e-05	0.000630506	0.127545	DESI2	ENSG00000121644
0.00981716	3.65213	4.23641	2.89102e-05	0.00063396	0.202778	PARVA	ENSG00000197702
-0.00748132	4.35482	-4.23425	2.91771e-05	0.000638799	0.128453	COA4	ENSG00000181924
-0.00648662	3.98872	-4.23386	2.9225e-05	0.000638836	0.150933	UEVLD	ENSG00000151116
-0.0143347	5.34351	-4.23158	2.95081e-05	0.000644003	0.0963189	ALDH1B1	ENSG00000137124
-0.00583187	3.23872	-4.22912	2.98169e-05	0.000649716	0.206588	COX19	ENSG00000240230
0.0135405	0.568752	4.22745	3.00288e-05	0.000653304	0.646393	PCDHGB6	ENSG00000253305
0.00853398	2.91078	4.22574	3.02473e-05	0.000657024	0.250015	HAUS5	ENSG00000249115
0.013603	0.45656	4.22287	3.06159e-05	0.000663985	0.642031	B3GNT9	ENSG00000237172
0.0144349	3.80761	4.22223	3.06991e-05	0.000664747	0.138171	LRRK2	ENSG00000188906
-0.0130273	0.961858	-4.21826	3.12185e-05	0.000674936	0.502773	FTCDNL1	ENSG00000226124
-0.00943294	7.96028	-4.21784	3.12741e-05	0.00067508	0.165019	PPP1R12B	ENSG00000077157
-0.00870004	5.16888	-4.21612	3.15022e-05	0.000678745	0.0333464	TARS	ENSG00000113407
0.0143622	0.324168	4.21582	3.15421e-05	0.000678745	0.648135	CXCL16	ENSG00000161921
0.0172505	-0.226167	4.21394	3.17932e-05	0.000683085	0.762977	PCDHGA11	ENSG00000253873
-0.0202655	1.97139	-4.21265	3.19668e-05	0.000685547	0.287263	CPVL	ENSG00000106066
0.0266664	-2.32752	4.21235	3.20071e-05	0.000685547	1.184	FAM153C	ENSG00000204677
0.00589037	6.21091	4.21174	3.209e-05	0.000686024	0.0340144	RBM33	ENSG00000184863
-0.00716962	5.13124	-4.21134	3.21436e-05	0.000686024	0.0138135	FASTKD2	ENSG00000118246
-0.00678733	2.86673	-4.21094	3.2198e-05	0.000686024	0.177784	TMEM186	ENSG00000184857
0.0141756	1.18864	4.21072	3.2228e-05	0.000686024	0.461151	OVGP1	ENSG00000085465
-0.0175538	-0.0134193	-4.20872	3.25008e-05	0.000689018	0.633459	DUSP19	ENSG00000162999
0.0067921	5.01145	4.2087	3.25033e-05	0.000689018	0.00679632	KAT8	ENSG00000103510
-0.00893771	3.65311	-4.20859	3.25183e-05	0.000689018	0.0770098	TRMT2B	ENSG00000188917
-0.00737528	3.38224	-4.20405	3.31467e-05	0.000701257	0.0883848	PDRG1	ENSG00000088356
-0.00969815	3.59749	-4.19791	3.4015e-05	0.000718528	0.038915	TMEM126A	ENSG00000171202
0.0142045	1.1423	4.19742	3.4085e-05	0.000718908	0.412376	ITGAM	ENSG00000169896
-0.00598562	3.64241	-4.19515	3.44118e-05	0.000724694	0.0229098	DERL2	ENSG00000072849
-0.00516433	4.03223	-4.19423	3.45452e-05	0.000726186	-0.0118355	TAF11	ENSG00000064995
-0.0101177	3.59555	-4.19393	3.45878e-05	0.000726186	0.0231669	FAM136A	ENSG00000035141
0.0201871	5.28093	4.19258	3.4785e-05	0.000729217	-0.054017	KCNQ5	ENSG00000185760
-0.00648719	4.60699	-4.19001	3.51636e-05	0.000734976	-0.0609781	PPP1R37	ENSG00000104866
-0.00753898	6.62598	-4.18992	3.51762e-05	0.000734976	-0.0282552	CHP1	ENSG00000187446
0.0250352	-2.73782	4.18963	3.52192e-05	0.000734976	1.16231	GRB7	ENSG00000141738
0.00592178	4.2456	4.18751	3.55342e-05	0.00074043	-0.0449039	BRAT1	ENSG00000106009
0.0130625	1.80594	4.18623	3.57254e-05	0.000741755	0.261023	EMP3	ENSG00000142227
-0.00717299	5.32467	-4.18605	3.57527e-05	0.000741755	-0.0875708	ATIC	ENSG00000138363
-0.00755006	6.90236	-4.1857	3.58047e-05	0.000741755	-0.0308407	KPNA1	ENSG00000114030
0.0145468	6.28563	4.1855	3.58356e-05	0.000741755	-0.0703197	KLF13	ENSG00000169926
0.00776476	5.03235	4.18529	3.58662e-05	0.000741755	-0.0877093	ARHGEF17	ENSG00000110237
-0.0142684	1.93932	-4.18485	3.59334e-05	0.000742032	0.198879	NDRG4	ENSG00000103034
-0.00927061	2.28064	-4.18307	3.62018e-05	0.000745939	0.14788	XKR8	ENSG00000158156
-0.00695041	4.10631	-4.18242	3.63008e-05	0.000745939	-0.0654268	TMEM184C	ENSG00000164168
-0.00726689	5.52424	-4.18203	3.63606e-05	0.000745939	-0.10238	HDDC2	ENSG00000111906
-0.00925575	6.50735	-4.18199	3.6367e-05	0.000745939	-0.0663588	EMC3	ENSG00000125037
0.00540971	6.25311	4.18182	3.63926e-05	0.000745939	-0.0830805	ZSWIM8	ENSG00000214655
-0.0212057	-1.86795	-4.18008	3.66585e-05	0.000749702	0.881836	ZNF536	ENSG00000198597
-0.00959422	5.01037	-4.17991	3.66847e-05	0.000749702	-0.110437	NLN	ENSG00000123213
0.0138417	4.7627	4.17925	3.67865e-05	0.000749766	-0.0995607	MGP	ENSG00000111341
-0.00677937	6.66866	-4.17919	3.67963e-05	0.000749766	-0.0715971	PARP1	ENSG00000143799
-0.00551234	5.78894	-4.17829	3.69355e-05	0.000751493	-0.111417	RWDD1	ENSG00000111832
-0.00736036	0.425614	-4.17764	3.70352e-05	0.000752413	0.437081	PET117	ENSG00000232838
-0.0127565	2.02824	-4.17633	3.72398e-05	0.000754786	0.151173	STK39	ENSG00000198648
0.0105748	2.27	4.17596	3.72979e-05	0.000754786	0.145456	IL15	ENSG00000164136
-0.00566749	6.25051	-4.17584	3.73159e-05	0.000754786	-0.10395	USP14	ENSG00000101557
-0.00615114	7.42882	-4.17484	3.74731e-05	0.000756684	-0.0441068	LARP1	ENSG00000155506
0.00615006	5.59678	4.17454	3.75192e-05	0.000756684	-0.132154	HECTD4	ENSG00000173064
-0.00894814	6.07465	-4.17324	3.77249e-05	0.000759563	-0.120961	NDUFB5	ENSG00000136521
0.0125206	4.17532	4.17254	3.78348e-05	0.000759563	-0.0958701	TP53INP1	ENSG00000164938
-0.00713124	5.58548	-4.17227	3.78785e-05	0.000759563	-0.13988	C16orf72	ENSG00000182831
0.0105392	2.84206	4.17225	3.78819e-05	0.000759563	0.0470153	FKBP10	ENSG00000141756
-0.00540161	4.97062	-4.17057	3.81492e-05	0.000763813	-0.148058	MFN1	ENSG00000171109
-0.00593036	4.1445	-4.16961	3.83025e-05	0.000765772	-0.11762	NAA35	ENSG00000135040
-0.0106952	2.51542	-4.16866	3.84544e-05	0.000767699	0.0550739	CPPED1	ENSG00000103381
0.0427528	-2.40281	4.16713	3.87017e-05	0.000771521	1.06471	OSTN	ENSG00000188729
-0.00681882	4.59659	-4.16609	3.88703e-05	0.000773766	-0.156369	FAN1	ENSG00000198690
0.0450954	-1.10924	4.16371	3.92586e-05	0.00078037	0.782936	AREG	ENSG00000109321
-0.00779018	8.34531	-4.1618	3.9574e-05	0.000785509	-0.0324779	C6orf106	ENSG00000196821
-0.0114564	4.27507	-4.15996	3.98793e-05	0.000790434	-0.1648	PC	ENSG00000173599
-0.00671313	6.57652	-4.15789	4.02242e-05	0.000796129	-0.159553	MRPS18B	ENSG00000204568
-0.0068948	6.55145	-4.15651	4.04576e-05	0.000799392	-0.166267	UTP11	ENSG00000183520
-0.00529807	3.25109	-4.15591	4.0559e-05	0.000799392	-0.0891139	ACTR6	ENSG00000075089
0.0148382	1.3431	4.15589	4.05627e-05	0.000799392	0.216463	ID4	ENSG00000172201
-0.00499204	4.98466	-4.15406	4.08722e-05	0.000804344	-0.214049	CNOT11	ENSG00000158435
0.0214995	2.99061	4.15275	4.10975e-05	0.000806745	-0.0325628	LOXL4	ENSG00000138131
0.00732505	3.75807	4.15267	4.1111e-05	0.000806745	-0.141128	TMEM175	ENSG00000127419
-0.0060358	7.35589	-4.15196	4.12333e-05	0.000807997	-0.140023	USP9X	ENSG00000124486
0.0132909	5.19896	4.151	4.13975e-05	0.000809602	-0.221439	C1R	ENSG00000159403
-0.00623668	8.5922	-4.1508	4.14324e-05	0.000809602	-0.0596745	YWHAG	ENSG00000170027
0.0172423	1.44358	4.15004	4.15638e-05	0.000809616	0.18441	SNX7	ENSG00000162627
0.0103543	2.56479	4.1498	4.16049e-05	0.000809616	-0.00477647	NT5DC2	ENSG00000168268
0.0117547	-0.535929	4.14978	4.16089e-05	0.000809616	0.562123	IL20RB	ENSG00000174564
0.0108154	4.95361	4.14695	4.2103e-05	0.000818077	-0.237236	TEP1	ENSG00000129566
-0.0056706	3.65568	-4.14523	4.24047e-05	0.000822782	-0.175062	C12orf4	ENSG00000047621
0.0156212	1.25906	4.14451	4.25314e-05	0.000823767	0.192338	CES1	ENSG00000198848
-0.00699758	4.42148	-4.14427	4.25747e-05	0.000823767	-0.234484	VAMP7	ENSG00000124333
-0.00691323	5.93558	-4.143	4.28003e-05	0.000826974	-0.247453	TIMMDC1	ENSG00000113845
-0.00695139	4.65459	-4.14252	4.28854e-05	0.000827461	-0.252428	SFXN4	ENSG00000183605
0.0110683	1.26514	4.13809	4.36839e-05	0.000841692	0.155401	FBXO17	ENSG00000269190
-0.0160759	1.02367	-4.13769	4.37568e-05	0.000841923	0.14638	CNTF	ENSG00000242689
-0.00588584	4.49375	-4.13674	4.39287e-05	0.000843332	-0.268851	DHX40	ENSG00000108406
-0.00845069	4.89372	-4.13647	4.39785e-05	0.000843332	-0.282418	DBT	ENSG00000137992
0.0203	2.55035	4.13623	4.40229e-05	0.000843332	-0.0324591	LRP1B	ENSG00000168702
0.0175455	-1.2326	4.13595	4.40742e-05	0.000843332	0.659225	TMEM240	ENSG00000205090
0.0315825	-0.108726	4.13394	4.44437e-05	0.000849225	0.432085	COL25A1	ENSG00000188517
-0.00996555	2.06135	-4.13326	4.45691e-05	0.000850445	-0.0138476	GCSH	ENSG00000140905
-0.0071075	4.98278	-4.13076	4.50338e-05	0.000857422	-0.306263	CTR9	ENSG00000198730
0.0167997	-0.404833	4.13063	4.50589e-05	0.000857422	0.46732	IL7R	ENSG00000168685
-0.0088944	4.31024	-4.12797	4.55582e-05	0.000865731	-0.293615	PWWP2B	ENSG00000171813
0.0198745	-1.11623	4.12702	4.5739e-05	0.000867972	0.61529	DRD2	ENSG00000149295
0.0131991	0.24634	4.12516	4.60933e-05	0.000873496	0.29829	SLC35F2	ENSG00000110660
-0.0114818	0.0688108	-4.12399	4.6318e-05	0.000876553	0.279034	ARHGAP11A	ENSG00000198826
-0.00892562	1.18835	-4.1234	4.64317e-05	0.000877035	0.0802941	UBXN8	ENSG00000104691
0.00869542	2.84465	4.12319	4.64705e-05	0.000877035	-0.152187	DAP	ENSG00000112977
-0.0378037	-1.49959	-4.12237	4.66295e-05	0.000878292	0.531907	PAQR9	ENSG00000188582
0.00801518	5.616	4.12219	4.66643e-05	0.000878292	-0.339073	MAPK8IP3	ENSG00000138834
0.00907746	1.77479	4.11991	4.71077e-05	0.00088538	-0.00221954	CORO2B	ENSG00000103647
-0.00834102	3.53622	-4.11959	4.7169e-05	0.00088538	-0.264713	TPMT	ENSG00000137364
-0.0157435	3.67269	-4.11611	4.78538e-05	0.000897015	-0.296381	OSGIN1	ENSG00000140961
-0.00585123	4.454	-4.11237	4.8601e-05	0.000909368	-0.362381	CNIH1	ENSG00000100528
-0.00606197	4.81558	-4.11215	4.86445e-05	0.000909368	-0.376423	PPP1R11	ENSG00000204619
-0.0057921	6.71212	-4.10953	4.91758e-05	0.0009174	-0.344824	PSMD7	ENSG00000103035
0.00814862	6.658	4.10937	4.92069e-05	0.0009174	-0.354527	GAS6	ENSG00000183087
-0.00882815	1.97336	-4.10843	4.93996e-05	0.000919736	-0.110163	RMI1	ENSG00000178966
0.0100102	6.25764	4.10811	4.94654e-05	0.000919736	-0.375325	PRRX1	ENSG00000116132
0.0136436	-0.476781	4.10761	4.95663e-05	0.000920375	0.385067	WHRN	ENSG00000095397
-0.00695129	5.49269	-4.10482	5.01422e-05	0.000929818	-0.408596	ISCA1	ENSG00000135070
0.0103198	2.65351	4.10357	5.04009e-05	0.000933363	-0.195811	KIFC3	ENSG00000140859
-0.010937	1.48179	-4.10164	5.0804e-05	0.000939569	-0.0483514	CCDC167	ENSG00000198937
0.0122009	1.41016	4.10122	5.08919e-05	0.000939936	-0.0124128	CLDN15	ENSG00000106404
-0.0102124	4.41438	-4.09873	5.14178e-05	0.00094838	-0.414205	NFKBIB	ENSG00000104825
-0.00581195	7.26237	-4.0975	5.16804e-05	0.000951953	-0.360347	KIF5B	ENSG00000170759
-0.0066622	2.9609	-4.09647	5.18998e-05	0.000954721	-0.288182	DPH5	ENSG00000117543
0.0154886	2.27093	4.09548	5.21112e-05	0.000956634	-0.160699	SLIT2	ENSG00000145147
0.0119066	0.673608	4.09534	5.21423e-05	0.000956634	0.09508	NPIPA5	ENSG00000233024
0.0202527	-0.115133	4.09466	5.22884e-05	0.000957684	0.258293	CTHRC1	ENSG00000164932
-0.00798044	3.70968	-4.09443	5.23381e-05	0.000957684	-0.379433	FAHD1	ENSG00000180185
0.00778292	3.5192	4.09282	5.26864e-05	0.000962438	-0.355741	PTPN18	ENSG00000072135
0.0167377	3.44487	4.09259	5.27373e-05	0.000962438	-0.335168	PLTP	ENSG00000100979
0.0228083	-2.97471	4.09142	5.29907e-05	0.000965788	0.804698	PMEL	ENSG00000185664
-0.00891487	2.43093	-4.08995	5.33123e-05	0.000970369	-0.243	C17orf75	ENSG00000108666
0.0324617	-0.213964	4.0861	5.41649e-05	0.000984589	0.283401	GDF15	ENSG00000130513
0.00592064	6.15888	4.0857	5.42535e-05	0.000984904	-0.467184	LAMP1	ENSG00000185896
-0.00808603	2.11781	-4.08375	5.46905e-05	0.000991535	-0.223663	TEFM	ENSG00000172171
-0.00802821	2.32697	-4.08264	5.49411e-05	0.000994772	-0.258177	BNIP1	ENSG00000113734
0.0115622	2.10572	4.08029	5.54747e-05	0.00100312	-0.208583	SATB2	ENSG00000119042
0.00826784	4.29618	4.07954	5.56456e-05	0.00100489	-0.473007	PIK3R2	ENSG00000105647
0.022454	-2.10699	4.07833	5.59243e-05	0.00100861	0.613572	PCDHGA8	ENSG00000253767
0.0147182	-0.136103	4.07747	5.61212e-05	0.00101084	0.195359	CCDC62	ENSG00000130783
-0.00959552	3.40629	-4.07647	5.63528e-05	0.00101369	-0.421514	MON1A	ENSG00000164077
-0.0119681	3.15302	-4.07379	5.69758e-05	0.00102356	-0.404581	AKAP7	ENSG00000118507
0.0158062	4.12911	4.07278	5.72115e-05	0.00102646	-0.480422	PER3	ENSG00000049246
-0.00733537	4.87924	-4.07179	5.74457e-05	0.00102933	-0.535285	DNAJC19	ENSG00000205981
-0.00491362	5.09686	-4.07111	5.7605e-05	0.00103085	-0.54215	UBE2F	ENSG00000184182
0.0158313	-0.568041	4.07063	5.77183e-05	0.00103154	0.267765	TRPM2	ENSG00000142185
-0.00622847	4.29826	-4.06906	5.80925e-05	0.00103688	-0.524215	LARP1B	ENSG00000138709
0.0128304	5.18949	4.06789	5.83722e-05	0.00104053	-0.551279	LGI4	ENSG00000153902
-0.00630911	4.05891	-4.06751	5.84622e-05	0.00104079	-0.514813	TRIM37	ENSG00000108395
0.00851304	3.65235	4.06684	5.86226e-05	0.0010423	-0.470902	CHKB	ENSG00000100288
0.00899788	2.14529	4.06355	5.94183e-05	0.00105411	-0.279197	PPP1R13L	ENSG00000104881
0.0181172	1.93079	4.06347	5.94391e-05	0.00105411	-0.231657	CPXM2	ENSG00000121898
-0.00566886	5.75847	-4.06306	5.95397e-05	0.00105454	-0.565354	BMS1	ENSG00000165733
-0.00865044	3.96424	-4.06176	5.98573e-05	0.00105881	-0.530332	COA6	ENSG00000168275
0.0170559	1.70843	4.06015	6.02535e-05	0.00106445	-0.210577	RARRES2	ENSG00000106538
0.0107238	6.62585	4.05931	6.04603e-05	0.00106674	-0.552214	LRP1	ENSG00000123384
0.00678459	6.50491	4.05876	6.05951e-05	0.00106776	-0.558227	MYO1C	ENSG00000197879
0.0150395	-1.62121	4.05538	6.1441e-05	0.00108128	0.413574	DNAH10	ENSG00000197653
0.00985672	3.95708	4.05422	6.17331e-05	0.00108485	-0.54667	PRDM10	ENSG00000170325
0.0111332	4.73617	4.05395	6.18005e-05	0.00108485	-0.594566	ACTN1	ENSG00000072110
0.0123809	0.692891	4.053	6.20414e-05	0.00108708	-0.0714827	SYNE3	ENSG00000176438
-0.00850874	0.020128	-4.05283	6.2085e-05	0.00108708	0.0226477	SLC27A5	ENSG00000083807
0.00525334	5.23514	4.0523	6.22189e-05	0.00108804	-0.614799	KANSL1	ENSG00000120071
-0.00657465	6.2726	-4.05175	6.23583e-05	0.00108901	-0.591334	OPA1	ENSG00000198836
0.0146895	2.38109	4.05146	6.24319e-05	0.00108901	-0.358438	LTB4R	ENSG00000213903
-0.00542197	6.479	-4.05104	6.25408e-05	0.00108953	-0.586058	DNAJA3	ENSG00000103423
0.0167578	-1.12153	4.05071	6.2625e-05	0.00108963	0.297915	SLIT1	ENSG00000187122
-0.0082903	4.60795	-4.05021	6.2751e-05	0.00109005	-0.612477	SSNA1	ENSG00000176101
0.0166582	2.46763	4.05	6.28071e-05	0.00109005	-0.37521	APOE	ENSG00000130203
0.0186056	0.241797	4.04965	6.28949e-05	0.0010902	0.0126184	EPHA3	ENSG00000044524
-0.0125196	-0.272532	-4.04876	6.31236e-05	0.0010928	0.0478881	PGBD4	ENSG00000182405
0.020478	0.623818	4.04844	6.32086e-05	0.0010929	-0.0612403	FAM198A	ENSG00000144649
0.0168833	1.39963	4.04811	6.32928e-05	0.00109299	-0.212382	CDH11	ENSG00000140937
0.0101478	6.4554	4.04488	6.41321e-05	0.0011061	-0.614833	SERPING1	ENSG00000149131
-0.00766968	6.14209	-4.04387	6.4398e-05	0.0011093	-0.627102	EPS15	ENSG00000085832
-0.00606976	4.71086	-4.04336	6.45317e-05	0.00111022	-0.641423	NSMAF	ENSG00000035681
0.00544434	3.61879	4.04179	6.49454e-05	0.00111509	-0.566771	UNK	ENSG00000132478
0.0168231	-1.77439	4.04168	6.49766e-05	0.00111509	0.384495	IGFALS	ENSG00000099769
0.0111624	0.788146	4.03992	6.54434e-05	0.00112113	-0.140213	TMPRSS5	ENSG00000166682
0.0124487	0.29348	4.03974	6.54907e-05	0.00112113	-0.0486405	PRPS2	ENSG00000101911
0.0136239	0.825304	4.03734	6.61344e-05	0.00113075	-0.157458	GSDMB	ENSG00000073605
-0.00690515	3.86399	-4.03236	6.74904e-05	0.00115251	-0.636621	MTERF3	ENSG00000156469
-0.0073291	5.15482	-4.031	6.78662e-05	0.00115706	-0.697838	AGO4	ENSG00000134698
-0.00777717	2.58304	-4.03079	6.79245e-05	0.00115706	-0.491325	PTRHD1	ENSG00000184924
-0.00757406	2.20481	-4.02869	6.85059e-05	0.00116515	-0.446158	ETFBKMT	ENSG00000139160
0.0140062	2.14032	4.02847	6.8568e-05	0.00116515	-0.409245	NUSAP1	ENSG00000137804
0.0149313	-0.475759	4.02771	6.8779e-05	0.0011673	0.0767787	PCDHB12	ENSG00000120328
-0.00532429	5.69034	-4.02517	6.94943e-05	0.00117799	-0.715554	METTL9	ENSG00000197006
-0.00528139	4.33623	-4.0248	6.95992e-05	0.00117832	-0.698002	GTF2A2	ENSG00000140307
-0.00537395	3.83857	-4.02367	6.99197e-05	0.00117976	-0.667261	OARD1	ENSG00000124596
-0.00575207	2.78807	-4.02361	6.99348e-05	0.00117976	-0.548966	BUD31	ENSG00000106245
-0.00540896	3.3498	-4.0236	6.99399e-05	0.00117976	-0.61966	METTL23	ENSG00000181038
-0.00524433	4.23233	-4.02082	7.07332e-05	0.00119168	-0.707382	ANKIB1	ENSG00000001629
-0.0372448	3.35805	-4.01977	7.10364e-05	0.00119533	-0.635451	MYLK4	ENSG00000145949
-0.0130145	4.96933	-4.01864	7.13626e-05	0.00119936	-0.743837	ARHGEF37	ENSG00000183111
-0.0108817	1.52577	-4.01745	7.17084e-05	0.00120371	-0.38549	ATP6V1E2	ENSG00000250565
0.0109805	2.82056	4.01655	7.19707e-05	0.00120664	-0.560234	ACADL	ENSG00000115361
0.0225376	-1.07601	4.01611	7.20987e-05	0.00120732	0.164259	SORCS1	ENSG00000108018
-0.00673767	4.48638	-4.01557	7.22575e-05	0.00120852	-0.741488	MRPL44	ENSG00000135900
-0.00579971	4.59715	-4.01289	7.30453e-05	0.00122022	-0.75612	FAM32A	ENSG00000105058
0.0117896	-0.862805	4.01026	7.38295e-05	0.00123183	0.0771911	AKR1E2	ENSG00000165568
0.0142767	4.38859	4.00912	7.4172e-05	0.00123589	-0.746193	PLVAP	ENSG00000130300
0.0326467	-2.4021	4.00881	7.42643e-05	0.00123589	0.413375	KCNJ16	ENSG00000153822
-0.00661618	4.29481	-4.00855	7.43415e-05	0.00123589	-0.758772	SNAPC5	ENSG00000174446
-0.00813337	4.69218	-4.00505	7.54041e-05	0.00125205	-0.790303	QRSL1	ENSG00000130348
-0.00730929	5.62095	-4.00433	7.56245e-05	0.00125421	-0.797113	RMDN1	ENSG00000176623
0.0180353	0.480274	4.00391	7.57536e-05	0.00125484	-0.207576	FAM110A	ENSG00000125898
-0.00753465	5.72903	-4.00334	7.59265e-05	0.0012562	-0.796575	PSMC1	ENSG00000100764
-0.00554295	6.69421	-4.0022	7.6278e-05	0.00125873	-0.763054	NRBP1	ENSG00000115216
-0.0130734	0.870281	-4.00196	7.63521e-05	0.00125873	-0.347035	KIAA0895	ENSG00000164542
-0.0135833	3.93085	-4.00196	7.6353e-05	0.00125873	-0.759319	CPT2	ENSG00000157184
0.0157331	1.69607	4.0011	7.66178e-05	0.00126076	-0.436378	ASTN2	ENSG00000148219
-0.00804759	3.70402	-4.00097	7.66584e-05	0.00126076	-0.743872	ZNF518B	ENSG00000178163
-0.00752404	-0.355952	-3.99913	7.72317e-05	0.00126868	-0.104627	RAD54L	ENSG00000085999
-0.00796358	2.90223	-3.99851	7.74256e-05	0.00127035	-0.661246	C12orf73	ENSG00000204954
-0.00517022	7.39482	-3.99746	7.77545e-05	0.00127423	-0.740848	PAFAH1B1	ENSG00000007168
0.00642177	7.19573	3.99697	7.791e-05	0.00127527	-0.760966	LUC7L3	ENSG00000108848
0.0157803	2.5507	3.99645	7.80716e-05	0.0012764	-0.594732	DCLK1	ENSG00000133083
0.00843694	2.79	3.99566	7.8322e-05	0.00127898	-0.640937	POLD1	ENSG00000062822
0.0189792	3.3272	3.99507	7.85077e-05	0.0012805	-0.693337	ISLR	ENSG00000129009
-0.00618567	4.9952	-3.99432	7.87474e-05	0.00128246	-0.8372	TMEM167A	ENSG00000174695
0.0177341	0.531833	3.99411	7.88132e-05	0.00128246	-0.257222	RUNX2	ENSG00000124813
0.0102989	0.0743176	3.99342	7.90355e-05	0.00128456	-0.191085	C1orf112	ENSG00000000460
0.00788856	3.10117	3.99059	7.99426e-05	0.00129777	-0.702104	ZNF513	ENSG00000163795
-0.00544525	6.00688	-3.99002	8.01267e-05	0.00129924	-0.840136	CLINT1	ENSG00000113282
-0.00989406	4.88659	-3.98959	8.02668e-05	0.00129998	-0.852189	GSR	ENSG00000104687
0.0143801	1.30263	3.98927	8.03687e-05	0.00130011	-0.423321	CFB	ENSG00000243649
0.0205168	0.70865	3.98674	8.1195e-05	0.00131194	-0.317436	FAP	ENSG00000078098
-0.00840967	5.0228	-3.98577	8.15126e-05	0.00131553	-0.870595	LACTB	ENSG00000103642
-0.00775852	3.56452	-3.98476	8.18452e-05	0.00131824	-0.791692	MIPEP	ENSG00000027001
-0.0101053	5.97655	-3.98468	8.1871e-05	0.00131824	-0.858989	PSMD14	ENSG00000115233
-0.00736976	10.1572	-3.98381	8.21577e-05	0.00132013	-0.593515	KIF1C	ENSG00000129250
-0.00669887	3.72466	-3.98375	8.21797e-05	0.00132013	-0.811395	MRPS31	ENSG00000102738
0.0195394	-0.359164	3.98184	8.28132e-05	0.00132876	-0.115137	MYO15A	ENSG00000091536
0.0198502	4.2031	3.98129	8.29973e-05	0.00132903	-0.83088	MFAP4	ENSG00000166482
0.0132753	1.79804	3.98122	8.30221e-05	0.00132903	-0.535566	SNCG	ENSG00000173267
0.0126924	0.228296	3.97882	8.38261e-05	0.00134034	-0.265983	RENBP	ENSG00000102032
0.0152974	0.76801	3.97811	8.40672e-05	0.00134265	-0.370796	ARL4C	ENSG00000188042
0.0128695	-0.386884	3.97283	8.58714e-05	0.00136988	-0.160615	IL17RE	ENSG00000163701
0.0108596	2.61358	3.97225	8.60722e-05	0.0013715	-0.701309	CLSTN3	ENSG00000139182
-0.00585647	4.03565	-3.96962	8.69874e-05	0.00138293	-0.889058	EPN2	ENSG00000072134
-0.0160504	2.25077	-3.96961	8.69899e-05	0.00138293	-0.689832	FZD9	ENSG00000188763
-0.00801049	4.65547	-3.96924	8.7119e-05	0.00138339	-0.925404	PCBD1	ENSG00000166228
-0.0161191	0.0152115	-3.96841	8.74132e-05	0.00138628	-0.30395	AMHR2	ENSG00000135409
-0.00701996	4.80887	-3.96815	8.75015e-05	0.00138628	-0.93369	XPNPEP1	ENSG00000108039
-0.00618488	5.86117	-3.96641	8.81167e-05	0.00139395	-0.93518	LMAN1	ENSG00000074695
0.0052446	4.92399	3.96621	8.81873e-05	0.00139395	-0.941782	MAML1	ENSG00000161021
0.0174927	1.56735	3.96501	8.86146e-05	0.0013991	-0.551949	NOXA1	ENSG00000188747
0.0107271	2.94927	3.96397	8.89853e-05	0.00140204	-0.779087	TMEM173	ENSG00000184584
0.0113722	0.596423	3.96392	8.90038e-05	0.00140204	-0.393755	UCN	ENSG00000163794
-0.0077953	7.16888	-3.96222	8.96119e-05	0.00141001	-0.888855	ETFA	ENSG00000140374
-0.00651439	4.65537	-3.96138	8.99126e-05	0.00141313	-0.955699	CCDC43	ENSG00000180329
-0.00735717	4.83699	-3.9607	9.01585e-05	0.00141431	-0.963086	REXO4	ENSG00000148300
0.0102126	2.8102	3.96061	9.01923e-05	0.00141431	-0.772139	FXYD5	ENSG00000089327
-0.0081469	4.80294	-3.95868	9.08938e-05	0.00142295	-0.970784	GKAP1	ENSG00000165113
0.0267464	-1.83446	3.95853	9.09493e-05	0.00142295	0.107506	PCLO	ENSG00000186472
0.0128504	0.907859	3.95573	9.19736e-05	0.00143735	-0.486331	APOBEC3C	ENSG00000244509
0.0159587	-1.14858	3.95478	9.23265e-05	0.00144123	-0.0600418	RAB11FIP4	ENSG00000131242
-0.0056423	4.20477	-3.95396	9.2628e-05	0.00144228	-0.961078	LYRM1	ENSG00000102897
0.0163618	1.4215	3.9536	9.27646e-05	0.00144228	-0.57176	PGR	ENSG00000082175
-0.00670406	3.61228	-3.95356	9.27759e-05	0.00144228	-0.914476	MED20	ENSG00000124641
0.0110647	1.56192	3.95347	9.28114e-05	0.00144228	-0.609396	ZGRF1	ENSG00000138658
-0.00779711	4.96244	-3.9527	9.30985e-05	0.00144512	-0.993124	POLR3D	ENSG00000168495
0.00738759	5.14954	3.95209	9.33237e-05	0.00144666	-0.998848	NR2F2	ENSG00000185551
-0.0109188	0.906892	-3.95187	9.34073e-05	0.00144666	-0.542171	CENPN	ENSG00000166451
-0.00882793	3.66413	-3.94884	9.4549e-05	0.0014627	-0.938681	CDK7	ENSG00000134058
0.0112292	1.89104	3.94835	9.4732e-05	0.0014639	-0.682201	LPIN3	ENSG00000132793
0.0275586	0.986696	3.94804	9.48522e-05	0.00146412	-0.488973	ERBB3	ENSG00000065361
-0.0057072	4.0046	-3.94767	9.49914e-05	0.00146463	-0.971013	ANGEL1	ENSG00000013523
-0.00602197	2.77679	-3.94706	9.5223e-05	0.00146656	-0.839942	NME6	ENSG00000172113
-0.00540609	5.41457	-3.94656	9.54159e-05	0.00146763	-1.02056	NEMF	ENSG00000165525
-0.00735218	3.52265	-3.94632	9.55049e-05	0.00146763	-0.931831	BTBD9	ENSG00000183826
0.0125891	1.17834	3.94588	9.56724e-05	0.00146764	-0.566184	LDOC1	ENSG00000182195
-0.00686133	7.11108	-3.94576	9.57179e-05	0.00146764	-0.954882	PRKAR2A	ENSG00000114302
0.0101632	0.484649	3.94346	9.66045e-05	0.00147959	-0.457027	GMIP	ENSG00000089639
0.0146624	-1.56138	3.94141	9.73987e-05	0.0014901	-0.0344687	C17orf67	ENSG00000214226
0.00860789	2.66693	3.93927	9.8236e-05	0.00150125	-0.837027	LPCAT1	ENSG00000153395
-0.00745199	0.835455	-3.93828	9.86236e-05	0.00150551	-0.568908	UBE3D	ENSG00000118420
0.00677768	4.32499	3.93792	9.87669e-05	0.00150603	-1.0205	PHKA2	ENSG00000044446
-0.00752315	4.04554	-3.93718	9.90564e-05	0.00150878	-1.01514	SMIM13	ENSG00000224531
0.00511444	4.55731	3.9338	0.000100402	0.00152759	-1.05159	LMF2	ENSG00000100258
-0.00643543	4.5906	-3.93277	0.000100817	0.00153222	-1.06138	MTMR6	ENSG00000139505
0.0133754	0.17494	3.93176	0.000101223	0.0015367	-0.430012	NRGN	ENSG00000154146
-0.00885855	3.39487	-3.93101	0.000101527	0.00153963	-0.979813	BRF2	ENSG00000104221
-0.00667147	3.13544	-3.92968	0.000102068	0.00154613	-0.951983	BBS5	ENSG00000163093
-0.00802841	2.93794	-3.92922	0.000102253	0.00154678	-0.930576	CPOX	ENSG00000080819
0.0146764	-0.032172	3.92902	0.000102335	0.00154678	-0.397746	MROH6	ENSG00000204839
-0.00752032	5.18412	-3.9266	0.000103325	0.00156004	-1.09703	EXTL3	ENSG00000012232
-0.00589556	4.63737	-3.92528	0.000103873	0.0015666	-1.09094	AREL1	ENSG00000119682
-0.0087293	6.13823	-3.92321	0.000104731	0.00157781	-1.08618	PSMD12	ENSG00000197170
0.0134151	1.88268	3.92264	0.000104967	0.00157965	-0.778706	PTH1R	ENSG00000160801
-0.00507113	4.71697	-3.92175	0.000105342	0.00158357	-1.10702	DCTN5	ENSG00000166847
0.0186048	0.610959	3.92034	0.000105934	0.00159074	-0.554384	MS4A7	ENSG00000166927
0.0114962	0.570495	3.91834	0.000106779	0.00160169	-0.570482	PASK	ENSG00000115687
-0.00705859	4.18439	-3.91436	0.000108483	0.00162549	-1.10855	ALG3	ENSG00000214160
0.01409	1.81278	3.91325	0.000108962	0.00163088	-0.79488	COL8A1	ENSG00000144810
-0.00998703	1.16365	-3.91257	0.000109258	0.0016324	-0.72827	KRBA2	ENSG00000184619
0.0266158	-2.47207	3.91247	0.000109299	0.0016324	0.0432491	WSCD2	ENSG00000075035
0.0107487	8.37914	3.91081	0.000110024	0.00164145	-1.01257	PER1	ENSG00000179094
-0.00843115	3.46191	-3.91025	0.000110268	0.00164331	-1.0637	TRAF3	ENSG00000131323
0.0121195	5.18318	3.90618	0.000112064	0.00166703	-1.16967	SPRY1	ENSG00000164056
0.0172775	0.899193	3.9061	0.0001121	0.00166703	-0.659788	GSTM5	ENSG00000134201
-0.00872786	3.80182	-3.90523	0.000112488	0.00167099	-1.11534	CCDC86	ENSG00000110104
-0.0212255	2.3342	-3.90443	0.000112844	0.00167409	-0.947446	GLT1D1	ENSG00000151948
0.0132028	0.282481	3.90422	0.000112939	0.00167409	-0.559946	YJEFN3	ENSG00000250067
-0.00828545	5.01146	-3.90294	0.000113514	0.00167953	-1.18475	PRADC1	ENSG00000135617
-0.00733955	5.15607	-3.90286	0.000113549	0.00167953	-1.18648	MRPS30	ENSG00000112996
-0.00959893	12.1691	-3.90227	0.000113815	0.00168167	-0.761541	GAPDH	ENSG00000111640
-0.011268	7.30259	-3.89929	0.000115165	0.00169979	-1.11584	STK40	ENSG00000196182
0.00968603	6.04158	3.89859	0.000115487	0.00170226	-1.18984	KAT2A	ENSG00000108773
-0.00699118	4.14365	-3.89835	0.000115596	0.00170226	-1.16766	VPS25	ENSG00000131475
0.0230237	1.02968	3.89812	0.000115702	0.00170226	-0.709852	VCAM1	ENSG00000162692
-0.00714232	4.37524	-3.89758	0.000115948	0.00170406	-1.18442	CCDC91	ENSG00000123106
-0.00584643	6.58705	-3.89702	0.000116205	0.00170603	-1.16813	IARS2	ENSG00000067704
-0.00550493	4.95768	-3.89571	0.000116809	0.00171308	-1.21103	PNPT1	ENSG00000138035
-0.00952059	12.0529	-3.89455	0.000117346	0.00171913	-0.797971	FLNC	ENSG00000128591
-0.00716451	3.56149	-3.89368	0.000117753	0.00172326	-1.13787	CYB5R4	ENSG00000065615
0.0124317	-0.61364	3.89251	0.000118296	0.00172938	-0.414741	PCDHGB2	ENSG00000253910
-0.00854806	2.63378	-3.89205	0.000118513	0.00173072	-1.02986	LMLN	ENSG00000185621
-0.00670577	6.03657	-3.8913	0.000118865	0.00173402	-1.21358	ECSIT	ENSG00000130159
0.00880205	2.65573	3.89057	0.000119209	0.00173516	-1.02245	DDB2	ENSG00000134574
-0.00574024	6.54757	-3.89057	0.00011921	0.00173516	-1.1935	COPS3	ENSG00000141030
0.0089076	2.25199	3.89034	0.000119319	0.00173516	-0.963791	NEMP1	ENSG00000166881
-0.0116005	5.50528	-3.88966	0.00011964	0.00173729	-1.23253	WIPI1	ENSG00000070540
-0.00930747	4.77467	-3.88923	0.00011984	0.00173729	-1.23127	ANKRD46	ENSG00000186106
-0.00837022	7.57846	-3.88903	0.000119936	0.00173729	-1.13806	ZBTB47	ENSG00000114853
-0.00574185	4.60158	-3.88891	0.000119993	0.00173729	-1.22662	TMEM203	ENSG00000187713
0.0116427	4.37166	3.8887	0.000120095	0.00173729	-1.20587	TNFRSF10B	ENSG00000120889
0.0124244	0.738019	3.88719	0.000120812	0.00174584	-0.712986	LLGL2	ENSG00000073350
-0.00820654	3.00931	-3.88567	0.00012154	0.00175417	-1.1031	OXSM	ENSG00000151093
0.0190358	3.34474	3.88546	0.000121643	0.00175417	-1.11527	FIBIN	ENSG00000176971
-0.0115639	3.94571	-3.88478	0.000121968	0.00175702	-1.20167	C3orf18	ENSG00000088543
-0.00696453	3.30238	-3.88269	0.000122976	0.0017697	-1.14969	GNPDA2	ENSG00000163281
0.0163352	0.402285	3.88157	0.000123521	0.0017757	-0.663102	TMEM178A	ENSG00000152154
-0.00636175	5.23894	-3.88052	0.000124038	0.00178128	-1.26904	RNF14	ENSG00000013561
0.0142043	5.75868	3.87923	0.000124667	0.00178845	-1.2689	CFD	ENSG00000197766
0.0103516	0.0912075	3.87799	0.00012528	0.00179538	-0.623858	WAS	ENSG00000015285
-0.0116324	-0.0292545	-3.8768	0.000125867	0.0018003	-0.653003	ZNF816	ENSG00000180257
-0.0119611	-0.214414	-3.87677	0.000125884	0.0018003	-0.604311	TSLP	ENSG00000145777
0.0141352	-0.24448	3.87535	0.000126591	0.00180722	-0.547233	CDC42EP5	ENSG00000167617
0.00932528	2.10741	3.87527	0.00012663	0.00180722	-0.990669	LIG1	ENSG00000105486
0.010568	0.889695	3.87414	0.000127195	0.00181341	-0.794384	EVC2	ENSG00000173040
-0.00591747	1.96841	-3.87333	0.000127601	0.00181615	-1.00054	GLUD2	ENSG00000182890
-0.0061913	5.88286	-3.87323	0.00012765	0.00181615	-1.28638	HSD17B4	ENSG00000133835
0.0165033	7.22023	3.87173	0.000128408	0.00182506	-1.24021	ETS2	ENSG00000157557
-0.00546263	3.91787	-3.87099	0.000128783	0.00182851	-1.25183	FBXO25	ENSG00000147364
-0.00512869	5.58426	-3.8703	0.000129136	0.00183164	-1.30526	SSR3	ENSG00000114850
-0.0289988	-1.47063	-3.87003	0.000129272	0.00183169	-0.396609	RIMBP2	ENSG00000060709
0.00874481	1.72149	3.86902	0.000129785	0.00183706	-0.958277	MR1	ENSG00000153029
0.0065955	3.5009	3.86799	0.000130312	0.00184264	-1.21146	CCS	ENSG00000173992
0.0109261	0.683114	3.86736	0.000130637	0.00184534	-0.77785	PPP1R32	ENSG00000162148
0.0333726	-2.13958	3.86703	0.000130806	0.00184585	-0.171596	IRX4	ENSG00000113430
0.0201872	-0.67713	3.86598	0.000131348	0.00185161	-0.49434	PDE3B	ENSG00000152270
-0.00685129	2.80182	-3.86467	0.000132027	0.00185928	-1.15419	RMND1	ENSG00000155906
0.0114132	0.588909	3.86254	0.000133138	0.00187158	-0.780686	TMEM91	ENSG00000142046
0.0147423	-0.327645	3.86247	0.000133171	0.00187158	-0.592009	ZNF177	ENSG00000188629
-0.00531472	3.91206	-3.86211	0.000133361	0.00187233	-1.28425	KLHL18	ENSG00000114648
-0.00577105	4.73789	-3.86157	0.000133646	0.00187444	-1.33307	SMNDC1	ENSG00000119953
0.0176512	0.89986	3.86117	0.000133857	0.00187549	-0.835986	NT5E	ENSG00000135318
-0.00526407	2.51891	-3.86071	0.000134095	0.00187692	-1.12737	POC1B	ENSG00000139323
-0.00543291	4.64962	-3.85974	0.000134608	0.00188031	-1.33683	PDCD2	ENSG00000071994
0.0170459	-1.0089	3.85974	0.000134609	0.00188031	-0.445064	CD247	ENSG00000198821
-0.0123299	3.66758	-3.8551	0.000137085	0.00190969	-1.29226	NMNAT1	ENSG00000173614
-0.00470834	5.25425	-3.85507	0.000137099	0.00190969	-1.36534	CLNS1A	ENSG00000074201
0.00530767	5.42469	3.85496	0.000137157	0.00190969	-1.36458	PLCG1	ENSG00000124181
0.0121179	1.44174	3.85476	0.000137266	0.00190969	-0.954168	MALL	ENSG00000144063
0.0271547	-2.28856	3.85343	0.000137987	0.0019178	-0.21174	FAM180A	ENSG00000189320
0.00709899	3.93618	3.85309	0.000138166	0.00191836	-1.31232	ZNF266	ENSG00000174652
-0.00479548	3.93905	-3.85234	0.000138577	0.00192182	-1.32398	FCF1	ENSG00000119616
-0.00637083	3.27687	-3.85212	0.000138694	0.00192182	-1.2569	RIDA	ENSG00000132541
0.00945037	1.93664	3.85144	0.000139065	0.00192503	-1.05401	FMNL1	ENSG00000184922
-0.00883344	4.163	-3.8507	0.000139471	0.00192844	-1.34757	GCDH	ENSG00000105607
-0.00421399	5.67194	-3.85044	0.000139613	0.00192844	-1.3774	UBE2A	ENSG00000077721
-0.00839152	1.28502	-3.85022	0.00013973	0.00192844	-0.983565	ZNF347	ENSG00000197937
0.0133282	2.82788	3.84957	0.00014009	0.00193149	-1.18599	PLXNA3	ENSG00000130827
0.0136614	-0.608276	3.84907	0.000140364	0.00193333	-0.589232	UNC5CL	ENSG00000124602
0.00915682	3.31351	3.84838	0.000140741	0.00193659	-1.26282	TTC7A	ENSG00000068724
-0.00738007	2.95677	-3.84756	0.000141194	0.00194089	-1.23581	CBWD2	ENSG00000136682
-0.00980022	1.25156	-3.84689	0.000141565	0.00194406	-0.988264	ZC2HC1C	ENSG00000119703
0.00510445	4.13051	3.84599	0.000142067	0.0019472	-1.35317	GNPTG	ENSG00000090581
-0.00683782	5.23443	-3.84597	0.000142076	0.0019472	-1.39877	DMAC2	ENSG00000105341
0.006119	4.61227	3.84509	0.000142566	0.00195198	-1.38626	CLCN6	ENSG00000011021
-0.00511159	3.97503	-3.84371	0.000143343	0.00196048	-1.35831	METTL2B	ENSG00000165055
-0.00503754	4.19494	-3.84338	0.000143525	0.00196048	-1.37552	MED21	ENSG00000152944
-0.00422224	6.06523	-3.84323	0.000143612	0.00196048	-1.392	PDXDC1	ENSG00000179889
-0.00714021	3.32364	-3.84277	0.000143871	0.00196207	-1.29815	IFT22	ENSG00000128581
0.0129545	0.692386	3.84249	0.000144025	0.00196223	-0.874561	MMP19	ENSG00000123342
-0.00550797	4.0693	-3.84106	0.000144835	0.00197133	-1.3754	RALA	ENSG00000006451
0.00836543	4.89562	3.83748	0.000146879	0.00199718	-1.42198	PTPRS	ENSG00000105426
0.00692928	5.5897	3.83673	0.000147311	0.00200044	-1.42959	SAFB2	ENSG00000130254
-0.00646554	3.50655	-3.83656	0.000147409	0.00200044	-1.3417	PIGX	ENSG00000163964
-0.00591261	5.92103	-3.83619	0.000147621	0.00200085	-1.42178	PSMA3	ENSG00000100567
-0.00757014	4.71148	-3.836	0.000147728	0.00200085	-1.42719	TMEM250	ENSG00000238227
-0.00475367	6.22324	-3.83562	0.000147951	0.00200191	-1.41321	ADIPOR1	ENSG00000159346
0.0203145	-1.13511	3.83495	0.000148336	0.00200383	-0.5015	BTBD11	ENSG00000151136
-0.00689334	5.96825	-3.83465	0.000148511	0.00200383	-1.42612	CHURC1	ENSG00000258289
-0.00524061	6.33905	-3.83462	0.000148529	0.00200383	-1.41199	PEX5	ENSG00000139197
0.00661635	5.69598	3.83392	0.000148935	0.00200621	-1.43927	TUBGCP6	ENSG00000128159
-0.00482143	5.82278	-3.83382	0.000148996	0.00200621	-1.43489	TMEM230	ENSG00000089063
-0.00541386	4.61333	-3.83299	0.000149479	0.00200951	-1.43349	VPS37C	ENSG00000167987
-0.00690726	4.41892	-3.8329	0.000149531	0.00200951	-1.42621	MAP3K10	ENSG00000130758
0.0105193	-0.00856044	3.83262	0.000149691	0.00200971	-0.773861	MMS22L	ENSG00000146263
-0.00828354	7.95874	-3.83237	0.000149838	0.00200972	-1.32189	HK1	ENSG00000156515
0.0301395	1.15603	3.83079	0.000150766	0.00202021	-0.987257	LRRN3	ENSG00000173114
0.00464918	5.20858	3.83036	0.000151019	0.00202164	-1.45504	AP2A2	ENSG00000183020
0.0119931	0.0975505	3.82974	0.000151386	0.0020225	-0.809177	KIF20B	ENSG00000138182
-0.0106475	7.55598	-3.8297	0.00015141	0.0020225	-1.35781	PSME4	ENSG00000068878
0.0168728	1.0582	3.82951	0.000151523	0.0020225	-0.976067	TMEM176A	ENSG00000002933
0.0226537	-2.37388	3.82813	0.00015234	0.00203144	-0.286539	CD3E	ENSG00000198851
0.0157416	0.0735943	3.8278	0.000152534	0.00203207	-0.800955	MYOCD	ENSG00000141052
-0.00589628	4.92928	-3.82551	0.000153903	0.00204833	-1.47168	MRPL30	ENSG00000185414
-0.0146185	5.87257	-3.82466	0.000154413	0.00205315	-1.46308	C20orf194	ENSG00000088854
0.0138329	5.13639	3.82316	0.00015532	0.00206322	-1.47517	CLDN5	ENSG00000184113
-0.0135729	5.4512	-3.82244	0.00015576	0.00206707	-1.4809	HIST1H1C	ENSG00000187837
-0.0107786	4.31845	-3.82143	0.000156371	0.00207319	-1.46467	NT5DC3	ENSG00000111696
-0.00672987	6.36596	-3.82112	0.000156561	0.00207372	-1.45934	PSMA2	ENSG00000106588
-0.0173846	0.232477	-3.82063	0.000156862	0.00207572	-0.909362	C15orf65	ENSG00000261652
0.00678329	5.17328	3.82007	0.000157201	0.00207821	-1.49217	CLASRP	ENSG00000104859
-0.00619929	3.67283	-3.81971	0.000157422	0.00207914	-1.4199	PIGP	ENSG00000185808
-0.00749747	6.44731	-3.81849	0.000158174	0.00208707	-1.46422	ANKRD28	ENSG00000206560
-0.00574119	5.42003	-3.81824	0.000158324	0.00208707	-1.49881	PURB	ENSG00000146676
-0.0134538	12.209	-3.81762	0.000158709	0.00209015	-1.07056	FHL1	ENSG00000022267
-0.00732846	6.87807	-3.81721	0.00015896	0.00209146	-1.44782	USP25	ENSG00000155313
0.0227474	1.51695	3.81655	0.000159372	0.0020926	-1.09048	MPZL2	ENSG00000149573
-0.0045869	6.92762	-3.81639	0.000159469	0.0020926	-1.44937	YME1L1	ENSG00000136758
0.00729736	2.89228	3.81624	0.000159562	0.0020926	-1.32672	U2AF1L4	ENSG00000161265
-0.00814515	7.02967	-3.8161	0.000159653	0.0020926	-1.44217	KCMF1	ENSG00000176407
0.0169276	-1.56714	3.81577	0.000159859	0.00209332	-0.497593	LRIT3	ENSG00000183423
-0.0172006	4.42602	-3.81526	0.000160174	0.00209361	-1.49112	BCL2	ENSG00000171791
0.0137847	0.474029	3.81524	0.000160184	0.00209361	-0.921871	PLAUR	ENSG00000011422
0.00760115	4.482	3.81466	0.000160545	0.00209635	-1.48877	NPDC1	ENSG00000107281
0.00771442	2.65454	3.81412	0.000160883	0.00209877	-1.30268	ELMO1	ENSG00000155849
-0.0112686	3.27369	-3.81343	0.000161318	0.00210088	-1.40607	TTF2	ENSG00000116830
-0.0148348	11.259	-3.81338	0.000161348	0.00210088	-1.15114	ENO3	ENSG00000108515
-0.00438583	4.37642	-3.81296	0.000161614	0.00210235	-1.49773	CDC123	ENSG00000151465
0.00631189	5.33074	3.81213	0.000162136	0.00210715	-1.52274	ARFGAP1	ENSG00000101199
0.0174671	-1.25673	3.81007	0.000163442	0.00212214	-0.580348	DOC2B	ENSG00000272636
0.00623391	3.52053	3.80954	0.000163779	0.0021241	-1.43135	ZFYVE21	ENSG00000100711
-0.00730826	4.77635	-3.80904	0.000164092	0.0021241	-1.52884	MTX2	ENSG00000128654
0.0242351	-2.2027	3.80892	0.000164169	0.0021241	-0.402135	TMEM105	ENSG00000185332
0.0110659	1.55012	3.80886	0.000164209	0.0021241	-1.14549	TLNRD1	ENSG00000140406
-0.0060128	3.3795	-3.80768	0.000164965	0.0021319	-1.43731	SNX11	ENSG00000002919
0.0205556	-2.24459	3.80733	0.000165188	0.00213267	-0.384445	BTC	ENSG00000174808
0.0290972	0.685353	3.8071	0.000165334	0.00213267	-0.973401	SFRP2	ENSG00000145423
-0.00646137	3.21398	-3.80637	0.000165803	0.00213476	-1.42368	CGRRF1	ENSG00000100532
-0.00439353	5.5363	-3.80622	0.000165903	0.00213476	-1.5427	ATXN7L3B	ENSG00000253719
0.0165989	-1.51962	3.80595	0.000166074	0.00213476	-0.537123	GJC2	ENSG00000198835
-0.0204727	-0.729374	-3.80589	0.000166114	0.00213476	-0.766131	PPP2R2C	ENSG00000074211
-0.00687857	4.75897	-3.80463	0.000166926	0.0021432	-1.54373	RPF2	ENSG00000197498
-0.00803453	4.72103	-3.80277	0.000168141	0.00215607	-1.55027	NDUFAF1	ENSG00000137806
0.00937899	1.93335	3.80261	0.000168241	0.00215607	-1.23421	PLK3	ENSG00000173846
-0.00767918	4.69804	-3.80235	0.000168416	0.00215631	-1.54995	FAM189B	ENSG00000160767
0.00904524	6.50092	3.80206	0.000168604	0.00215672	-1.52937	OBSL1	ENSG00000124006
0.00753353	3.70825	3.80092	0.000169348	0.00216424	-1.48082	TCIRG1	ENSG00000110719
-0.0121697	-0.206659	-3.79878	0.00017076	0.00218027	-0.893695	C12orf60	ENSG00000182993
-0.00887903	5.97867	-3.79818	0.000171161	0.0021832	-1.55966	ZBTB18	ENSG00000179456
0.011633	3.4697	3.79779	0.000171416	0.0021832	-1.46295	SEMA3F	ENSG00000001617
-0.00479811	5.00358	-3.79772	0.000171463	0.0021832	-1.57418	ELP3	ENSG00000134014
-0.00959857	3.57843	-3.79729	0.000171753	0.00218487	-1.50109	FAM49A	ENSG00000197872
0.00599486	3.27645	3.79614	0.000172517	0.00219077	-1.45409	ANKS6	ENSG00000165138
-0.0111677	4.45304	-3.79612	0.000172534	0.00219077	-1.56278	RIOX2	ENSG00000170854
-0.0089871	3.96373	-3.79488	0.000173363	0.00219928	-1.53899	C1orf122	ENSG00000197982
0.00768145	2.88511	3.79255	0.000174932	0.00221634	-1.41731	LRIG3	ENSG00000139263
-0.00466214	5.25112	-3.79241	0.000175029	0.00221634	-1.5959	VPS35	ENSG00000069329
-0.00509654	4.30845	-3.79096	0.000176015	0.00222678	-1.57487	ZC3HC1	ENSG00000091732
0.0123735	3.37074	3.78946	0.00017704	0.00223724	-1.48314	GAS1	ENSG00000180447
0.0125105	0.319604	3.78927	0.000177165	0.00223724	-0.99231	ADGRG6	ENSG00000112414
-0.0105267	0.956181	-3.78864	0.000177597	0.00223861	-1.15116	DUS4L	ENSG00000105865
0.0135538	-0.24065	3.78864	0.000177598	0.00223861	-0.876735	MELTF	ENSG00000163975
0.0124095	7.88001	3.78802	0.000178024	0.00224194	-1.50216	DCN	ENSG00000011465
0.00665771	3.06984	3.78665	0.00017897	0.0022518	-1.4616	WDR90	ENSG00000161996
0.00550854	4.38226	3.78616	0.000179315	0.0022533	-1.5907	RAD54L2	ENSG00000164080
-0.00631662	3.37419	-3.78601	0.000179416	0.0022533	-1.51383	RP9	ENSG00000164610
-0.0083129	5.88452	-3.78463	0.000180373	0.00226327	-1.60941	PLAA	ENSG00000137055
0.0109426	3.69387	3.78323	0.000181352	0.00227349	-1.53855	A4GALT	ENSG00000128274
0.0131246	1.29988	3.78196	0.000182247	0.00228263	-1.1951	CPLX1	ENSG00000168993
-0.0140496	-0.596845	-3.78146	0.000182599	0.00228418	-0.888126	HOXC11	ENSG00000123388
-0.00666172	6.72462	-3.78132	0.000182701	0.00228418	-1.58835	PSMB5	ENSG00000100804
0.0142338	0.642228	3.78018	0.000183504	0.00229214	-1.08741	TYROBP	ENSG00000011600
0.0224445	4.56855	3.7789	0.000184414	0.00230112	-1.61155	MYH3	ENSG00000109063
0.0217796	0.658812	3.7787	0.000184556	0.00230112	-1.08696	DPP4	ENSG00000197635
0.0183135	3.99909	3.77643	0.000186182	0.00231881	-1.58523	ELN	ENSG00000049540
0.0144257	-0.400891	3.77625	0.00018631	0.00231881	-0.888535	C20orf204	ENSG00000196421
0.0145402	-1.07434	3.77339	0.000188373	0.00234084	-0.758995	CORO2A	ENSG00000106789
-0.00483297	4.60488	-3.77333	0.00018842	0.00234084	-1.65321	UFM1	ENSG00000120686
-0.00591872	4.94121	-3.77249	0.000189031	0.00234633	-1.66592	TSPAN17	ENSG00000048140
0.0142134	-1.55104	3.77194	0.00018943	0.00234917	-0.661842	TNFSF4	ENSG00000117586
-0.00994949	5.28267	-3.77127	0.000189923	0.00235318	-1.67063	PIK3CB	ENSG00000051382
-0.00969598	1.85764	-3.77012	0.000190762	0.00236145	-1.36391	ICAM3	ENSG00000076662
0.010621	2.27683	3.76884	0.000191711	0.00237107	-1.40539	RCN3	ENSG00000142552
0.00853682	4.30633	3.76783	0.000192458	0.00237662	-1.64995	NLGN2	ENSG00000169992
0.0121607	2.62273	3.76773	0.000192529	0.00237662	-1.46405	PDGFRL	ENSG00000104213
-0.00589426	4.64678	-3.76748	0.000192712	0.00237662	-1.67627		ENSG00000241962
-0.00612029	3.42281	-3.7673	0.000192848	0.00237662	-1.58601	PIGN	ENSG00000197563
0.0194707	4.7798	3.76611	0.000193732	0.0023854	-1.67111	CTGF	ENSG00000118523
0.0103815	2.45431	3.76577	0.000193986	0.00238638	-1.44277	C15orf39	ENSG00000167173
-0.00628309	7.03808	-3.76554	0.000194163	0.00238645	-1.62737	BCL2L13	ENSG00000099968
0.0217822	-2.03198	3.76323	0.00019589	0.00240475	-0.587064	NPC1L1	ENSG00000015520
0.00749097	3.6154	3.76287	0.000196166	0.00240475	-1.61149	AGAP6	ENSG00000204149
0.0105533	6.72254	3.76286	0.000196174	0.00240475	-1.66312	CD74	ENSG00000019582
0.0249543	-2.26703	3.76138	0.000197289	0.00241416	-0.542989	GRIA2	ENSG00000120251
0.0118729	3.19054	3.76138	0.000197291	0.00241416	-1.56292	N4BP2L1	ENSG00000139597
0.010756	1.8954	3.76076	0.000197765	0.00241679	-1.381	NIPAL2	ENSG00000104361
-0.00782179	4.55666	-3.76064	0.000197856	0.00241679	-1.69813	TACO1	ENSG00000136463
-0.00514008	4.03852	-3.75979	0.000198505	0.00242257	-1.67062	ATG3	ENSG00000144848
0.00793918	3.79663	3.75947	0.000198743	0.00242334	-1.63978	RAI1	ENSG00000108557
-0.0077638	7.41309	-3.75909	0.000199037	0.00242478	-1.62939	MAPT	ENSG00000186868
0.0179243	-1.90085	3.7565	0.000201028	0.00244688	-0.64376	TRPM6	ENSG00000119121
0.0245063	-2.08779	3.7555	0.000201803	0.00245415	-0.603696	FGFBP2	ENSG00000137441
-0.00810517	7.10585	-3.75368	0.000203221	0.00246922	-1.66506	AHCYL1	ENSG00000168710
-0.00602472	3.14998	-3.75219	0.000204382	0.00248115	-1.61043	SERAC1	ENSG00000122335
-0.00927739	4.17915	-3.75154	0.000204894	0.00248517	-1.71154	FAM210A	ENSG00000177150
-0.0107165	2.58288	-3.75088	0.000205417	0.00248932	-1.54798	RAB29	ENSG00000117280
-0.00838818	7.25317	-3.75021	0.000205945	0.00249228	-1.67193	PHKB	ENSG00000102893
0.00703613	7.29892	3.75011	0.000206021	0.00249228	-1.67543	SFPQ	ENSG00000116560
0.00614002	3.47818	3.74942	0.000206566	0.00249668	-1.64505	RFC2	ENSG00000049541
-0.00609278	6.79253	-3.7489	0.00020698	0.0024995	-1.70233	IARS	ENSG00000196305
-0.0185518	3.94643	-3.74784	0.000207823	0.00250749	-1.70901	MLF1	ENSG00000178053
0.008499	-0.430645	3.74641	0.000208968	0.00251911	-1.00617	ZNF224	ENSG00000267680
-0.00470992	5.33096	-3.74497	0.000210119	0.00253022	-1.76811	SUMO1	ENSG00000116030
0.00594237	3.65628	3.7448	0.000210257	0.00253022	-1.6826	DHX35	ENSG00000101452
0.00805567	4.48074	3.74415	0.00021078	0.00253422	-1.74645	MMRN2	ENSG00000173269
-0.00722271	7.36306	-3.74375	0.000211106	0.00253422	-1.6873	IMMT	ENSG00000132305
-0.00752026	6.79834	-3.74371	0.000211139	0.00253422	-1.72031	DLGAP4	ENSG00000080845
-0.00784679	2.25307	-3.7431	0.000211635	0.00253796	-1.52477	GON7	ENSG00000170270
0.0094983	1.92134	3.73882	0.000215129	0.00257626	-1.46641	GRAMD2B	ENSG00000155324
-0.00438315	4.11742	-3.73873	0.000215201	0.00257626	-1.75265	GOLGA7	ENSG00000147533
0.0401923	-4.15018	3.73717	0.000216494	0.0025877	-0.278633	PRR32	ENSG00000183631
-0.00840708	8.08646	-3.73712	0.000216531	0.0025877	-1.66195	PTP4A2	ENSG00000184007
-0.00496542	4.43134	-3.73649	0.000217056	0.00259173	-1.779	HIKESHI	ENSG00000149196
-0.00648033	7.96434	-3.73613	0.000217353	0.00259303	-1.67612	STK25	ENSG00000115694
-0.00727253	6.39944	-3.73214	0.000220698	0.00263067	-1.78315	HINT3	ENSG00000111911
0.00587143	5.41109	3.72994	0.000222561	0.00265059	-1.82152	CPSF6	ENSG00000111605
0.0175202	0.660614	3.7287	0.000223616	0.00266086	-1.28011	COL23A1	ENSG00000050767
-0.00544258	4.8872	-3.72826	0.000223993	0.00266305	-1.82472	CHMP2B	ENSG00000083937
0.0111711	1.16371	3.72788	0.000224312	0.00266307	-1.37361	TMED3	ENSG00000166557
-0.0102034	3.38851	-3.72781	0.00022438	0.00266307	-1.72604	BOLA3	ENSG00000163170
0.0109428	1.17899	3.72717	0.000224923	0.00266722	-1.38361	MXD3	ENSG00000213347
-0.00609516	3.71915	-3.72649	0.000225513	0.00267192	-1.76469	ASB13	ENSG00000196372
0.009478	2.19458	3.72603	0.000225908	0.00267431	-1.54905	MARCKSL1	ENSG00000175130
-0.00599826	4.01591	-3.72516	0.000226658	0.0026786	-1.79522	HMGN4	ENSG00000182952
-0.00590805	5.47798	-3.72516	0.000226658	0.0026786	-1.83775	MRPS5	ENSG00000144029
-0.00599166	6.53827	-3.72483	0.000226941	0.00267862	-1.80184	AFG3L2	ENSG00000141385
-0.00554917	4.74226	-3.72453	0.000227199	0.00267862	-1.83384	ARL8A	ENSG00000143862
0.0166762	-1.50285	3.72448	0.000227242	0.00267862	-0.848584	FGF10	ENSG00000070193
0.0141196	-0.569104	3.72357	0.000228038	0.00268436	-1.04071	CCDC154	ENSG00000197599
-0.00672553	7.59147	-3.72348	0.000228117	0.00268436	-1.74632	TNIP1	ENSG00000145901
0.00702089	4.01755	3.72254	0.000228933	0.00269057	-1.79467	MPZL1	ENSG00000197965
0.020647	-1.77534	3.72242	0.000229035	0.00269057	-0.794597	ART4	ENSG00000111339
0.0110306	-0.273621	3.72158	0.000229769	0.00269691	-1.116	GUCA1B	ENSG00000112599
-0.014289	0.230704	-3.72135	0.000229975	0.00269703	-1.27023	DNAJC28	ENSG00000177692
-0.00560653	5.96116	-3.71994	0.000231212	0.00270925	-1.84467	KCTD2	ENSG00000180901
0.0164732	-0.962941	3.71941	0.000231681	0.00271244	-0.965511	SNCAIP	ENSG00000064692
0.0147253	-0.403172	3.71837	0.000232603	0.00272092	-1.10021	STX1B	ENSG00000099365
-0.00718121	6.15501	-3.71684	0.000233963	0.00273451	-1.84824	FOXO4	ENSG00000184481
-0.0074697	5.81852	-3.71598	0.000234724	0.00274109	-1.86325	STAU2	ENSG00000040341
-0.00443739	5.67687	-3.71452	0.000236039	0.00275412	-1.87262	FNTA	ENSG00000168522
-0.00850545	6.95909	-3.7139	0.000236593	0.00275787	-1.81817	ESRRA	ENSG00000173153
-0.00530472	3.43641	-3.71372	0.00023676	0.00275787	-1.78182	TTC27	ENSG00000018699
-0.00696008	0.888418	-3.70943	0.000240654	0.00280087	-1.42301	MED31	ENSG00000108590
-0.00497721	5.2187	-3.70829	0.0002417	0.00280938	-1.90004	UBE2V2	ENSG00000169139
-0.00765491	5.27237	-3.70819	0.000241792	0.00280938	-1.89598	CCDC6	ENSG00000108091
0.0196082	1.2798	3.70759	0.000242343	0.00281341	-1.45583	GPC3	ENSG00000147257
-0.00452594	4.08476	-3.7069	0.000242976	0.0028184	-1.86386	CANT1	ENSG00000171302
-0.0049008	5.4386	-3.70619	0.000243632	0.00282364	-1.9055	DYNC1LI1	ENSG00000144635
0.00872372	5.50683	3.70518	0.000244571	0.00283214	-1.90918	MTSS1	ENSG00000170873
0.0107165	2.14081	3.70236	0.000247202	0.00286021	-1.62704	CASP4	ENSG00000196954
-0.0104728	1.57752	-3.69848	0.000250869	0.00289914	-1.5882	N4BP2	ENSG00000078177
-0.00879378	7.03526	-3.69836	0.000250986	0.00289914	-1.86871	ODC1	ENSG00000115758
0.0157126	3.62353	3.69809	0.000251238	0.00289963	-1.83281	TIMP1	ENSG00000102265
0.0180332	1.80755	3.6965	0.000252759	0.00291269	-1.58939	C1QA	ENSG00000173372
0.011725	3.75425	3.6963	0.000252955	0.00291269	-1.86112	MAN1A1	ENSG00000111885
0.00953487	5.27908	3.69625	0.000253002	0.00291269	-1.94068	TMSB10	ENSG00000034510
-0.00647102	10.8725	-3.69447	0.000254718	0.00293	-1.61192	CSDE1	ENSG00000009307
-0.00514703	6.25036	-3.69419	0.000254987	0.00293066	-1.92605	TEX261	ENSG00000144043
-0.0104778	6.74915	-3.69315	0.000255995	0.00293979	-1.90248	TBC1D1	ENSG00000065882
-0.00598973	5.1585	-3.69194	0.000257164	0.00294847	-1.95802	BFAR	ENSG00000103429
-0.0322687	-2.0602	-3.69193	0.000257177	0.00294847	-0.931851	CLEC2L	ENSG00000236279
0.0332916	-3.29136	3.69066	0.000258413	0.00296017	-0.613625	DEFB1	ENSG00000164825
0.00834035	4.58187	3.68994	0.000259124	0.00296587	-1.94692	STAT6	ENSG00000166888
-0.00524355	4.35497	-3.689	0.000260045	0.00297204	-1.94502	TAB3	ENSG00000157625
0.00749613	2.58694	3.68895	0.000260094	0.00297204	-1.74538	CTTNBP2NL	ENSG00000143079
0.00592016	5.23979	3.68633	0.000262686	0.00299918	-1.97755	DPP7	ENSG00000176978
0.0193573	-1.2017	3.68575	0.000263265	0.00300264	-1.03132	ACP5	ENSG00000102575
-0.00560616	5.42959	-3.68559	0.000263424	0.00300264	-1.9782	DHX29	ENSG00000067248
0.0140614	0.0567902	3.68519	0.000263822	0.0030047	-1.30806	ISG20	ENSG00000172183
-0.00818652	6.53111	-3.68457	0.000264446	0.00300932	-1.94688	MAPRE3	ENSG00000084764
0.0132184	0.280272	3.6841	0.000264908	0.0030096	-1.37041	APBB1IP	ENSG00000077420
-0.00534919	3.2262	-3.68381	0.000265203	0.0030096	-1.86564	GTPBP10	ENSG00000105793
0.00974991	2.43601	3.6838	0.000265211	0.0030096	-1.742	LAMA3	ENSG00000053747
0.00517002	4.82248	3.68333	0.000265681	0.0030096	-1.98146	CAND1	ENSG00000111530
-0.00404384	5.65687	-3.68331	0.000265705	0.0030096	-1.98438	TFG	ENSG00000114354
-0.00498472	3.78259	-3.68324	0.000265777	0.0030096	-1.92338	WDR41	ENSG00000164253
0.00813445	2.69487	3.68289	0.000266128	0.0030111	-1.7838	CALHM2	ENSG00000138172
0.0117562	2.82505	3.68237	0.000266651	0.00301456	-1.79489	PTK2B	ENSG00000120899
-0.00731817	6.54596	-3.68191	0.000267113	0.00301731	-1.9547	CCSER2	ENSG00000107771
-0.00547264	5.62091	-3.68122	0.000267808	0.00302269	-1.99141	KLHDC10	ENSG00000128607
-0.00695853	6.2411	-3.68078	0.000268256	0.00302528	-1.97392	PTGES2	ENSG00000148334
0.0108283	2.39584	3.68046	0.000268584	0.0030265	-1.74381	WTIP	ENSG00000142279
0.00756846	3.34242	3.67997	0.000269084	0.00302967	-1.87754	PFAS	ENSG00000178921
-0.00517331	5.8789	-3.67935	0.00026971	0.00303424	-1.99231	DNPEP	ENSG00000123992
-0.00450094	5.03596	-3.67698	0.000272139	0.00305908	-2.01076	THOC7	ENSG00000163634
-0.00667289	4.04024	-3.67551	0.000273645	0.0030735	-1.97466	TDP2	ENSG00000111802
0.0100196	0.254149	3.67468	0.000274505	0.00308066	-1.39882	PARD6G	ENSG00000178184
0.0128905	-0.064171	3.67283	0.000276429	0.00309973	-1.33191	SLC22A15	ENSG00000163393
0.00716954	7.26429	3.67048	0.000278886	0.00312475	-1.96249	SLC44A2	ENSG00000129353
-0.0094309	4.46211	-3.66898	0.00028047	0.00313791	-2.02344	AMIGO1	ENSG00000181754
-0.00663421	3.02424	-3.66894	0.000280515	0.00313791	-1.8935	VPS37B	ENSG00000139722
-0.0102617	7.04717	-3.66705	0.000282523	0.00315387	-1.98037	IMPA2	ENSG00000141401
0.0148523	-0.250164	3.66701	0.000282557	0.00315387	-1.3213	PQLC2L	ENSG00000174899
0.00916904	3.23238	3.66695	0.000282627	0.00315387	-1.90995	HLF	ENSG00000108924
0.00684245	3.5191	3.66534	0.000284342	0.00317045	-1.9546	TMPO	ENSG00000120802
0.0121181	-0.585206	3.66292	0.000286943	0.00319266	-1.26878	ZFP82	ENSG00000181007
-0.0090903	3.92351	-3.66267	0.000287217	0.00319266	-2.00881	GSTZ1	ENSG00000100577
0.0115867	0.207767	3.66263	0.000287265	0.00319266	-1.42392	TMC8	ENSG00000167895
-0.00500031	4.66566	-3.66258	0.000287315	0.00319266	-2.05295	MMGT1	ENSG00000169446
0.0100677	0.63219	3.66231	0.000287607	0.00319266	-1.51953	DSEL	ENSG00000171451
0.0110963	6.1046	3.6622	0.000287721	0.00319266	-2.04552	NFKBIA	ENSG00000100906
0.0110796	0.315461	3.66164	0.00028833	0.00319686	-1.4533	MCUB	ENSG00000005059
-0.00785443	4.70741	-3.66106	0.000288965	0.00320132	-2.06015	TIMM13	ENSG00000099800
-0.00571337	5.07158	-3.66057	0.000289492	0.00320459	-2.06849	CCDC25	ENSG00000147419
0.0106187	1.25177	3.65908	0.00029112	0.00321826	-1.63559	SLC22A17	ENSG00000092096
-0.00618649	3.51613	-3.65902	0.000291192	0.00321826	-1.98552	MFSD1	ENSG00000118855
0.00856402	2.17098	3.65853	0.000291729	0.00321927	-1.79332	HDGFL3	ENSG00000166503
0.00707618	3.70168	3.65851	0.00029175	0.00321927	-1.99507	LYST	ENSG00000143669
-0.0044767	5.21236	-3.65769	0.000292651	0.00322387	-2.07966	SNX6	ENSG00000129515
-0.0061943	5.8149	-3.65756	0.000292789	0.00322387	-2.0712	APPL1	ENSG00000157500
0.0200008	-1.97947	3.65749	0.000292867	0.00322387	-0.998635	EXPH5	ENSG00000110723
-0.00991806	6.08235	-3.6572	0.000293184	0.00322479	-2.0621	ETFDH	ENSG00000171503
0.00508909	3.97505	3.65588	0.000294649	0.00323832	-2.03047	NRF1	ENSG00000106459
-0.00608126	7.41158	-3.65523	0.000295367	0.00324363	-2.0011	PSMD1	ENSG00000173692
-0.0128602	2.02506	-3.65497	0.000295654	0.00324421	-1.80975	HEXIM2	ENSG00000168517
0.0048284	5.92942	3.65407	0.000296655	0.00325261	-2.08298	GNAI2	ENSG00000114353
-0.0144555	1.64334	-3.65344	0.000297353	0.00325768	-1.75138	RGS14	ENSG00000169220
0.012367	3.12209	3.6531	0.000297734	0.00325927	-1.94284	SH3PXD2B	ENSG00000174705
0.0112055	1.47064	3.65095	0.000300155	0.00328317	-1.70399	PTPN13	ENSG00000163629
0.0106138	1.33598	3.64992	0.000301312	0.00329063	-1.68516	PDE1A	ENSG00000115252
0.00822069	0.914302	3.64991	0.000301324	0.00329063	-1.61217	LRRC37A3	ENSG00000176809
-0.0052135	3.79441	-3.64971	0.000301552	0.00329063	-2.04491	IPO11	ENSG00000086200
0.0186233	-0.481058	3.64855	0.000302869	0.0033024	-1.31608	CLDN9	ENSG00000213937
0.00489221	6.21127	3.64823	0.000303234	0.00330377	-2.09318	PABPN1	ENSG00000100836
-0.00743104	3.02521	-3.6475	0.000304062	0.00331018	-1.9716	GTF2E2	ENSG00000197265
-0.00699697	4.01105	-3.64666	0.000305016	0.00331794	-2.07479	MAP7D3	ENSG00000129680
-0.0276944	4.73362	-3.64528	0.000306603	0.00333259	-2.11079	HMOX1	ENSG00000100292
-0.00614612	8.56833	-3.64425	0.000307783	0.00334279	-1.95876	ATF4	ENSG00000128272
-0.00608842	3.92328	-3.64352	0.000308629	0.00334934	-2.07763	C18orf32	ENSG00000177576
0.00354201	4.4015	3.64298	0.00030926	0.00335188	-2.10719	FUBP3	ENSG00000107164
-0.00597454	4.11215	-3.6429	0.000309348	0.00335188	-2.09398	HEATR5A	ENSG00000129493
-0.00924582	6.16777	-3.64229	0.000310057	0.00335693	-2.1098	HMGA1	ENSG00000137309
-0.0267684	7.60173	-3.64009	0.000312627	0.00338061	-2.02763	DDN	ENSG00000181418
-0.00737567	3.02073	-3.63999	0.000312734	0.00338061	-2.00039	LIN54	ENSG00000189308
0.00638618	6.07333	3.63969	0.000313095	0.00338186	-2.12595	SMC1A	ENSG00000072501
-0.00467601	3.4974	-3.63786	0.000315243	0.00339927	-2.05806	INTS12	ENSG00000138785
-0.00639697	3.05706	-3.63776	0.000315367	0.00339927	-2.00738	NUDT15	ENSG00000136159
0.00458253	7.22045	3.63758	0.000315569	0.00339927	-2.08008	RBM39	ENSG00000131051
-0.00670721	5.09739	-3.63748	0.000315691	0.00339927	-2.1509	SH3BP5L	ENSG00000175137
0.0146424	1.14155	3.63665	0.000316675	0.00340722	-1.68275	MYRIP	ENSG00000170011
-0.00642822	3.54218	-3.63471	0.000318977	0.00342708	-2.07221	PNPO	ENSG00000108439
0.00569129	5.08282	3.63468	0.000319017	0.00342708	-2.15837	BRD8	ENSG00000112983
0.0197738	7.13322	3.63348	0.000320449	0.00343933	-2.10018	CDKN1A	ENSG00000124762
-0.00439633	5.46162	-3.63311	0.000320896	0.00343933	-2.16592	ERI3	ENSG00000117419
0.013656	3.9041	3.63296	0.000321071	0.00343933	-2.09595	GPNMB	ENSG00000136235
-0.0125258	1.58969	-3.63289	0.000321153	0.00343933	-1.81949	SETD9	ENSG00000155542
0.0114978	-0.569411	3.63174	0.000322545	0.00344774	-1.36812	CCDC184	ENSG00000177875
-0.0118398	5.9213	-3.63171	0.000322575	0.00344774	-2.15741	ACADSB	ENSG00000196177
-0.00998251	4.1265	-3.63162	0.000322687	0.00344774	-2.13404	NOP16	ENSG00000048162
0.0099831	1.76324	3.63086	0.00032361	0.00345485	-1.82502	ZNF662	ENSG00000182983
-0.00765879	1.29392	-3.63065	0.000323853	0.00345485	-1.7716	PSTK	ENSG00000179988
-0.00673946	4.82798	-3.62954	0.0003252	0.00346453	-2.17327	COMMD7	ENSG00000149600
-0.00528749	4.75635	-3.62949	0.000325262	0.00346453	-2.17279	PEX2	ENSG00000164751
-0.00647723	5.53875	-3.62912	0.000325713	0.00346666	-2.17829	MCCC2	ENSG00000131844
-0.025085	-2.16119	-3.62846	0.000326522	0.0034726	-1.11166	SNCB	ENSG00000074317
0.00831383	1.69288	3.62814	0.000326908	0.00347403	-1.82343	RNASEH2A	ENSG00000104889
0.00588368	4.85083	3.62723	0.00032802	0.00348095	-2.1798	PCSK7	ENSG00000160613
0.0341447	-3.86021	3.6271	0.000328183	0.00348095	-0.733973	ADCY8	ENSG00000155897
0.0108593	-0.514862	3.62695	0.000328361	0.00348095	-1.40013	PCDHGA3	ENSG00000254245
-0.00735024	3.89837	-3.62678	0.000328567	0.00348095	-2.1354	ADO	ENSG00000181915
-0.00812032	6.83187	-3.62415	0.000331816	0.00351267	-2.14384	RHOQ	ENSG00000119729
-0.00761881	6.55035	-3.62342	0.000332722	0.00351956	-2.1604	TXNRD1	ENSG00000198431
0.0056935	3.78083	3.62263	0.000333701	0.00352586	-2.12974	NDST2	ENSG00000166507
-0.00470011	5.30305	-3.62253	0.000333828	0.00352586	-2.2027	TRAPPC8	ENSG00000153339
-0.00728819	4.07884	-3.61993	0.000337074	0.00355743	-2.17331	AP5M1	ENSG00000053770
0.0112896	1.19627	3.61967	0.000337409	0.00355825	-1.76302	CELF6	ENSG00000140488
-0.0076992	1.69831	-3.61851	0.000338867	0.0035705	-1.87876	SORD	ENSG00000140263
-0.0096409	3.3591	-3.61816	0.000339303	0.0035705	-2.11481	PNMA1	ENSG00000176903
0.00893551	5.09166	3.61813	0.000339346	0.0035705	-2.21549	ANKFY1	ENSG00000185722
-0.008333	4.54954	-3.61767	0.000339931	0.00357393	-2.20681	SIRT5	ENSG00000124523
0.00816857	1.60961	3.61738	0.000340297	0.00357506	-1.84777	NFE2L3	ENSG00000050344
0.00783933	6.47088	3.61678	0.000341051	0.00358026	-2.19386	PTMA	ENSG00000187514
-0.00834335	4.80851	-3.61543	0.000342771	0.00359559	-2.22241	SMIM30	ENSG00000214194
0.0058293	7.20476	3.6148	0.000343578	0.00360132	-2.16052	SRSF11	ENSG00000116754
-0.00524474	3.03636	-3.614	0.000344608	0.00360937	-2.08981	TVP23B	ENSG00000171928
0.0240224	-1.3074	3.61344	0.000345327	0.00361416	-1.293	SLC19A3	ENSG00000135917
0.0369768	-2.15684	3.61289	0.000346031	0.00361879	-1.07371	ALDH3A1	ENSG00000108602
-0.0066799	3.6474	-3.61036	0.000349302	0.00365024	-2.16909	ATP5S	ENSG00000125375
-0.00641373	4.4107	-3.61003	0.000349734	0.00365199	-2.22757	MRPS36	ENSG00000134056
-0.00539459	4.2239	-3.60969	0.000350171	0.00365379	-2.21703	SNF8	ENSG00000159210
-0.0117709	1.4342	-3.60939	0.000350566	0.00365515	-1.86868	THAP8	ENSG00000161277
0.013137	4.77146	3.60788	0.000352541	0.00367296	-2.23577	AKAP12	ENSG00000131016
-0.0142289	4.58654	-3.60707	0.000353598	0.0036812	-2.24478	MRLN	ENSG00000227877
0.00823031	0.679594	3.60585	0.000355207	0.00369517	-1.72393	MFSD7	ENSG00000169026
-0.00734942	2.80164	-3.60475	0.000356664	0.00370483	-2.09219	MPV17L2	ENSG00000254858
-0.0111743	5.28439	-3.60474	0.000356672	0.00370483	-2.26103	C9orf3	ENSG00000148120
0.0102122	6.80484	3.60449	0.000357012	0.00370558	-2.22038	VIM	ENSG00000026025
0.011532	3.5917	3.604	0.000357663	0.00370955	-2.16988	ABCA6	ENSG00000154262
0.0174451	-1.62052	3.60359	0.000358203	0.00371235	-1.24409	HCST	ENSG00000126264
-0.00655315	3.55492	-3.60305	0.000358928	0.00371595	-2.18509	MZT1	ENSG00000204899
-0.00840376	5.38488	-3.60293	0.000359087	0.00371595	-2.2712	COX10	ENSG00000006695
-0.00638028	5.77781	-3.60166	0.000360786	0.00372868	-2.26741	BOD1	ENSG00000145919
-0.00744535	2.57147	-3.6016	0.000360857	0.00372868	-2.07176	ZNF277	ENSG00000198839
0.020286	2.98469	3.60019	0.00036276	0.00374276	-2.097	INHBB	ENSG00000163083
-0.00572283	8.06553	-3.60019	0.000362761	0.00374276	-2.14898	CDV3	ENSG00000091527
0.0115085	1.20353	3.59851	0.000365027	0.0037622	-1.83826	CFAP70	ENSG00000156042
0.00675748	6.2764	3.59839	0.000365191	0.0037622	-2.26561	CRTAP	ENSG00000170275
0.00943424	-0.148446	3.59715	0.000366869	0.00377667	-1.58768	ANXA2R	ENSG00000177721
0.0159963	0.515053	3.59671	0.00036747	0.00378005	-1.71701	TMEM45A	ENSG00000181458
0.00929634	0.50748	3.59491	0.000369926	0.00380211	-1.72632	E2F1	ENSG00000101412
-0.00756309	3.45823	-3.59474	0.000370166	0.00380211	-2.20387	C6orf203	ENSG00000130349
0.0205402	-1.7668	3.59286	0.000372745	0.00382576	-1.26246	CYP2C8	ENSG00000138115
0.0285369	6.2657	3.592	0.000373937	0.00383515	-2.27843	NNMT	ENSG00000166741
0.0133869	-0.939813	3.59108	0.000375215	0.0038454	-1.43325	PCDHB10	ENSG00000120324
-0.00838569	6.67035	-3.59082	0.000375569	0.00384593	-2.26885	ATP5J	ENSG00000154723
0.0093146	2.95056	3.59064	0.000375824	0.00384593	-2.14114	VSTM4	ENSG00000165633
0.0125157	0.210341	3.59014	0.000376518	0.00385018	-1.67878	SLC15A2	ENSG00000163406
-0.00572784	5.10521	-3.58944	0.000377499	0.00385736	-2.31698	RGP1	ENSG00000107185
-0.00871528	4.86521	-3.58881	0.000378378	0.00386348	-2.31455	UHRF1BP1L	ENSG00000111647
-0.00798892	6.26434	-3.58827	0.000379134	0.00386608	-2.29763	PDHX	ENSG00000110435
-0.00618815	2.93093	-3.58822	0.000379208	0.00386608	-2.16508	GFER	ENSG00000127554
0.0129506	-0.767237	3.58803	0.000379472	0.00386608	-1.47767	TCTEX1D2	ENSG00000213123
-0.0126708	3.20998	-3.58773	0.000379901	0.0038676	-2.20928	PITPNM1	ENSG00000110697
-0.00843872	5.79981	-3.58713	0.000380742	0.0038733	-2.31805	KBTBD2	ENSG00000170852
0.00884916	5.7902	3.58663	0.000381444	0.00387759	-2.32192	KANK2	ENSG00000197256
-0.00497541	5.61603	-3.58605	0.00038227	0.00388313	-2.32732	TADA3	ENSG00000171148
0.0134362	-0.53491	3.58482	0.000384014	0.00389798	-1.53658	FAM229A	ENSG00000225828
-0.00623934	3.61641	-3.58448	0.000384498	0.00390003	-2.25671	LIG4	ENSG00000174405
-0.0116864	3.60161	-3.58292	0.000386719	0.00391968	-2.25812	HRASLS	ENSG00000127252
-0.00622542	6.58991	-3.5826	0.000387177	0.0039205	-2.30057	RIOK3	ENSG00000101782
0.011025	2.32438	3.58246	0.000387368	0.0039205	-2.07444	WDR27	ENSG00000184465
0.00828524	2.62622	3.58071	0.000389884	0.00394308	-2.13014	ARPC1B	ENSG00000130429
0.0390746	-1.52747	3.57999	0.000390918	0.00395007	-1.30431	SLC47A2	ENSG00000180638
-0.00465032	3.39338	-3.57984	0.000391147	0.00395007	-2.24859	RHBDD1	ENSG00000144468
0.0142174	-0.807263	3.57926	0.000391978	0.00395557	-1.50807	C3orf35	ENSG00000198590
-0.00540606	5.08826	-3.57843	0.000393185	0.00396236	-2.35693	C2orf68	ENSG00000168887
0.0134165	1.28844	3.57823	0.000393474	0.00396236	-1.92206	CCDC17	ENSG00000159588
-0.0102875	3.03447	-3.5782	0.000393512	0.00396236	-2.21303	RTN4IP1	ENSG00000130347
0.0241614	2.76011	3.57723	0.000394922	0.00397367	-2.13782	LUM	ENSG00000139329
-0.00643852	4.12901	-3.57667	0.00039574	0.003979	-2.32612	DNAJC15	ENSG00000120675
-0.00494635	5.38901	-3.5754	0.000397607	0.00399486	-2.36731	UBL3	ENSG00000122042
0.0113486	1.60782	3.57489	0.000398353	0.00399945	-1.99237	CHST7	ENSG00000147119
-0.00673184	6.11088	-3.57443	0.000399031	0.00400335	-2.35063	TMX4	ENSG00000125827
0.00878199	3.9052	3.57297	0.000401188	0.0040204	-2.30904	NBL1	ENSG00000158747
-0.00653501	3.49391	-3.57288	0.000401312	0.0040204	-2.28254	ELP6	ENSG00000163832
-0.0134209	3.458	-3.57131	0.000403647	0.00404086	-2.28555	CFAP46	ENSG00000171811
-0.00499679	6.18274	-3.56957	0.00040624	0.00406387	-2.36684	HBS1L	ENSG00000112339
0.0176213	4.00074	3.56913	0.000406905	0.00406656	-2.31849	ACKR1	ENSG00000213088
0.010826	3.38547	3.569	0.000407097	0.00406656	-2.26981	ABHD3	ENSG00000158201
0.0113771	2.19049	3.5686	0.000407699	0.00406963	-2.09511	TMEM184A	ENSG00000164855
0.0154999	0.565597	3.5676	0.000409202	0.00408168	-1.81628	CMTM7	ENSG00000153551
-0.00419445	5.86128	-3.56673	0.00041051	0.00409178	-2.38778	DARS	ENSG00000115866
0.017792	0.995632	3.56636	0.000411076	0.00409446	-1.89609	HPGD	ENSG00000164120
0.0222177	1.96715	3.56562	0.000412193	0.00410262	-2.06196	BBC3	ENSG00000105327
-0.00727178	7.17943	-3.56522	0.000412804	0.00410304	-2.32928	TMOD1	ENSG00000136842
-0.0042213	3.38451	-3.56521	0.000412829	0.00410304	-2.2976	C1orf52	ENSG00000162642
0.00561737	2.71881	3.56457	0.000413797	0.00410971	-2.20622	P3H1	ENSG00000117385
0.0132564	0.328327	3.5643	0.000414213	0.00411088	-1.79798	SYT15	ENSG00000204176
0.00511122	3.44682	3.56401	0.000414656	0.00411232	-2.29833	GTF2H4	ENSG00000213780
0.0111305	4.26442	3.5634	0.000415588	0.00411776	-2.36791	MXRA8	ENSG00000162576
-0.0101626	1.47704	-3.56326	0.0004158	0.00411776	-2.04056	APOOL	ENSG00000155008
0.00666203	5.83382	3.56264	0.00041674	0.00412411	-2.40433	SRSF6	ENSG00000124193
0.00597545	2.56409	3.56164	0.000418288	0.00413647	-2.19332	ING3	ENSG00000071243
0.0130905	8.33238	3.56114	0.000419056	0.0041411	-2.27804	APOD	ENSG00000189058
0.00597311	6.25105	3.56059	0.000419903	0.0041465	-2.39794	DICER1	ENSG00000100697
0.00628726	5.33769	3.56037	0.000420235	0.00414682	-2.41921	TECPR2	ENSG00000196663
-0.00550096	4.85612	-3.56011	0.000420644	0.00414789	-2.4164	WRNIP1	ENSG00000124535
-0.0111734	9.59846	-3.55954	0.000421516	0.00415353	-2.17431	FHL3	ENSG00000183386
-0.0187205	0.25964	-3.55879	0.000422681	0.00416203	-1.85425	MSC	ENSG00000178860
-0.00736228	3.11098	-3.55845	0.000423212	0.0041643	-2.29285	MTRF1	ENSG00000120662
-0.00570819	3.87681	-3.55695	0.000425551	0.00418433	-2.37653	CHCHD4	ENSG00000163528
-0.00777076	5.85926	-3.55583	0.000427307	0.00419205	-2.42398	ARHGAP35	ENSG00000160007
0.0100808	2.03924	3.55579	0.000427378	0.00419205	-2.13247	DOCK11	ENSG00000147251
-0.00525742	5.87855	-3.55569	0.000427525	0.00419205	-2.42532	UBE3B	ENSG00000151148
0.00520677	3.55533	3.55568	0.000427549	0.00419205	-2.33987	TTC31	ENSG00000115282
0.0173134	0.273872	3.55529	0.000428163	0.00419509	-1.81816	MS4A4A	ENSG00000110079
-0.0085286	3.15885	-3.55401	0.00043018	0.00420927	-2.30958	NUBPL	ENSG00000151413
-0.0075096	4.18603	-3.55398	0.00043022	0.00420927	-2.40739	MRPL1	ENSG00000169288
-0.00452109	3.52499	-3.55298	0.00043181	0.00422183	-2.35502	POLR2K	ENSG00000147669
0.0101402	1.2718	3.55278	0.000432123	0.00422191	-2.015	PLEKHA5	ENSG00000052126
-0.00989977	-0.0690865	-3.55095	0.000435033	0.00424676	-1.80308	PCDH17	ENSG00000118946
0.0117051	0.432551	3.5508	0.000435281	0.00424676	-1.87411	ETNK2	ENSG00000143845
0.0126986	-0.252246	3.54768	0.000440281	0.00429129	-1.7293	FAM184A	ENSG00000111879
0.00967766	1.49445	3.54757	0.000440467	0.00429129	-2.06471	LRRK1	ENSG00000154237
0.00726532	2.51487	3.54667	0.000441912	0.00430234	-2.23474	SYDE1	ENSG00000105137
0.0145571	1.71056	3.54503	0.000444587	0.00432533	-2.10347	TMEM176B	ENSG00000106565
0.0126554	0.151345	3.54444	0.000445552	0.00433167	-1.82091	DIO3	ENSG00000197406
-0.00575409	5.5757	-3.54358	0.000446953	0.00434223	-2.47213	DHX16	ENSG00000204560
-0.00489584	2.15709	-3.54327	0.00044746	0.0043441	-2.20695	HSCB	ENSG00000100209
0.00989494	2.03069	3.5429	0.000448061	0.00434554	-2.17362	FAM46A	ENSG00000112773
-0.0139512	5.21874	-3.5428	0.000448237	0.00434554	-2.47741	SLC1A4	ENSG00000115902
0.0166685	0.198429	3.54246	0.000448781	0.00434777	-1.83094	HRH1	ENSG00000196639
-0.00531509	4.82256	-3.54112	0.000450988	0.00436608	-2.48115	URM1	ENSG00000167118
-0.00567652	3.55786	-3.53959	0.000453531	0.00438762	-2.40535	NIPA2	ENSG00000140157
-0.00633505	2.98865	-3.53839	0.000455518	0.00440287	-2.34225	WDYHV1	ENSG00000156795
0.00619557	3.0904	3.53815	0.000455929	0.00440287	-2.34272	SETMAR	ENSG00000170364
-0.0116924	2.12164	-3.53807	0.000456062	0.00440287	-2.22651	PYCR1	ENSG00000183010
-0.00667661	2.71251	-3.53771	0.000456659	0.00440496	-2.31247	PYROXD1	ENSG00000121350
-0.00467683	5.30985	-3.53756	0.000456917	0.00440496	-2.49791	ATMIN	ENSG00000166454
-0.00599295	4.14984	-3.53615	0.00045927	0.00442368	-2.46772	MCUR1	ENSG00000050393
-0.0066709	1.7652	-3.53601	0.000459499	0.00442368	-2.17117	FAM227B	ENSG00000166262
-0.00384837	4.37187	-3.53464	0.000461822	0.00444295	-2.48519	GPN1	ENSG00000198522
-0.00699906	5.74379	-3.53361	0.000463552	0.00445648	-2.50485	SDHC	ENSG00000143252
0.00984672	0.571755	3.53234	0.000465704	0.00447406	-1.95441	FAM89A	ENSG00000182118
0.00750366	2.90436	3.53101	0.000467988	0.00449106	-2.34245	ADGRL2	ENSG00000117114
-0.00534338	4.40832	-3.53093	0.000468123	0.00449106	-2.49968	IFNAR1	ENSG00000142166
-0.00584652	5.60896	-3.53066	0.000468583	0.00449234	-2.51739	SNX27	ENSG00000143376
-0.00466152	6.64589	-3.53039	0.000469033	0.00449355	-2.47972	REEP5	ENSG00000129625
0.0231114	2.65884	3.52979	0.000470077	0.00450043	-2.28875	PLA1A	ENSG00000144837
0.00662723	8.06726	3.52944	0.000470665	0.00450293	-2.40293	PKD1	ENSG00000008710
0.00555453	4.05861	3.52914	0.000471179	0.00450473	-2.47657	RTEL1	ENSG00000258366
0.0150353	2.61238	3.52788	0.000473352	0.00452238	-2.30591	F3	ENSG00000117525
-0.00682576	3.36511	-3.52541	0.000477641	0.0045602	-2.43261	RBFA	ENSG00000101546
0.0180689	1.98624	3.52451	0.000479215	0.00457207	-2.22287	C1QB	ENSG00000173369
0.012337	-0.122513	3.52417	0.000479804	0.00457453	-1.84167	GPR137B	ENSG00000077585
0.00761405	2.8023	3.52369	0.000480659	0.00457952	-2.35441	TCEAL3	ENSG00000196507
0.00859471	1.35477	3.52266	0.000482457	0.00459348	-2.12925	EBPL	ENSG00000123179
-0.00376643	6.66783	-3.52152	0.000484469	0.00460862	-2.50892	KPNA6	ENSG00000025800
0.00870618	3.98973	3.52135	0.000484766	0.00460862	-2.49181	HYAL2	ENSG00000068001
-0.0124205	0.731296	-3.52119	0.000485048	0.00460862	-2.05196	TUBA8	ENSG00000183785
-0.00821068	1.82433	-3.5208	0.000485742	0.00461204	-2.23835	COMMD8	ENSG00000169019
0.0117593	5.55168	3.51954	0.000487978	0.00463009	-2.55544	MCAM	ENSG00000076706
-0.00620116	5.06663	-3.51769	0.000491269	0.00465812	-2.56391	MGAT4B	ENSG00000161013
-0.0059782	3.95916	-3.51574	0.000494767	0.00468807	-2.52261	CBR4	ENSG00000145439
0.00997102	2.41222	3.51469	0.000496675	0.00470293	-2.32447	HLA-DMA	ENSG00000204257
0.0115032	1.33164	3.51375	0.000498371	0.00471575	-2.15266	TSHZ2	ENSG00000182463
0.00555321	2.82533	3.5133	0.000499182	0.00472019	-2.39371	HMBOX1	ENSG00000147421
0.0138951	0.612096	3.51283	0.000500034	0.00472501	-2.01926	CGNL1	ENSG00000128849
0.0198866	-1.77851	3.51174	0.000502035	0.00474068	-1.52807	P2RX7	ENSG00000089041
-0.00481622	6.33167	-3.511	0.000503374	0.00474596	-2.56079	GLO1	ENSG00000124767
0.0054069	6.65125	3.51091	0.000503538	0.00474596	-2.5491	SRCAP	ENSG00000080603
-0.0148335	0.112025	-3.51087	0.000503625	0.00474596	-1.98688	CCNE1	ENSG00000105173
-0.00429438	5.31334	-3.51061	0.000504098	0.00474718	-2.58976	SLC35E1	ENSG00000127526
-0.00558862	4.30228	-3.51028	0.000504695	0.00474823	-2.56462	METTL13	ENSG00000010165
-0.00573814	5.18879	-3.51017	0.000504897	0.00474823	-2.59089	ARFGEF1	ENSG00000066777
0.0125907	-0.36664	3.50944	0.000506238	0.00475761	-1.83461	WNT5B	ENSG00000111186
-0.00566329	4.38082	-3.5089	0.000507241	0.00476379	-2.57355	MRPS11	ENSG00000181991
0.00838834	1.83731	3.50752	0.000509786	0.00478444	-2.26314	KLHL11	ENSG00000178502
0.00654999	3.5208	3.5065	0.000511671	0.00479576	-2.50196	TSPAN4	ENSG00000214063
-0.0059146	2.72924	-3.5065	0.000511686	0.00479576	-2.41632	PEX3	ENSG00000034693
0.00433625	4.78569	3.50505	0.000514377	0.0048177	-2.60005	FAM193A	ENSG00000125386
0.0186364	0.893932	3.504	0.000516352	0.00483293	-2.09846	PAMR1	ENSG00000149090
0.0362688	-3.69501	3.50344	0.000517387	0.00483934	-1.18881	COL20A1	ENSG00000101203
0.0149369	5.28077	3.50275	0.000518693	0.00484827	-2.61299	CXCL14	ENSG00000145824
-0.00529146	4.05818	-3.50228	0.000519572	0.00485187	-2.57616	VPS50	ENSG00000004766
-0.0065216	3.93189	-3.50217	0.000519781	0.00485187	-2.56636	SPAST	ENSG00000021574
-0.00682512	3.17217	-3.50156	0.00052094	0.00485941	-2.49202	UMAD1	ENSG00000219545
0.0102304	0.948568	3.50137	0.000521298	0.00485947	-2.13262	ORAI2	ENSG00000160991
0.0149551	0.980129	3.50099	0.000522011	0.00486284	-2.13972	ABCC2	ENSG00000023839
0.00554152	4.37245	3.50017	0.000523568	0.00487406	-2.59753	ATM	ENSG00000149311
-0.00472746	5.42182	-3.49958	0.000524686	0.00488117	-2.62682	SNX13	ENSG00000071189
0.0155644	1.19726	3.49905	0.000525692	0.00488724	-2.17033	LILRB5	ENSG00000105609
-0.00494441	6.74412	-3.49879	0.000526204	0.00488871	-2.58247	ZFAND3	ENSG00000156639
0.012391	-0.180075	3.49692	0.00052977	0.0049171	-1.92598	IRF5	ENSG00000128604
-0.00649046	7.58595	-3.49682	0.000529972	0.0049171	-2.5385	LRPPRC	ENSG00000138095
-0.00639503	4.02911	-3.49649	0.000530597	0.00491959	-2.59343	SMYD5	ENSG00000135632
0.00606163	3.64561	3.49604	0.000531464	0.00492433	-2.54963	EXD3	ENSG00000187609
0.0069132	2.14409	3.49453	0.000534382	0.00494805	-2.35601	NDOR1	ENSG00000188566
0.0104519	0.108054	3.49388	0.000535633	0.00495348	-1.99445	TRAIP	ENSG00000183763
-0.0101177	2.75789	-3.49386	0.000535686	0.00495348	-2.46775	SLC35E4	ENSG00000100036
0.0108195	4.4756	3.49356	0.000536266	0.00495553	-2.61729	SIRPA	ENSG00000198053
-0.00798185	1.28748	-3.49323	0.000536902	0.00495671	-2.2516	PDP2	ENSG00000172840
-0.0136401	1.52017	-3.49312	0.000537111	0.00495671	-2.28544	UBE2T	ENSG00000077152
0.00745776	0.973603	3.49211	0.000539083	0.00497158	-2.16793	SHROOM1	ENSG00000164403
0.020017	-2.26725	3.49084	0.000541559	0.00499109	-1.50706	ADH1A	ENSG00000187758
0.00795917	2.57459	3.48998	0.000543253	0.00500336	-2.434	SPECC1	ENSG00000128487
0.0112971	0.206216	3.4897	0.000543807	0.00500512	-2.02448	IFI27L2	ENSG00000119632
-0.00931013	1.50545	-3.48859	0.000546001	0.00502198	-2.30211	ARID3A	ENSG00000116017
-0.00671786	6.08314	-3.48782	0.000547512	0.00503252	-2.64936	GFM1	ENSG00000168827
-0.00478293	6.48677	-3.48697	0.000549194	0.00504462	-2.63399	SLAIN2	ENSG00000109171
-0.0145327	7.85888	-3.48627	0.000550601	0.00505419	-2.55307	PKIA	ENSG00000171033
0.00779449	3.2385	3.48591	0.000551305	0.00505578	-2.53888	TMEM80	ENSG00000177042
-0.00712607	3.87284	-3.48581	0.000551507	0.00505578	-2.61693	FAM118B	ENSG00000197798
-0.00680323	6.64635	-3.48436	0.000554413	0.00507906	-2.63425	TAB2	ENSG00000055208
0.0222773	-1.61295	3.48389	0.000555346	0.00507966	-1.65935	TWIST1	ENSG00000122691
0.0105123	1.00125	3.48379	0.00055556	0.00507966	-2.20006	TMEM136	ENSG00000181264
-0.00728514	5.38837	-3.48377	0.000555582	0.00507966	-2.6797	C19orf12	ENSG00000131943
0.0154138	7.13524	3.48144	0.000560291	0.00511754	-2.6292	ZFP36	ENSG00000128016
0.0176845	1.76904	3.48135	0.000560466	0.00511754	-2.33235	C1QC	ENSG00000159189
0.00759054	2.342	3.47989	0.000563434	0.00513439	-2.43621	CNRIP1	ENSG00000119865
0.0107401	1.85439	3.47983	0.000563559	0.00513439	-2.35708	CPNE8	ENSG00000139117
-0.00679812	3.90833	-3.47959	0.000564049	0.00513439	-2.64158	PISD	ENSG00000241878
-0.0104211	4.00457	-3.47956	0.0005641	0.00513439	-2.65245	HACD1	ENSG00000165996
0.0146176	0.412162	3.47941	0.000564416	0.00513439	-2.09567	LVRN	ENSG00000172901
0.0264552	3.61861	3.47934	0.000564542	0.00513439	-2.57669	ITGA10	ENSG00000143127
0.0127588	-0.429146	3.47737	0.000568572	0.00516737	-1.92726	PCDHGA6	ENSG00000253731
-0.00579499	6.4682	-3.47708	0.000569175	0.00516737	-2.66927	NR1H2	ENSG00000131408
-0.00769666	2.14864	-3.47702	0.00056929	0.00516737	-2.43994	C12orf66	ENSG00000174206
0.00875198	1.14768	3.47607	0.000571257	0.00518183	-2.25064	CCDC88B	ENSG00000168071
0.0269964	-1.97229	3.47505	0.000573351	0.0051974	-1.6098	ADH4	ENSG00000198099
0.0139474	0.801337	3.47479	0.000573901	0.00519897	-2.18735	PTGS1	ENSG00000095303
0.0108525	0.130573	3.47452	0.000574451	0.00519978	-2.05853	PRSS53	ENSG00000151006
0.0100662	1.76767	3.47438	0.000574743	0.00519978	-2.36127	KCNIP2	ENSG00000120049
0.0104778	4.09861	3.47387	0.000575799	0.00520256	-2.66339	IFI16	ENSG00000163565
0.0142907	-0.204777	3.47387	0.000575803	0.00520256	-2.00789	TMEM132C	ENSG00000181234
0.0191447	-2.32249	3.47331	0.000576963	0.00520963	-1.54614	NPIPB6	ENSG00000198156
-0.00551514	4.0297	-3.47245	0.000578742	0.00522229	-2.67424	NKIRAS1	ENSG00000197885
0.0256129	-2.02485	3.47066	0.000582496	0.00525273	-1.61527	MYCL	ENSG00000116990
-0.00726751	3.90749	-3.46881	0.000586389	0.0052828	-2.67781	RUNDC1	ENSG00000198863
-0.00585071	3.76005	-3.46871	0.000586596	0.0052828	-2.66608	POP4	ENSG00000105171
0.00988745	0.699491	3.46783	0.000588466	0.00529619	-2.19426	MID1	ENSG00000101871
-0.00825718	3.45885	-3.46604	0.000592267	0.0053258	-2.64732	COA7	ENSG00000162377
-0.00487883	6.67132	-3.46558	0.00059325	0.0053258	-2.69768	HSPA4	ENSG00000170606
0.0096846	0.77449	3.46556	0.000593288	0.0053258	-2.2228	PTPN6	ENSG00000111679
0.0109262	4.22878	3.46556	0.000593298	0.0053258	-2.70187	PDGFRA	ENSG00000134853
-0.00539499	6.51437	-3.46509	0.000594287	0.00533122	-2.70695	PSMD13	ENSG00000185627
0.0139172	1.16715	3.46337	0.00059797	0.00536077	-2.29219	SUSD2	ENSG00000099994
-0.00618801	4.7411	-3.46304	0.00059869	0.00536375	-2.74237	GTF2A1	ENSG00000165417
0.0164687	0.977634	3.46279	0.000599234	0.00536515	-2.25756	DACT1	ENSG00000165617
-0.00537023	3.05901	-3.46236	0.00060016	0.00536996	-2.61087	CFAP36	ENSG00000163001
0.0122296	1.74569	3.46216	0.000600595	0.00537037	-2.39523	DNM1	ENSG00000106976
-0.00364686	5.06359	-3.46041	0.000604368	0.00540061	-2.75901	MAT2B	ENSG00000038274
0.0061891	2.72267	3.45979	0.000605724	0.00540923	-2.5605	XRCC3	ENSG00000126215
-0.00395293	3.51806	-3.45938	0.000606619	0.00541372	-2.67249	HELQ	ENSG00000163312
0.00988278	2.6809	3.45837	0.00060883	0.00542995	-2.55458	MARVELD1	ENSG00000155254
-0.00621808	2.49864	-3.4572	0.000611377	0.00544914	-2.55276	TRAPPC2B	ENSG00000256060
-0.00653359	8.13823	-3.45695	0.000611937	0.00545062	-2.63429	MAP7D1	ENSG00000116871
0.0135009	0.684095	3.4565	0.000612929	0.00545593	-2.22202	SAP25	ENSG00000205307
0.0203164	-0.854138	3.45483	0.000616602	0.0054851	-1.91185	LAMC3	ENSG00000050555
0.0124392	-1.75475	3.45335	0.000619899	0.00550891	-1.73257	BMP8A	ENSG00000183682
0.0134189	-0.033257	3.45327	0.000620076	0.00550891	-2.0903	SLC13A3	ENSG00000158296
-0.00585617	6.20844	-3.45197	0.000622964	0.005531	-2.76559	FBXW4	ENSG00000107829
0.0105694	0.201374	3.45093	0.000625297	0.00554815	-2.15944	CLEC2D	ENSG00000069493
0.0179164	1.37579	3.44971	0.000628024	0.00556878	-2.36611	SSC5D	ENSG00000179954
0.00851386	1.72922	3.44873	0.000630252	0.00558479	-2.44551	PPARG	ENSG00000132170
0.016918	-1.59089	3.44838	0.00063103	0.00558479	-1.77314	ITK	ENSG00000113263
-0.0176375	5.01929	-3.44838	0.000631043	0.00558479	-2.7947	SLC7A5	ENSG00000103257
-0.00684093	1.94184	-3.44787	0.000632197	0.00558998	-2.50551	CCNJ	ENSG00000107443
0.0106469	1.20102	3.44776	0.000632438	0.00558998	-2.35445	P3H3	ENSG00000110811
-0.00495898	6.61925	-3.44737	0.000633312	0.00559412	-2.76042	TAX1BP1	ENSG00000106052
0.0109325	6.20132	3.44715	0.000633817	0.00559501	-2.78528	ZFP36L2	ENSG00000152518
0.00692467	3.2472	3.44617	0.000636044	0.00561108	-2.67669	MAN2B2	ENSG00000013288
-0.00913269	4.94285	-3.44519	0.000638293	0.00562732	-2.80764	LYRM7	ENSG00000186687
-0.00692957	7.9789	-3.44367	0.000641762	0.0056543	-2.68926	WNK1	ENSG00000060237
-0.0044864	4.39385	-3.44302	0.000643267	0.00566087	-2.79637	ABRAXAS2	ENSG00000165660
0.0155553	2.80399	3.44292	0.000643487	0.00566087	-2.61182	SPON2	ENSG00000159674
-0.00471554	6.36272	-3.44281	0.000643737	0.00566087	-2.78918	STT3B	ENSG00000163527
-0.00908703	3.08203	-3.44172	0.000646267	0.0056795	-2.68655	OXNAD1	ENSG00000154814
-0.00596682	5.50012	-3.44096	0.000648012	0.00569122	-2.82271	UHRF1BP1	ENSG00000065060
0.0142472	2.81566	3.44061	0.000648841	0.00569488	-2.62892	HAPLN3	ENSG00000140511
-0.00686288	2.42064	-3.4388	0.000653053	0.00572821	-2.60346	TPRN	ENSG00000176058
0.00762879	0.549753	3.43853	0.000653677	0.00572849	-2.27288	FAM57A	ENSG00000167695
0.0223828	-2.94437	3.43843	0.000653915	0.00572849	-1.56332	KLB	ENSG00000134962
0.0114433	2.67352	3.43797	0.000654985	0.00573118	-2.61992	SLCO2B1	ENSG00000137491
-0.00499483	4.69446	-3.43794	0.000655052	0.00573118	-2.82582	AGPS	ENSG00000018510
-0.0063176	5.71378	-3.43562	0.000660515	0.00577533	-2.83444	PSMA5	ENSG00000143106
0.00522968	5.12008	3.43449	0.000663189	0.00579504	-2.84502	STAT2	ENSG00000170581
-0.00635179	6.23517	-3.43419	0.00066389	0.00579589	-2.82226	PSMD6	ENSG00000163636
-0.00697674	6.28413	-3.43409	0.000664125	0.00579589	-2.82165	SLC25A23	ENSG00000125648
-0.00909241	1.06246	-3.43207	0.000668933	0.00583416	-2.42628	FICD	ENSG00000198855
-0.00557897	7.15513	-3.43135	0.000670643	0.00584485	-2.78532	FUNDC2	ENSG00000165775
0.0145205	5.89716	3.4312	0.000671004	0.00584485	-2.84919	ANKRD9	ENSG00000156381
0.00640898	3.19167	3.43083	0.000671898	0.00584894	-2.71745	STIM2	ENSG00000109689
0.00511364	5.94752	3.43014	0.000673562	0.00585632	-2.85039	STX16	ENSG00000124222
0.0122409	2.96202	3.43012	0.000673593	0.00585632	-2.68218	AFAP1	ENSG00000196526
0.0115184	2.20112	3.42879	0.000676803	0.00588052	-2.58122	TENM1	ENSG00000009694
-0.00484797	3.93131	-3.42825	0.00067811	0.00588655	-2.81382	NARS2	ENSG00000137513
0.00928193	1.64472	3.42815	0.000678349	0.00588655	-2.4973	EFS	ENSG00000100842
-0.00973453	12.5272	-3.42632	0.000682782	0.0059213	-2.42237	ALDOA	ENSG00000149925
-0.00452838	4.95563	-3.42412	0.000688167	0.00596426	-2.87864	N4BP1	ENSG00000102921
-0.00755076	3.41693	-3.42326	0.000690278	0.00597805	-2.78163	GPR155	ENSG00000163328
-0.00533149	4.81687	-3.42312	0.000690624	0.00597805	-2.87908	TOMM5	ENSG00000175768
-0.00580374	6.86152	-3.42263	0.000691827	0.00598471	-2.82982	NARS	ENSG00000134440
0.00950109	3.70924	3.42189	0.00069365	0.00598793	-2.80292	GGT5	ENSG00000099998
0.0184973	-0.133495	3.42189	0.000693653	0.00598793	-2.15691	GCNT2	ENSG00000111846
0.0195541	5.75928	3.42179	0.000693896	0.00598793	-2.87021	FASN	ENSG00000169710
0.00984847	0.009451	3.42178	0.000693932	0.00598793	-2.21931	DNAH17	ENSG00000187775
-0.00801338	1.35824	-3.42106	0.000695715	0.00599956	-2.49747	AFG1L	ENSG00000135537
0.00522413	5.54183	3.42056	0.000696956	0.00600314	-2.89085	KHDC4	ENSG00000132680
0.00400143	6.05631	3.42053	0.00069702	0.00600314	-2.87862	GDI1	ENSG00000203879
0.0115934	0.192784	3.42036	0.000697433	0.00600314	-2.25438	NHSL1	ENSG00000135540
0.00900703	3.36315	3.41983	0.000698766	0.00601087	-2.77342	RAD52	ENSG00000002016
0.010121	6.71027	3.41945	0.000699701	0.00601517	-2.85734	PPDPF	ENSG00000125534
-0.0037895	5.8416	-3.4189	0.000701072	0.0060232	-2.8893	LONP2	ENSG00000102910
-0.00500426	3.85169	-3.41848	0.000702112	0.00602839	-2.84091	FAM122A	ENSG00000187866
-0.00460768	3.57041	-3.41817	0.000702893	0.00603135	-2.81551	SMUG1	ENSG00000123415
-0.00493106	6.26236	-3.41545	0.00070974	0.00608632	-2.88416	EIF2S2	ENSG00000125977
-0.00822413	3.68333	-3.41479	0.000711405	0.00609681	-2.84131	RAB11FIP1	ENSG00000156675
0.013375	-0.321412	3.41447	0.000712205	0.00609686	-2.15513	ZAP70	ENSG00000115085
-0.00437968	7.63841	-3.41444	0.000712293	0.00609686	-2.81243	POLDIP2	ENSG00000004142
-0.00946244	5.05139	-3.41387	0.00071373	0.00610538	-2.91425	GPR157	ENSG00000180758
0.00440894	2.18728	3.41359	0.000714438	0.00610765	-2.63804	DNAJC9	ENSG00000213551
0.00762433	1.81208	3.41308	0.000715741	0.00611501	-2.57541	PDIA5	ENSG00000065485
-0.00451036	3.64863	-3.41165	0.000719378	0.00614228	-2.84429	MTM1	ENSG00000171100
-0.00659868	3.19984	-3.41134	0.000720169	0.00614524	-2.79838	CLPB	ENSG00000162129
0.0104059	4.91198	3.41068	0.000721871	0.00615596	-2.91623	EMP1	ENSG00000134531
0.0124261	0.729973	3.41022	0.000723048	0.00616219	-2.38588	ESYT3	ENSG00000158220
0.0155671	5.8189	3.40977	0.00072419	0.00616497	-2.92024	RYR3	ENSG00000198838
-0.00708649	1.25817	-3.40953	0.000724811	0.00616497	-2.52119	NME7	ENSG00000143156
0.00609911	5.67051	3.4095	0.000724888	0.00616497	-2.92585	CSNK1E	ENSG00000213923
-0.0047138	4.20506	-3.4094	0.000725159	0.00616497	-2.89674	VRK3	ENSG00000105053
-0.00547548	4.38975	-3.40897	0.000726253	0.00616684	-2.90988	UBXN2A	ENSG00000173960
-0.00393233	3.32292	-3.40896	0.000726272	0.00616684	-2.81821	LZIC	ENSG00000162441
-0.00379265	6.31958	-3.40807	0.000728574	0.00618259	-2.90713	UBE2D2	ENSG00000131508
-0.0085801	8.64681	-3.40678	0.000731917	0.00620714	-2.76233	CFL2	ENSG00000165410
0.0113968	-0.22167	3.40612	0.000733631	0.00621569	-2.21332	RASSF7	ENSG00000099849
-0.00512318	6.29004	-3.40605	0.000733825	0.00621569	-2.91405	PSMC6	ENSG00000100519
0.00799451	3.5498	3.40359	0.000740254	0.0062663	-2.84849	PIEZO1	ENSG00000103335
0.00842802	3.50284	3.40308	0.000741587	0.00627374	-2.84696	CCDC57	ENSG00000176155
0.0161001	-1.89937	3.40221	0.000743882	0.00628931	-1.87393	GALNT3	ENSG00000115339
0.00527965	6.9442	3.40196	0.000744545	0.00629106	-2.89964	HNRNPA3	ENSG00000170144
-0.00571362	6.28794	-3.40084	0.000747498	0.00631215	-2.93191	PCYT1A	ENSG00000161217
-0.00759409	7.18004	-3.40022	0.000749147	0.00632221	-2.88594	NPEPPS	ENSG00000141279
0.0187581	0.233463	3.39901	0.000752361	0.00634546	-2.323	PTGIR	ENSG00000160013
-0.00838534	1.96676	-3.39827	0.00075432	0.00635811	-2.67416	C1orf56	ENSG00000143443
0.00705466	6.67608	3.39795	0.000755186	0.00636115	-2.92785	TMSB4X	ENSG00000205542
-0.00629691	6.7571	-3.39779	0.000755603	0.00636115	-2.91853	ANKRD40	ENSG00000154945
0.0088598	5.65188	3.39711	0.000757428	0.00637026	-2.96552	TGFBR2	ENSG00000163513
-0.00970777	2.57916	-3.39705	0.000757606	0.00637026	-2.76804	CDKN2C	ENSG00000123080
-0.00793665	4.89517	-3.39662	0.00075874	0.00637591	-2.96715	PLPPR2	ENSG00000105520
-0.00578801	5.51245	-3.3949	0.000763385	0.00641104	-2.97401	IREB2	ENSG00000136381
-0.00475862	5.45465	-3.39397	0.000765885	0.00642813	-2.97912	DSCR3	ENSG00000157538
0.00686746	3.16264	3.39267	0.000769441	0.00645405	-2.84083	C5orf42	ENSG00000197603
-0.00622568	2.61165	-3.39207	0.000771053	0.00646365	-2.78491	C7orf25	ENSG00000136197
0.015408	3.909	3.39161	0.000772306	0.0064669	-2.91797	SVEP1	ENSG00000165124
-0.0316789	-2.11453	-3.39159	0.000772377	0.0064669	-1.95277	SBK2	ENSG00000187550
-0.00567371	4.61247	-3.39	0.000776725	0.00649937	-2.98263	RAB4A	ENSG00000168118
-0.00506496	5.28017	-3.38966	0.000777657	0.00650082	-2.99531	MICU2	ENSG00000165487
0.00600049	3.59421	3.38959	0.00077784	0.00650082	-2.90322	HIP1	ENSG00000127946
0.00617997	2.14138	3.38937	0.000778452	0.00650148	-2.70885	TBC1D10A	ENSG00000099992
0.00844838	0.843364	3.38922	0.000778859	0.00650148	-2.48872	SMIM10	ENSG00000184785
-0.0113145	7.59516	-3.38859	0.000780599	0.00651206	-2.89571	PHKA1	ENSG00000067177
0.0105176	3.20743	3.38819	0.000781699	0.0065173	-2.85391	SOX7	ENSG00000171056
0.00680349	2.00876	3.38765	0.000783186	0.00652577	-2.69242	TBC1D2	ENSG00000095383
0.0077091	5.28933	3.38706	0.000784835	0.00653556	-3.00078	TAGLN2	ENSG00000158710
0.00825366	1.5174	3.38684	0.000785441	0.00653667	-2.6142	DZIP1	ENSG00000134874
0.00933506	2.36865	3.38621	0.00078719	0.00654728	-2.74926	CFAP44	ENSG00000206530
0.0174859	-0.196144	3.38363	0.000794395	0.00660323	-2.28402	EFNA5	ENSG00000184349
0.00778819	1.33678	3.38318	0.000795663	0.00660979	-2.59842	REEP4	ENSG00000168476
0.00521541	5.11206	3.38251	0.000797538	0.00662139	-3.01668	EPG5	ENSG00000152223
-0.0043901	5.65482	-3.38187	0.000799327	0.00663225	-3.01591	USP39	ENSG00000168883
0.00456519	6.36669	3.38125	0.000801094	0.00664292	-2.99647	INTS11	ENSG00000127054
-0.00605538	7.93697	-3.38011	0.000804309	0.00666194	-2.90343	GHITM	ENSG00000165678
-0.0155649	2.28305	-3.3801	0.000804351	0.00666194	-2.77795	TMEM266	ENSG00000169758
-0.00640016	3.82161	-3.37933	0.000806535	0.00667602	-2.96895	MIGA1	ENSG00000180488
-0.0053121	2.94115	-3.37902	0.000807404	0.00667922	-2.87262	LYSMD1	ENSG00000163155
0.0135826	3.17874	3.37817	0.000809822	0.0066952	-2.88367	CDKN2B	ENSG00000147883
0.015768	2.00449	3.37625	0.00081533	0.00673279	-2.71663	ANGPT2	ENSG00000091879
-0.00700838	4.97107	-3.37624	0.000815342	0.00673279	-3.03685	SOBP	ENSG00000112320
0.0154339	0.849133	3.37543	0.000817698	0.00674677	-2.52471	NTRK3	ENSG00000140538
-0.00674453	4.92184	-3.37532	0.000818012	0.00674677	-3.03984	POLD4	ENSG00000175482
0.00542186	4.56271	3.3747	0.000819783	0.00675734	-3.02664	TRPM7	ENSG00000092439
0.0122456	-0.45555	3.37355	0.000823115	0.00677254	-2.2701	HIPK4	ENSG00000160396
-0.00572233	4.1695	-3.37353	0.000823177	0.00677254	-3.01375	PRDM4	ENSG00000110851
-0.00516497	3.85852	-3.37338	0.000823593	0.00677254	-2.99038	RAD17	ENSG00000152942
0.0117349	1.53101	3.37326	0.000823949	0.00677254	-2.66453	ITGB2	ENSG00000160255
-0.00480835	4.4164	-3.37322	0.000824079	0.00677254	-3.02796	GOSR2	ENSG00000108433
0.00880034	1.9203	3.37272	0.000825515	0.00678031	-2.72506	LPCAT2	ENSG00000087253
-0.00566187	2.93953	-3.37249	0.000826179	0.00678174	-2.89307	DOCK7	ENSG00000116641
0.014255	2.65801	3.37191	0.000827872	0.0067916	-2.82157	SOX17	ENSG00000164736
-0.00731096	4.95703	-3.3711	0.00083024	0.00680698	-3.05231	COQ5	ENSG00000110871
0.0123658	0.510748	3.37091	0.000830801	0.00680754	-2.48046	SHOX2	ENSG00000168779
-0.00632469	1.81355	-3.37066	0.000831514	0.00680935	-2.73693	SPATA7	ENSG00000042317
-0.00577653	4.77714	-3.36958	0.00083469	0.00682761	-3.05463	MPP5	ENSG00000072415
-0.00688401	5.74495	-3.36944	0.000835108	0.00682761	-3.05436	UBL4A	ENSG00000102178
-0.00683994	4.92962	-3.3694	0.000835227	0.00682761	-3.05885	TIAF1	ENSG00000221995
-0.00855455	3.73262	-3.36832	0.000838384	0.00684937	-2.99801	ST5	ENSG00000166444
-0.00417745	4.42479	-3.36676	0.000843015	0.00688313	-3.05049	KRIT1	ENSG00000001631
-0.0213415	1.26796	-3.36612	0.000844906	0.0068945	-2.67744	FRMPD1	ENSG00000070601
0.0154704	-1.83541	3.36468	0.000849202	0.00692546	-2.02073	TMEM225B	ENSG00000244219
0.00859987	2.85821	3.36426	0.000850455	0.00693051	-2.89249	COBLL1	ENSG00000082438
0.0162309	1.16797	3.36413	0.000850825	0.00693051	-2.62744	FMN1	ENSG00000248905
0.00836834	3.01239	3.36392	0.000851455	0.00693156	-2.91205	PGAP3	ENSG00000161395
0.0122993	2.34688	3.36333	0.000853228	0.0069419	-2.81524	MLPH	ENSG00000115648
0.0253028	3.0336	3.36286	0.00085464	0.00694894	-2.88689	GDNF	ENSG00000168621
0.0345409	-2.27077	3.3627	0.0008551	0.00694894	-1.90418	COL11A1	ENSG00000060718
0.00764225	2.35944	3.36244	0.000855903	0.00695138	-2.82619	ARHGAP4	ENSG00000089820
-0.015913	-0.125893	-3.36224	0.000856484	0.00695201	-2.42088	SDSL	ENSG00000139410
0.0162481	-0.635925	3.36156	0.000858545	0.00696465	-2.26165	ELOVL7	ENSG00000164181
-0.00515641	7.86935	-3.35812	0.000868954	0.00704495	-2.98055	RAD23B	ENSG00000119318
-0.00566206	2.8723	-3.35779	0.000869977	0.00704911	-2.93356	TRIT1	ENSG00000043514
0.0119567	0.515431	3.35734	0.000871352	0.00705611	-2.52819	GPX8	ENSG00000164294
-0.00487478	2.66133	-3.35679	0.000873021	0.00706549	-2.90688	ORC5	ENSG00000164815
-0.00568613	5.91676	-3.35635	0.000874374	0.0070723	-3.09231	GNG5	ENSG00000174021
0.0107809	-0.896251	3.35481	0.000879116	0.00710376	-2.23885	PCDHB7	ENSG00000113212
-0.00455277	8.71657	-3.35475	0.000879293	0.00710376	-2.93045	VCP	ENSG00000165280
-0.00725871	7.47985	-3.35282	0.000885259	0.00714778	-3.02063	NCKAP1	ENSG00000061676
0.0105797	4.32382	3.35261	0.0008859	0.00714858	-3.07778	PLP2	ENSG00000102007
0.0138863	0.0475861	3.35245	0.000886393	0.00714858	-2.43468	AJM1	ENSG00000232434
0.0219878	-1.43022	3.35183	0.000888325	0.00715772	-2.12224	TACR1	ENSG00000115353
0.0131446	-0.822513	3.35175	0.000888562	0.00715772	-2.26898	DENND2D	ENSG00000162777
0.0116378	0.465987	3.35063	0.00089207	0.00718179	-2.54692	SLC2A10	ENSG00000197496
-0.00549981	1.48976	-3.35003	0.00089393	0.00719088	-2.75482	TGDS	ENSG00000088451
0.0170608	-0.0336269	3.34993	0.00089424	0.00719088	-2.42451	CD209	ENSG00000090659
-0.00640086	2.06066	-3.34674	0.000904286	0.00726448	-2.84772	IMMP1L	ENSG00000148950
0.0120161	3.51607	3.34669	0.000904445	0.00726448	-3.02758	MYOF	ENSG00000138119
-0.00593022	2.28327	-3.34604	0.00090652	0.00727549	-2.88742	CDPF1	ENSG00000205643
0.00694023	3.31096	3.34588	0.000907014	0.00727549	-3.00902	TNFSF12	ENSG00000239697
0.0131813	1.00686	3.34576	0.000907395	0.00727549	-2.64832	TNFRSF6B	ENSG00000243509
-0.00998296	6.13329	-3.3453	0.000908868	0.0072764	-3.1197	NXPE3	ENSG00000144815
0.0155662	-1.34262	3.34524	0.000909049	0.0072764	-2.17321	CST7	ENSG00000077984
-0.00544753	5.99375	-3.34523	0.000909089	0.0072764	-3.12546	CLPX	ENSG00000166855
-0.00797641	8.04443	-3.34405	0.000912822	0.00730018	-3.01327	UACA	ENSG00000137831
-0.00562207	4.96231	-3.34396	0.000913117	0.00730018	-3.14238	EPB41	ENSG00000159023
-0.0049936	6.58965	-3.34322	0.000915489	0.00731491	-3.10679	ZER1	ENSG00000160445
0.0177903	-2.13755	3.34304	0.000916063	0.00731527	-2.03382	MATN3	ENSG00000132031
-0.0124317	4.94045	-3.3421	0.00091906	0.00733496	-3.14279	TMEM233	ENSG00000224982
0.00702447	4.59127	3.34193	0.000919605	0.00733507	-3.13225	CAPN15	ENSG00000103326
0.0329186	-4.49319	3.34157	0.000920763	0.00733773	-1.59807	MYMK	ENSG00000187616
-0.00590537	4.19857	-3.3415	0.000921001	0.00733773	-3.1193	FAM174A	ENSG00000174132
0.00860981	2.5705	3.34077	0.000923341	0.00735214	-2.93049	KDELC2	ENSG00000178202
0.0127363	-0.380249	3.33992	0.000926094	0.00736664	-2.39548	MYO5B	ENSG00000167306
0.0174738	-0.505648	3.33988	0.000926229	0.00736664	-2.36613	PTN	ENSG00000105894
-0.00488493	4.34314	-3.33958	0.000927196	0.00737009	-3.13469	FDX1	ENSG00000137714
-0.00929942	4.97958	-3.33937	0.000927888	0.00737135	-3.15761	DHTKD1	ENSG00000181192
-0.0105414	4.46074	-3.33897	0.00092918	0.00737737	-3.14288	KLHDC8B	ENSG00000185909
-0.0101043	1.79264	-3.33866	0.000930191	0.00738116	-2.8462	PGBD5	ENSG00000177614
-0.0100567	5.96411	-3.33762	0.000933561	0.00740052	-3.1487	PPARA	ENSG00000186951
0.0115597	-0.195922	3.33753	0.000933867	0.00740052	-2.44678	SPATA2L	ENSG00000158792
-0.00629989	5.55787	-3.33741	0.000934239	0.00740052	-3.16286	MPC2	ENSG00000143158
-0.00449906	4.19757	-3.33665	0.000936721	0.00741581	-3.13591	EXOC1	ENSG00000090989
0.00391083	4.79961	3.33649	0.000937242	0.00741581	-3.16044	NFRKB	ENSG00000170322
-0.00504843	7.06296	-3.33489	0.000942508	0.0074532	-3.10736	PPM1A	ENSG00000100614
0.00585973	6.28124	3.3342	0.000944771	0.0074668	-3.15412	MAN2C1	ENSG00000140400
0.0180331	5.87742	3.33398	0.000945474	0.0074668	-3.16674	THBS4	ENSG00000113296
-0.00390773	5.26166	-3.33387	0.000945849	0.0074668	-3.1777	MRPL10	ENSG00000159111
0.00950089	1.39099	3.33245	0.00095053	0.00749947	-2.77274	GRK3	ENSG00000100077
-0.00403864	5.15841	-3.33173	0.000952944	0.00751423	-3.1841	SENP2	ENSG00000163904
-0.00535725	4.27005	-3.33142	0.000953963	0.00751797	-3.15651	VPS33A	ENSG00000139719
-0.00527823	4.32615	-3.33008	0.000958422	0.00754638	-3.16358	PELO	ENSG00000152684
-0.00522375	3.00843	-3.32993	0.00095893	0.00754638	-3.04098	FAM45A	ENSG00000119979
0.0103112	0.77073	3.32985	0.000959207	0.00754638	-2.66319	CCDC34	ENSG00000109881
-0.0105751	2.14623	-3.32942	0.000960625	0.00755324	-2.93127	STOX2	ENSG00000173320
-0.00849148	3.76144	-3.32919	0.000961392	0.00755497	-3.12566	SPRYD4	ENSG00000176422
-0.00653518	2.51108	-3.32902	0.000961971	0.00755522	-2.97608	EEF1E1	ENSG00000124802
-0.00421828	7.08806	-3.32878	0.000962772	0.00755722	-3.12611	RAC1	ENSG00000136238
0.0145504	0.380532	3.32844	0.000963901	0.00756178	-2.591	CLDN11	ENSG00000013297
0.0145323	4.8823	3.32789	0.000965744	0.00757193	-3.17889	TNXB	ENSG00000168477
0.0122546	0.938914	3.3274	0.000967392	0.00758055	-2.70668	EMILIN2	ENSG00000132205
0.0190605	5.3973	3.32596	0.000972269	0.00761446	-3.18185	PFKP	ENSG00000067057
-0.00550909	4.5404	-3.32534	0.00097438	0.00762666	-3.19072	AASDHPPT	ENSG00000149313
-0.00659406	6.17979	-3.32516	0.000974992	0.00762713	-3.18431	POPDC3	ENSG00000132429
0.0112276	2.59122	3.32481	0.000976149	0.00763186	-2.97539	DOCK3	ENSG00000088538
0.00720871	2.52719	3.3241	0.000978573	0.00764648	-2.97659	TRIP6	ENSG00000087077
0.016963	-0.891712	3.323	0.000982344	0.00766874	-2.33713	XPNPEP2	ENSG00000122121
-0.00486132	2.87694	-3.32294	0.000982532	0.00766874	-3.04529	RABEPK	ENSG00000136933
-0.0123647	5.06707	-3.32118	0.000988579	0.00771159	-3.21593	GPCPD1	ENSG00000125772
0.0220246	0.165182	3.32081	0.000989849	0.00771713	-2.56378	PNMA8A	ENSG00000182013
0.0224874	2.36736	3.3203	0.000991572	0.00772621	-2.95125	TRPV3	ENSG00000167723
-0.00451981	6.24911	-3.31863	0.000997358	0.00776692	-3.20265	HAX1	ENSG00000143575
0.00747258	3.30071	3.31802	0.000999475	0.00777901	-3.1009	TRPV1	ENSG00000196689
-0.0051907	7.31836	-3.31658	0.00100449	0.00781364	-3.15115	GSPT1	ENSG00000103342
0.00560309	5.89625	3.31618	0.00100587	0.00781614	-3.22529	NISCH	ENSG00000010322
0.00538577	4.15902	3.31616	0.00100594	0.00781614	-3.19293	NAA16	ENSG00000172766
0.00859376	5.04426	3.31523	0.0010092	0.00783703	-3.2327	PTMS	ENSG00000159335
-0.00596712	2.90953	-3.31366	0.00101473	0.00787554	-3.08047	C19orf25	ENSG00000119559
0.00663499	4.1827	3.31253	0.00101869	0.00790186	-3.20589	APOL3	ENSG00000128284
0.0104026	1.86286	3.31236	0.00101928	0.00790201	-2.90823	DAPK1	ENSG00000196730
0.00694089	3.38758	3.31187	0.00102103	0.00791112	-3.13317	MCM5	ENSG00000100297
-0.00652112	4.19915	-3.30924	0.00103038	0.00797908	-3.22416	WDR12	ENSG00000138442
-0.00415983	3.45066	-3.30905	0.00103106	0.00797986	-3.159	FAM149B1	ENSG00000138286
0.00891994	1.15007	3.30764	0.00103613	0.0080146	-2.80905	BTG3	ENSG00000154640
0.00674816	2.40237	3.30744	0.00103682	0.00801549	-3.01385	SHPK	ENSG00000197417
0.00534458	1.20921	3.30723	0.00103759	0.00801696	-2.8291	RAB8A	ENSG00000167461
-0.00499909	5.08122	-3.30657	0.00103996	0.00803078	-3.26435	EMC7	ENSG00000134153
0.0132477	1.44204	3.30596	0.00104217	0.00804333	-2.85743	LAT2	ENSG00000086730
0.00798353	1.68755	3.30522	0.00104482	0.0080593	-2.90377	PLEKHA7	ENSG00000166689
0.0181956	-1.97345	3.30468	0.00104677	0.00806982	-2.18601	ZNF296	ENSG00000170684
0.00921069	0.932719	3.30425	0.00104835	0.00807662	-2.79227	ZIK1	ENSG00000171649
-0.00639383	5.65479	-3.30412	0.00104882	0.00807662	-3.26871	AIFM1	ENSG00000156709
0.00709641	4.69415	3.30392	0.00104955	0.0080777	-3.26045	TCAF1	ENSG00000198420
0.00662978	4.62923	3.30327	0.00105189	0.00808677	-3.25898	PRMT7	ENSG00000132600
0.00742293	2.00876	3.30327	0.00105189	0.00808677	-2.96878	MYD88	ENSG00000172936
0.0130253	0.365089	3.30303	0.00105279	0.00808914	-2.67525	PROSER2	ENSG00000148426
-0.00531734	6.06035	-3.30265	0.00105416	0.00809405	-3.26094	VEZT	ENSG00000028203
0.0121941	2.47078	3.30253	0.0010546	0.00809405	-3.0338	OLFML3	ENSG00000116774
-0.00772514	8.59114	-3.30218	0.00105587	0.00809929	-3.10823	SQSTM1	ENSG00000161011
0.0153742	-0.895402	3.30133	0.00105897	0.00811857	-2.41004	PTTG1	ENSG00000164611
-0.00575721	1.55052	-3.30083	0.00106081	0.00812817	-2.92149	PIGBOS1	ENSG00000225973
-0.00342424	6.11099	-3.30025	0.00106296	0.00814013	-3.26786	KIAA0319L	ENSG00000142687
0.00706356	5.53319	3.29929	0.00106647	0.00816112	-3.28658	ZNF865	ENSG00000261221
0.00638235	3.40635	3.29918	0.00106688	0.00816112	-3.17406	PRKD2	ENSG00000105287
0.00806965	1.33972	3.29846	0.00106954	0.00817693	-2.8718	UNC93B1	ENSG00000110057
-0.00615902	7.27677	-3.2977	0.00107235	0.00818723	-3.21295	UBQLN1	ENSG00000135018
0.00688572	1.94075	3.29767	0.00107246	0.00818723	-2.97284	ACSL5	ENSG00000197142
-0.00440174	5.55456	-3.29762	0.00107267	0.00818723	-3.29159	RAB18	ENSG00000099246
0.00471173	4.30842	3.29692	0.00107523	0.00820229	-3.26561	CLK2	ENSG00000176444
0.011881	2.92511	3.29465	0.0010837	0.00826235	-3.11846	BOC	ENSG00000144857
-0.01408	2.75187	-3.29225	0.00109272	0.00832646	-3.13263	PGPEP1L	ENSG00000183571
-0.0044577	4.46014	-3.29145	0.00109575	0.008345	-3.29579	NSUN5	ENSG00000130305
-0.00650187	4.07464	-3.2898	0.00110201	0.00838804	-3.27767	YIPF1	ENSG00000058799
-0.00395785	4.25975	-3.28921	0.00110423	0.0084003	-3.29212	SNRPB2	ENSG00000125870
0.0133686	-0.550826	3.28891	0.0011054	0.00840455	-2.52741	DOK2	ENSG00000147443
-0.00715471	4.6503	-3.28799	0.0011089	0.00842651	-3.31459	ABCD1	ENSG00000101986
-0.0120738	1.51935	-3.28652	0.00111453	0.00846466	-2.97052	ST8SIA5	ENSG00000101638
0.0148212	-1.51148	3.28589	0.00111695	0.00847558	-2.32692	GABRB2	ENSG00000145864
-0.0093808	5.05687	-3.28583	0.00111719	0.00847558	-3.33063	GFOD1	ENSG00000145990
-0.00584823	3.96657	-3.28371	0.00112536	0.00852895	-3.2904	ESCO1	ENSG00000141446
0.0108024	-0.210927	3.28369	0.00112546	0.00852895	-2.62389	IKZF1	ENSG00000185811
0.00463841	3.57084	3.28329	0.001127	0.00853583	-3.24655	ABCD4	ENSG00000119688
0.00769463	4.79459	3.28299	0.00112818	0.00853583	-3.32965	JAG2	ENSG00000184916
0.0145338	0.81318	3.28297	0.00112822	0.00853583	-2.81146	DUSP5	ENSG00000138166
-0.00520478	3.08287	-3.28281	0.00112888	0.00853609	-3.20273	PPP1R21	ENSG00000162869
-0.00535181	3.90042	-3.28256	0.00112983	0.00853865	-3.28752	NARFL	ENSG00000103245
0.00433432	4.23888	3.28021	0.00113903	0.00860345	-3.31394	TAF4	ENSG00000130699
0.0130029	1.53178	3.27961	0.00114138	0.00861646	-2.95637	PRRT2	ENSG00000167371
0.0161635	-0.149967	3.27917	0.00114308	0.00862039	-2.63005	PRF1	ENSG00000180644
-0.005058	3.85214	-3.27916	0.00114315	0.00862039	-3.2943	ALKBH3	ENSG00000166199
-0.00503661	6.71574	-3.27825	0.0011467	0.00864247	-3.30835	ZFP91	ENSG00000186660
0.015253	3.4099	3.27779	0.00114853	0.00865158	-3.23339	EFEMP1	ENSG00000115380
-0.00700404	7.41034	-3.2765	0.00115363	0.00868521	-3.27423	PRKAB2	ENSG00000131791
0.00421104	4.79979	3.27607	0.00115533	0.0086933	-3.35377	NUP205	ENSG00000155561
-0.00599677	3.5608	-3.27551	0.00115756	0.00870533	-3.27746	ACOT8	ENSG00000101473
-0.00574536	9.46851	-3.27487	0.00116011	0.00871975	-3.13178	EIF4G1	ENSG00000114867
-0.00467475	4.12378	-3.27448	0.00116169	0.0087269	-3.32961	CLCC1	ENSG00000121940
-0.00731864	4.57025	-3.27347	0.00116569	0.00875218	-3.35801	DIAPH2	ENSG00000147202
0.0101399	-1.31008	3.27322	0.00116669	0.00875482	-2.42634	TFAP2E	ENSG00000116819
-0.0123803	1.66304	-3.27293	0.00116787	0.00875482	-3.02943	THNSL1	ENSG00000185875
-0.00563051	2.96044	-3.27285	0.0011682	0.00875482	-3.21555	MEMO1	ENSG00000162959
-0.00560861	5.60194	-3.2726	0.0011692	0.00875482	-3.37087	TMEM11	ENSG00000178307
0.0109813	1.31308	3.27248	0.00116966	0.00875482	-2.94425	HLA-DMB	ENSG00000242574
0.0138262	-0.975573	3.27244	0.00116984	0.00875482	-2.4841	TACSTD2	ENSG00000184292
0.0106295	0.24313	3.27221	0.00117076	0.00875622	-2.74131	FAM124A	ENSG00000150510
0.0093573	0.707786	3.27208	0.0011713	0.00875622	-2.84203	IKBIP	ENSG00000166130
-0.00644946	3.73196	-3.27181	0.00117238	0.00875954	-3.30844	EXD2	ENSG00000081177
0.00930501	1.68025	3.27089	0.00117607	0.00878239	-3.01149	C1QTNF5	ENSG00000223953
0.00766327	4.6333	3.2703	0.00117848	0.0087956	-3.36542	LGALS3	ENSG00000131981
0.00557599	4.84439	3.26884	0.00118439	0.0088336	-3.3776	ATP13A1	ENSG00000105726
0.0187632	-2.02162	3.26873	0.00118485	0.0088336	-2.25968	PDIA2	ENSG00000185615
0.00419204	5.81721	3.26827	0.00118671	0.00883802	-3.38099	PRKCSH	ENSG00000130175
-0.00552565	3.85175	-3.26827	0.00118672	0.00883802	-3.32971	RNF168	ENSG00000163961
-0.00918924	3.81869	-3.26672	0.00119304	0.00888034	-3.32883	DHRS4L2	ENSG00000187630
-0.00357314	5.60668	-3.26633	0.00119461	0.00888719	-3.3901	SEC62	ENSG00000008952
0.00687897	3.58586	3.26617	0.00119528	0.00888743	-3.301	CCND3	ENSG00000112576
0.0088635	0.345999	3.26476	0.00120109	0.00892578	-2.79034	VILL	ENSG00000136059
-0.00637011	0.967615	-3.26433	0.00120282	0.00893229	-2.94447	ZSCAN22	ENSG00000182318
-0.00460701	4.84648	-3.26423	0.00120326	0.00893229	-3.39655	KCTD9	ENSG00000104756
-0.00853858	4.82006	-3.26392	0.00120453	0.00893692	-3.39172	DHX37	ENSG00000150990
-0.00577773	3.44298	-3.26169	0.00121378	0.00900073	-3.30749	ATPAF2	ENSG00000171953
-0.00396518	4.74982	-3.26143	0.00121483	0.00900206	-3.40242	MRPL49	ENSG00000149792
0.0106061	2.01135	3.26133	0.00121526	0.00900206	-3.10062	AMPH	ENSG00000078053
0.00891755	0.778673	3.2605	0.00121872	0.00902287	-2.89282	CHN1	ENSG00000128656
0.0175285	-1.40159	3.2601	0.0012204	0.00903044	-2.42556	LGI2	ENSG00000153012
-0.00403926	3.50977	-3.25806	0.00122896	0.00908892	-3.32933	CRYZL1	ENSG00000205758
0.00455139	4.8605	3.25691	0.00123378	0.00911748	-3.4174	POM121	ENSG00000196313
0.00920992	4.62368	3.25683	0.00123414	0.00911748	-3.40601	ANXA1	ENSG00000135046
-0.00443656	5.05693	-3.25543	0.00124007	0.00915316	-3.42823	ERAL1	ENSG00000132591
-0.00669045	1.1793	-3.25537	0.0012403	0.00915316	-3.00756	ZNF708	ENSG00000182141
-0.0136613	5.12108	-3.25429	0.00124491	0.00917881	-3.42308	SRXN1	ENSG00000271303
-0.00623948	5.85284	-3.25424	0.0012451	0.00917881	-3.42274	TMEM38B	ENSG00000095209
-0.00659041	7.99166	-3.25314	0.00124981	0.00920517	-3.30879	NPLOC4	ENSG00000182446
-0.0056523	3.15548	-3.25309	0.00125001	0.00920517	-3.30559	DNAJC27	ENSG00000115137
-0.00400792	5.9753	-3.2526	0.0012521	0.00921568	-3.42415	PRKRA	ENSG00000180228
-0.00509138	2.75431	-3.25196	0.00125487	0.00923108	-3.26053	HMGCR	ENSG00000113161
-0.00500683	3.95886	-3.25095	0.00125917	0.00925318	-3.39264	SCO1	ENSG00000133028
-0.00695056	4.94379	-3.25094	0.00125921	0.00925318	-3.44087	MUL1	ENSG00000090432
0.0119232	-1.27543	3.25018	0.00126248	0.00927226	-2.50186	KCNK6	ENSG00000099337
0.00489244	2.89861	3.24928	0.00126639	0.00929608	-3.27206	TRMT44	ENSG00000155275
0.00407529	8.88873	3.24884	0.00126827	0.00929764	-3.26219	RPS4X	ENSG00000198034
0.00523562	6.31365	3.24877	0.00126859	0.00929764	-3.42541	NKTR	ENSG00000114857
0.0175412	-0.982422	3.24876	0.00126862	0.00929764	-2.55521	CRB1	ENSG00000134376
0.0135416	0.654537	3.24801	0.0012719	0.00931672	-2.90348	DACT3	ENSG00000197380
0.0129802	1.95085	3.24657	0.00127813	0.00935647	-3.12948	CSF1R	ENSG00000182578
-0.00753066	3.51958	-3.24645	0.00127868	0.00935647	-3.36575	LIAS	ENSG00000121897
-0.00786328	1.95601	-3.24527	0.00128382	0.00938906	-3.16446	EEF2KMT	ENSG00000118894
-0.0232219	5.75487	-3.24407	0.00128909	0.00942267	-3.43927	HK2	ENSG00000159399
0.0105766	0.247556	3.2435	0.00129162	0.00943516	-2.83956	TIAM1	ENSG00000156299
0.00562778	3.77776	3.24337	0.00129217	0.00943516	-3.39224	ABHD14B	ENSG00000114779
0.0159757	0.122658	3.24317	0.00129306	0.00943664	-2.81037	ELOVL6	ENSG00000170522
0.0107721	0.0769844	3.24281	0.00129463	0.00944314	-2.81203	SELPLG	ENSG00000110876
-0.00819278	10.8717	-3.24256	0.00129576	0.00944361	-3.13289	SVIL	ENSG00000197321
0.00756226	0.962663	3.24236	0.00129662	0.00944361	-2.98513	PARP8	ENSG00000151883
0.0115545	3.01168	3.24216	0.00129752	0.00944361	-3.2947	PKP2	ENSG00000057294
0.00964695	0.0281845	3.24212	0.0012977	0.00944361	-2.80039	LIMD2	ENSG00000136490
-0.00626682	4.64383	-3.24203	0.00129811	0.00944361	-3.45986	DGCR6L	ENSG00000128185
-0.00634554	2.68161	-3.24182	0.00129902	0.00944525	-3.27897	MED7	ENSG00000155868
-0.00817368	4.0012	-3.24117	0.00130192	0.00946137	-3.42668	SCRN3	ENSG00000144306
-0.00862753	2.51469	-3.24082	0.00130345	0.00946748	-3.25974	SLC35E3	ENSG00000175782
0.0165719	-1.62907	3.2403	0.00130577	0.0094784	-2.4581	PTPRO	ENSG00000151490
0.0111338	-0.859093	3.24017	0.00130632	0.0094784	-2.61763	SH3BP1	ENSG00000100092
-0.0045789	3.11209	-3.23941	0.00130973	0.00949812	-3.34019	STARD3NL	ENSG00000010270
0.0135708	1.80434	3.23863	0.00131319	0.00951823	-3.12872	SMPD3	ENSG00000103056
-0.00828259	4.2326	-3.23751	0.00131823	0.00954977	-3.45648	FAM96A	ENSG00000166797
0.00708809	4.64272	3.23676	0.00132159	0.00956906	-3.47056	PML	ENSG00000140464
0.00730608	4.5246	3.23653	0.00132263	0.00957155	-3.46727	NRBP2	ENSG00000185189
0.00667404	1.01378	3.23558	0.00132692	0.00959759	-3.02009	ZNF785	ENSG00000197162
-0.00852765	2.164	-3.23529	0.00132821	0.00959856	-3.22554	EML2	ENSG00000125746
-0.00456047	4.98457	-3.23524	0.00132844	0.00959856	-3.49036	VKORC1L1	ENSG00000196715
-0.00364786	5.15467	-3.23484	0.00133026	0.00960664	-3.49402	HSBP1	ENSG00000230989
0.0115788	2.31441	3.23433	0.00133255	0.00961817	-3.2168	DLL1	ENSG00000198719
0.00796281	0.670797	3.23388	0.00133462	0.00962809	-2.95808	GNB5	ENSG00000069966
-0.00399967	4.89546	-3.23367	0.00133555	0.00962978	-3.49414	MBD2	ENSG00000134046
0.0125801	5.9523	3.23236	0.00134155	0.009663	-3.49158	S100A6	ENSG00000197956
-0.00591764	3.95996	-3.23234	0.0013416	0.009663	-3.45119	ZNF839	ENSG00000022976
0.00463414	6.35827	3.2322	0.00134226	0.009663	-3.47526	ACIN1	ENSG00000100813
0.00595525	4.78573	3.2318	0.00134407	0.0096675	-3.49373	VARS2	ENSG00000137411
0.0139093	4.22693	3.23176	0.00134428	0.0096675	-3.45544	BGN	ENSG00000182492
0.00990348	4.66517	3.23152	0.00134537	0.00967029	-3.48744	MAP1B	ENSG00000131711
0.010913	0.63002	3.23087	0.00134836	0.00968675	-2.95121	EMX2	ENSG00000170370
0.0152216	0.358982	3.22999	0.00135236	0.00971044	-2.9019	PLCXD3	ENSG00000182836
0.00315671	5.20819	3.22869	0.00135836	0.00974844	-3.5128	SUMO2	ENSG00000188612
0.0104137	-1.1837	3.22838	0.0013598	0.00975369	-2.58458	HAGHL	ENSG00000103253
0.00948045	-0.264097	3.22813	0.00136096	0.00975697	-2.79351	GLB1L	ENSG00000163521
0.0159791	-0.111639	3.22796	0.00136172	0.00975736	-2.80812	KCNMB1	ENSG00000145936
0.0046148	4.68246	3.22741	0.00136428	0.00976418	-3.50497	INO80D	ENSG00000114933
0.00982498	3.24577	3.22737	0.00136448	0.00976418	-3.37726	TUBB6	ENSG00000176014
-0.00467104	3.24547	-3.2273	0.00136479	0.00976418	-3.39635	CDK8	ENSG00000132964
0.0150682	0.448836	3.22669	0.00136762	0.00977932	-2.92529	PHGDH	ENSG00000092621
-0.00444518	5.13389	-3.22596	0.00137102	0.00979616	-3.52166	MOB4	ENSG00000115540
0.00486076	3.15074	3.22588	0.00137139	0.00979616	-3.38095	CWF19L2	ENSG00000152404
0.012601	4.14438	3.22557	0.00137283	0.00980135	-3.47405	SCARA5	ENSG00000168079
0.0170539	-0.92822	3.2254	0.00137362	0.00980197	-2.63166	CBARP	ENSG00000099625
-0.00291639	4.44791	-3.22515	0.00137479	0.00980524	-3.505	COA5	ENSG00000183513
-0.00574279	4.94176	-3.22454	0.00137764	0.0098205	-3.52228	RRP15	ENSG00000067533
0.0143009	4.09492	3.22403	0.00138001	0.0098323	-3.47027	ABCA7	ENSG00000064687
0.00783923	2.37174	3.22347	0.00138265	0.00984603	-3.27404	PSMB8	ENSG00000204264
0.0091306	2.55098	3.22317	0.00138406	0.009851	-3.29867	CMIP	ENSG00000153815
0.0118741	-0.101445	3.2229	0.00138532	0.00985488	-2.83391	GAL3ST4	ENSG00000197093
0.00480867	4.70009	3.22187	0.00139018	0.0098844	-3.52258	TRIOBP	ENSG00000100106
-0.0137741	4.09823	-3.22136	0.00139259	0.00989643	-3.49442	SCN4B	ENSG00000177098
0.00470495	6.20135	3.22052	0.00139655	0.00991947	-3.51962	MRPS25	ENSG00000131368
-0.00403249	5.63905	-3.22036	0.00139731	0.00991977	-3.53491	POLR1D	ENSG00000186184
-0.00517286	5.25242	-3.21971	0.00140039	0.00993651	-3.54112	DNAJC13	ENSG00000138246
-0.00759673	5.75034	-3.21926	0.00140251	0.00994641	-3.53326	PLEKHB2	ENSG00000115762
-0.0063295	4.41552	-3.21904	0.00140356	0.00994881	-3.52446	RRAS2	ENSG00000133818
0.00625351	1.90263	3.21866	0.00140536	0.00995545	-3.21931	FAM228B	ENSG00000219626
0.0186726	-0.552084	3.21824	0.00140739	0.00995545	-2.72719	MS4A14	ENSG00000166928
-0.0062552	7.40635	-3.21818	0.00140765	0.00995545	-3.45607	CANX	ENSG00000127022
-0.0053802	2.78608	-3.21797	0.00140868	0.00995545	-3.36645	ATOX1	ENSG00000177556
0.0131907	-0.0918331	3.21794	0.0014088	0.00995545	-2.85068	COL13A1	ENSG00000197467
-0.00515054	8.58045	-3.21794	0.00140882	0.00995545	-3.37757	NRDC	ENSG00000078618
0.0137909	4.84706	3.21743	0.00141126	0.00996756	-3.53582	AEBP1	ENSG00000106624
-0.00639897	5.04185	-3.21684	0.00141406	0.00998226	-3.54964	CLCN3	ENSG00000109572
0.020539	-2.08068	3.21646	0.00141588	0.00999001	-2.42664	MDFI	ENSG00000112559
0.0101197	-0.0812163	3.21617	0.00141729	0.00999398	-2.86033	RGL4	ENSG00000159496
-0.00779726	6.56459	-3.216	0.00141811	0.00999398	-3.51151	RB1CC1	ENSG00000023287
-0.0106513	10.068	-3.21579	0.00141912	0.00999398	-3.27075	ZNF106	ENSG00000103994
-0.00725502	2.53201	-3.21572	0.00141942	0.00999398	-3.34302	KYAT3	ENSG00000137944
-0.0118248	0.0216045	-3.21559	0.00142006	0.00999398	-2.92465	WDR31	ENSG00000148225
0.00596166	6.63633	3.21538	0.00142107	0.00999594	-3.51621	CREBBP	ENSG00000005339
-0.00541611	2.8873	-3.21484	0.0014237	0.0100032	-3.38843	CMC1	ENSG00000187118
-0.00865108	8.3017	-3.21482	0.00142375	0.0100032	-3.40605	MYH14	ENSG00000105357
-0.0286684	-0.0896078	-3.21463	0.00142469	0.0100032	-2.90917	LRRC3B	ENSG00000179796
-0.00788349	4.64309	-3.21432	0.00142616	0.0100032	-3.54505	HMGCL	ENSG00000117305
-0.00484542	4.16429	-3.21418	0.00142688	0.0100032	-3.52324	MRPL39	ENSG00000154719
-0.00378427	5.57701	-3.21413	0.00142709	0.0100032	-3.55605	CHMP1A	ENSG00000131165
0.0132466	6.18802	3.21411	0.00142717	0.0100032	-3.53287	SLC7A6	ENSG00000103064
0.00766263	4.92086	3.21387	0.00142836	0.0100041	-3.55317	ERBB2	ENSG00000141736
0.00892472	2.8879	3.21372	0.0014291	0.0100041	-3.37723	SHC2	ENSG00000129946
-0.00680615	2.45997	-3.21364	0.00142947	0.0100041	-3.33423	FDX1L	ENSG00000267673
0.021893	1.60876	3.21322	0.00143151	0.0100133	-3.16245	NGFR	ENSG00000064300
-0.00576722	5.42856	-3.21223	0.00143632	0.0100419	-3.56338	ZFYVE9	ENSG00000157077
-0.00501475	5.95964	-3.21185	0.00143814	0.0100424	-3.55267	TBRG4	ENSG00000136270
-0.00576872	5.18152	-3.21182	0.0014383	0.0100424	-3.56625	DIS3L	ENSG00000166938
0.00655802	1.45971	3.21176	0.00143857	0.0100424	-3.16933	RAP2B	ENSG00000181467
0.0134788	-1.52752	3.21148	0.00143996	0.010047	-2.56632	IMPG2	ENSG00000081148
0.00777723	1.72921	3.21101	0.00144226	0.0100545	-3.21297	TSHZ3	ENSG00000121297
0.00387998	6.33023	3.21083	0.00144314	0.0100545	-3.54421	IST1	ENSG00000182149
-0.00726953	1.506	-3.21081	0.00144321	0.0100545	-3.20156	BHLHB9	ENSG00000198908
0.00616005	3.18058	3.21043	0.00144508	0.0100624	-3.42882	ALDH16A1	ENSG00000161618
-0.0101511	7.34154	-3.20978	0.00144826	0.0100794	-3.48891	DUSP26	ENSG00000133878
-0.0060707	4.19032	-3.20962	0.00144903	0.0100797	-3.5388	TMED1	ENSG00000099203
0.00541462	5.45252	3.20904	0.00145186	0.0100943	-3.57314	SCAP	ENSG00000114650
-0.0097156	6.67284	-3.20872	0.00145346	0.0101003	-3.52979	SAMD4A	ENSG00000020577
0.00546614	4.45493	3.20848	0.00145461	0.0101033	-3.55291	IP6K2	ENSG00000068745
-0.00333428	4.24356	-3.20776	0.00145816	0.0101229	-3.54832	MAPKAPK5	ENSG00000089022
-0.006013	6.58716	-3.20568	0.00146845	0.0101892	-3.54459	SUCLG1	ENSG00000163541
-0.00657232	3.3368	-3.20469	0.00147335	0.0102181	-3.47961	IMPA1	ENSG00000133731
-0.00560294	5.94982	-3.20419	0.00147588	0.0102304	-3.57634	PCGF5	ENSG00000180628
0.00931881	3.03866	3.2037	0.00147833	0.0102423	-3.43488	AGTR1	ENSG00000144891
-0.00491655	5.98079	-3.20334	0.0014801	0.0102494	-3.57757	DDX46	ENSG00000145833
0.0120685	1.75375	3.20298	0.00148191	0.0102568	-3.23362	CMKLR1	ENSG00000174600
-0.0066366	4.32479	-3.20222	0.00148569	0.0102682	-3.57169	RANBP6	ENSG00000137040
0.0241056	2.67894	3.2022	0.00148579	0.0102682	-3.35861	ERFE	ENSG00000178752
-0.00477705	4.25581	-3.20209	0.00148635	0.0102682	-3.56676	PARN	ENSG00000140694
[truncated: 11,816 more rows]

## Sheet: DEG_hippo_human_aging
logFC	AveExpr	t	P.Value	adj.P.Val	B	gene.names	ENSEMBL
0.0846057	0.318976	7.08601	5.58331e-10	8.27725e-06	12.387	VENTX	ENSG00000151650
-0.0641187	-0.185764	-6.78267	2.09571e-09	1.55344e-05	10.8765	HS6ST3	ENSG00000185352
0.0173876	3.92622	6.08074	4.23953e-08	0.000209504	7.40156	RNF166	ENSG00000158717
-0.0643081	1.4555	-5.97804	6.5312e-08	0.000214122	7.20569	PPM1E	ENSG00000175175
-0.0548422	0.453693	-5.91566	8.48154e-08	0.000214122	7.14748	EPHA6	ENSG00000080224
0.0312987	8.23964	5.91051	8.666e-08	0.000214122	6.78115	APOD	ENSG00000189058
-0.0582525	1.19358	-5.86386	1.05296e-07	0.000223002	6.80337	MTUS2	ENSG00000132938
0.0401123	1.60501	5.82858	1.21964e-07	0.000226015	6.81414	APOBEC3C	ENSG00000244509
0.0321136	2.77149	5.69211	2.14721e-07	0.000346773	6.01613	GYPC	ENSG00000136732
0.0447879	0.930856	5.62749	2.8019e-07	0.000346773	6.11123	EDA2R	ENSG00000131080
-0.0413869	3.46243	-5.6271	2.80642e-07	0.000346773	5.52904	PHACTR1	ENSG00000112137
-0.0648474	0.81941	-5.62705	2.80693e-07	0.000346773	5.89674	IL12RB2	ENSG00000081985
-0.050154	1.17698	-5.59398	3.21515e-07	0.000366651	5.73042	PRSS12	ENSG00000164099
0.0233024	4.71213	5.56907	3.56075e-07	0.000377058	5.24961	SCAMP2	ENSG00000140497
-0.023001	2.28579	-5.51837	4.3805e-07	0.000432939	5.28059	TASP1	ENSG00000089123
-0.0895892	-2.93735	-5.49991	4.72299e-07	0.000437615	5.95257	NXPH2	ENSG00000144227
0.0236064	2.0243	5.44893	5.81152e-07	0.000506799	5.17213	C14orf93	ENSG00000100802
0.018699	4.32353	5.39953	7.09959e-07	0.00058473	4.59363	GUSB	ENSG00000169919
-0.0590588	2.86003	-5.3829	7.59344e-07	0.000592488	4.61349	RGS7BP	ENSG00000186479
0.0475502	-0.699367	5.36264	8.24081e-07	0.000595767	5.39218	ACP5	ENSG00000102575
0.0282878	2.35549	5.35675	8.4392e-07	0.000595767	4.74306	REEP4	ENSG00000168476
0.0235829	5.07364	5.29478	1.08291e-06	0.000702975	4.1473	TAX1BP3	ENSG00000213977
0.0180663	4.63613	5.29301	1.09062e-06	0.000702975	4.15013	TAZ	ENSG00000102125
0.0144003	5.01468	5.27665	1.16459e-06	0.00071938	4.06379	CNPY3	ENSG00000137161
-0.0168361	4.57854	-5.25187	1.2861e-06	0.000762656	3.96915	SLC16A2	ENSG00000147100
-0.0730906	-1.68049	-5.22469	1.43367e-06	0.000767248	4.75133	RGS8	ENSG00000135824
0.0335911	2.87465	5.21881	1.46771e-06	0.000767248	4.11204	SLC15A3	ENSG00000110446
-0.0232388	2.72111	-5.21409	1.49562e-06	0.000767248	4.00424	RGS17	ENSG00000091844
-0.0384955	1.24337	-5.21321	1.50086e-06	0.000767248	4.24121	KHDRBS2	ENSG00000112232
0.0247962	4.09237	5.18647	1.66959e-06	0.000803547	3.78424	ARHGAP4	ENSG00000089820
-0.0503806	-1.10593	-5.18415	1.68508e-06	0.000803547	4.52018	ANKRD33B	ENSG00000164236
-0.0572064	2.4938	-5.17689	1.73447e-06	0.000803547	3.84711	PCDHGC5	ENSG00000240764
-0.0396808	4.72312	-5.16393	1.82616e-06	0.000808724	3.64584	MKL2	ENSG00000186260
0.0167742	4.98675	5.15661	1.88005e-06	0.000808724	3.60056	CC2D1B	ENSG00000154222
0.0184932	3.95602	5.15272	1.9093e-06	0.000808724	3.67066	SNRNP35	ENSG00000184209
0.0173561	3.2089	5.13701	2.03204e-06	0.000836805	3.70518	TMEM150A	ENSG00000168890
-0.0336014	1.4099	-5.1181	2.19003e-06	0.000869591	3.83337	FAM78B	ENSG00000188859
0.0295704	3.17397	5.11365	2.22897e-06	0.000869591	3.643	FXYD5	ENSG00000089327
-0.0341731	3.68252	-5.08692	2.47732e-06	0.000928131	3.38243	NETO2	ENSG00000171208
0.0266835	3.30474	5.08418	2.50423e-06	0.000928131	3.50664	RENBP	ENSG00000102032
0.0309917	1.68967	5.07614	2.58496e-06	0.000934685	3.79946	PSTPIP1	ENSG00000140368
-0.0130133	5.99446	-5.04642	2.90589e-06	0.000987126	3.20863	RPL7L1	ENSG00000146223
-0.0135785	7.16995	-5.04589	2.91193e-06	0.000987126	3.30174	ABI2	ENSG00000138443
0.0403256	0.672964	5.04434	2.92975e-06	0.000987126	3.88576	KCNQ1	ENSG00000053918
-0.0647827	0.215335	-5.03375	3.05431e-06	0.00100623	3.68075	CHRM4	ENSG00000180720
-0.0326433	1.87046	-5.01963	3.2284e-06	0.00101112	3.37336	ARNTL2	ENSG00000029153
0.0321218	3.45315	5.01871	3.24016e-06	0.00101112	3.23926	LGALS9	ENSG00000168961
0.0317894	0.939969	5.01607	3.27378e-06	0.00101112	3.70668	PCED1B	ENSG00000179715
-0.0189285	3.85197	-5.00591	3.40684e-06	0.00103074	3.05908	BRMS1L	ENSG00000100916
-0.0180041	6.14281	-4.99858	3.50618e-06	0.00103958	3.04014	DCAF11	ENSG00000100897
-0.0488805	0.627305	-4.99038	3.62051e-06	0.00105243	3.45788	PCDHAC2	ENSG00000243232
-0.0369935	2.8737	-4.98383	3.71456e-06	0.00105901	3.07638	MYO16	ENSG00000041515
0.0323742	5.95976	4.97149	3.89813e-06	0.0010747	2.91204	RTKN	ENSG00000114993
-0.0303028	10.6599	-4.96963	3.9266e-06	0.0010747	3.34964	CALM1	ENSG00000198668
-0.021626	7.61998	-4.96304	4.02889e-06	0.0010747	3.03032	PPP2R2C	ENSG00000074211
-0.0264995	7.74896	-4.9611	4.05958e-06	0.0010747	3.0464	C14orf132	ENSG00000227051
0.0210074	3.12792	4.93276	4.53371e-06	0.00112411	2.94344	MIF4GD	ENSG00000125457
0.0475131	0.285589	4.92988	4.58491e-06	0.00112411	3.56486	SMIM6	ENSG00000259120
0.0358706	-0.543306	4.92968	4.58841e-06	0.00112411	3.66325	ACRBP	ENSG00000111644
0.033583	1.691	4.92713	4.63417e-06	0.00112411	3.20677	CMKLR1	ENSG00000174600
-0.0307014	2.54582	-4.91897	4.78367e-06	0.00112411	2.87392	YPEL1	ENSG00000100027
0.0166964	2.40589	4.91247	4.90607e-06	0.00112411	2.98638	TMCO6	ENSG00000113119
0.0180046	8.39393	4.90838	4.98464e-06	0.00112411	2.84459	KIAA0930	ENSG00000100364
-0.0337917	5.04891	-4.90818	4.98864e-06	0.00112411	2.66212	MTPN	ENSG00000105887
-0.0347913	2.55571	-4.908	4.99216e-06	0.00112411	2.8237	FBXL18	ENSG00000155034
-0.0531897	2.5706	-4.90736	5.00448e-06	0.00112411	2.80934	HTR2C	ENSG00000147246
0.0262551	6.85506	4.90197	5.11042e-06	0.00113078	2.68724	HLA-B	ENSG00000234745
0.0244468	5.08081	4.89625	5.22502e-06	0.00113913	2.60919	NPC2	ENSG00000119655
0.0180343	3.85849	4.88265	5.50798e-06	0.00118342	2.64334	RRNAD1	ENSG00000143303
-0.0526565	0.618909	-4.87891	5.58834e-06	0.00118353	3.03968	TPBGL	ENSG00000261594
-0.053203	1.90958	-4.87457	5.68327e-06	0.00118668	2.78746	GPR26	ENSG00000154478
0.0252342	6.17021	4.85853	6.04711e-06	0.00124512	2.48219	AHSA2	ENSG00000173209
-0.0399883	10.2974	-4.8537	6.16097e-06	0.00125118	2.89032	IDS	ENSG00000010404
-0.0157497	5.59116	-4.85001	6.24952e-06	0.00125202	2.43901	ACP1	ENSG00000143727
-0.0299727	3.34731	-4.84333	6.41283e-06	0.0012676	2.48482	FAR2	ENSG00000064763
-0.0294374	4.91759	-4.83947	6.5092e-06	0.00126972	2.39221	SGTB	ENSG00000197860
-0.0121079	6.54399	-4.82255	6.94795e-06	0.00131373	2.39741	CCNY	ENSG00000108100
0.0174388	3.37447	4.8221	6.96008e-06	0.00131373	2.47676	PBX3	ENSG00000167081
0.0221785	3.89706	4.82059	7.00064e-06	0.00131373	2.41627	TP53I13	ENSG00000167543
-0.0255005	3.89911	-4.8159	7.12815e-06	0.00132093	2.33085	EFR3B	ENSG00000084710
0.0257182	2.98918	4.80979	7.29802e-06	0.00133572	2.50677	UNC93B1	ENSG00000110057
-0.0148876	3.76311	-4.80563	7.41575e-06	0.00133662	2.31338	RAD1	ENSG00000113456
-0.0465455	-0.852958	-4.80266	7.50089e-06	0.00133662	3.05663	TRPC5	ENSG00000072315
-0.0151121	4.19854	-4.79855	7.62048e-06	0.00133662	2.25048	ANKMY2	ENSG00000106524
-0.0318413	4.60022	-4.79708	7.66357e-06	0.00133662	2.23505	AFF3	ENSG00000144218
0.0184313	2.57677	4.79225	7.80695e-06	0.00134216	2.50138	DDB2	ENSG00000134574
0.0303003	3.53149	4.77995	8.18473e-06	0.00134216	2.33006	CMTM3	ENSG00000140931
0.0431737	2.65509	4.7794	8.20179e-06	0.00134216	2.48725	EVI2B	ENSG00000185862
-0.0194182	3.49931	-4.77763	8.25771e-06	0.00134216	2.22993	TIPRL	ENSG00000143155
-0.021439	2.18472	-4.77341	8.39264e-06	0.00134216	2.40818	SMAP1	ENSG00000112305
0.0374688	2.53375	4.77189	8.44173e-06	0.00134216	2.48133	PPP1R13L	ENSG00000104881
0.0381343	12.7949	4.7717	8.44772e-06	0.00134216	2.71093	GFAP	ENSG00000131095
-0.0271078	3.85455	-4.77103	8.46957e-06	0.00134216	2.16951	RNF150	ENSG00000170153
-0.0462767	4.3264	-4.76517	8.66192e-06	0.00134216	2.13556	PPP4R4	ENSG00000119698
0.0261052	6.78499	4.76514	8.66278e-06	0.00134216	2.16678	COL9A2	ENSG00000049089
-0.0337132	1.43232	-4.76429	8.69123e-06	0.00134216	2.51273	GPR63	ENSG00000112218
-0.0540324	7.05843	-4.7573	8.92691e-06	0.00136098	2.24941	STUM	ENSG00000203685
-0.015109	4.29906	-4.75527	8.99671e-06	0.00136098	2.08358	TMEM242	ENSG00000215712
-0.0123637	5.70635	-4.74292	9.43181e-06	0.00141239	2.0425	CAMSAP1	ENSG00000130559
0.0317989	6.81195	4.73647	9.66714e-06	0.00141495	2.05856	SOX8	ENSG00000005513
0.0173649	3.1261	4.73595	9.68626e-06	0.00141495	2.19935	IL10RB	ENSG00000243646
-0.0525874	-1.13365	-4.73035	9.8957e-06	0.00141495	2.8178	NYAP2	ENSG00000144460
0.0602615	2.1777	4.72983	9.9156e-06	0.00141495	2.43673	MS4A6A	ENSG00000110077
0.0287107	6.99171	4.72701	1.00227e-05	0.00141495	2.03543	MID1IP1	ENSG00000165175
-0.0254566	3.72637	-4.7255	1.00807e-05	0.00141495	2.0111	SLC16A14	ENSG00000163053
-0.0276233	4.97702	-4.72456	1.0117e-05	0.00141495	1.96194	NREP	ENSG00000134986
-0.03279	-0.115455	-4.72057	1.0272e-05	0.0014232	2.61878	RPS6KA6	ENSG00000072133
-0.0454687	1.00887	-4.71532	1.04798e-05	0.00143855	2.35513	SMIM17	ENSG00000268182
-0.0282069	5.70833	-4.70122	1.10581e-05	0.00148984	1.90612	OXCT1	ENSG00000083720
0.0388194	3.19768	4.69953	1.11294e-05	0.00148984	2.08518	HLA-DMA	ENSG00000204257
-0.0134642	6.48077	-4.69893	1.1155e-05	0.00148984	1.93593	KIF3B	ENSG00000101350
0.0413287	3.80011	4.68977	1.15505e-05	0.0015289	1.96587	HLA-DPB1	ENSG00000223865
0.0202385	5.3114	4.68521	1.17523e-05	0.00154184	1.81008	RND2	ENSG00000108830
0.0164481	2.19175	4.6736	1.22825e-05	0.00159726	2.13796	CKLF	ENSG00000217555
0.0554565	3.07341	4.66853	1.25207e-05	0.00161409	2.05885	AZGP1	ENSG00000160862
-0.0237436	7.26582	-4.66425	1.2726e-05	0.00162641	1.88841	DLG2	ENSG00000150672
-0.0413391	1.90932	-4.6505	1.34066e-05	0.00169097	1.96919	ARHGAP19-SLIT1	ENSG00000269891
-0.0501526	3.78224	-4.64946	1.34594e-05	0.00169097	1.72919	SCN8A	ENSG00000196876
-0.0227843	3.83017	-4.64482	1.3698e-05	0.00170649	1.70464	WDR17	ENSG00000150627
0.0206394	4.08321	4.63977	1.39622e-05	0.00171158	1.71115	CCDC9B	ENSG00000188549
-0.013918	6.62943	-4.63691	1.41138e-05	0.00171158	1.72284	RAPGEF1	ENSG00000107263
0.0496416	2.58958	4.63505	1.42134e-05	0.00171158	1.98281	TREM2	ENSG00000095970
0.0284422	7.73225	4.63443	1.42469e-05	0.00171158	1.74678	SLCO1A2	ENSG00000084453
0.0132654	3.63006	4.63152	1.44048e-05	0.00171158	1.73092	THADA	ENSG00000115970
-0.0562798	2.66636	-4.63084	1.44417e-05	0.00171158	1.76691	PCP4L1	ENSG00000248485
0.0230202	4.38443	4.62892	1.4547e-05	0.00171158	1.64438	SIPA1	ENSG00000213445
0.0205834	3.45189	4.62622	1.46957e-05	0.00171498	1.74297	HAUS4	ENSG00000092036
-0.0475385	6.65967	-4.62243	1.49076e-05	0.00171498	1.71104	SHANK1	ENSG00000161681
0.0283482	7.03192	4.61756	1.51844e-05	0.00171498	1.64156	FAM107B	ENSG00000065809
0.0159845	4.40591	4.61683	1.5226e-05	0.00171498	1.59358	RPS27	ENSG00000185088
0.011913	4.8759	4.61609	1.52688e-05	0.00171498	1.55829	CLK3	ENSG00000179335
-0.0418173	2.88326	-4.61607	1.527e-05	0.00171498	1.69031	SHC3	ENSG00000148082
-0.0229621	5.66399	-4.61199	1.55066e-05	0.00172401	1.56588	RALB	ENSG00000144118
-0.024157	0.185823	-4.60955	1.56501e-05	0.00172401	2.18482	NHSL2	ENSG00000204131
-0.0236954	1.23895	-4.60872	1.56993e-05	0.00172401	1.98716	MYLK4	ENSG00000145949
-0.0517572	2.4881	-4.60254	1.60692e-05	0.00173858	1.6901	NELL1	ENSG00000165973
-0.0607951	5.66069	-4.60105	1.61597e-05	0.00173858	1.57586	DOK6	ENSG00000206052
-0.0342778	3.20113	-4.59959	1.62486e-05	0.00173858	1.60046	XKR4	ENSG00000206579
-0.0211024	6.06838	-4.59397	1.65961e-05	0.00173858	1.52772	CHP1	ENSG00000187446
-0.0420526	-0.906576	-4.58504	1.71634e-05	0.00173858	2.29041	CLSPN	ENSG00000092853
-0.0334266	7.39663	-4.58447	1.71998e-05	0.00173858	1.62101	CHD3	ENSG00000170004
-0.0239319	6.73115	-4.58024	1.74761e-05	0.00173858	1.53533	HTT	ENSG00000197386
-0.0155121	4.55923	-4.57993	1.74962e-05	0.00173858	1.42707	DLAT	ENSG00000150768
-0.0361174	-1.16325	-4.57874	1.75746e-05	0.00173858	2.32104	CCDC169	ENSG00000242715
-0.0351789	3.44803	-4.57668	1.77114e-05	0.00173858	1.48568	PIP5K1B	ENSG00000107242
0.0257212	4.75667	4.57625	1.77401e-05	0.00173858	1.43464	FAM181B	ENSG00000182103
-0.028341	5.22054	-4.57526	1.78058e-05	0.00173858	1.41873	C11orf95	ENSG00000188070
-0.0223495	5.22315	-4.573	1.79578e-05	0.00173858	1.40907	SH3RF1	ENSG00000154447
0.0246067	4.4261	4.57226	1.80076e-05	0.00173858	1.44718	PPFIBP2	ENSG00000166387
-0.0191882	2.8846	-4.57183	1.80369e-05	0.00173858	1.56335	SDHAF4	ENSG00000154079
-0.0126465	4.42309	-4.57105	1.80899e-05	0.00173858	1.3988	SLC35E1	ENSG00000127526
-0.018631	4.1978	-4.56935	1.82055e-05	0.00173858	1.4035	SLC9B2	ENSG00000164038
0.0219778	4.77618	4.56866	1.82525e-05	0.00173858	1.39744	FCGRT	ENSG00000104870
0.0308766	4.13667	4.56641	1.84074e-05	0.00173858	1.46928	CYP2J2	ENSG00000134716
0.0276452	2.55941	4.56639	1.84092e-05	0.00173858	1.68558	GPSM3	ENSG00000213654
-0.047567	6.81417	-4.56502	1.85038e-05	0.00173858	1.51208	PRKCB	ENSG00000166501
0.0386298	0.790369	4.56254	1.8677e-05	0.00173858	2.0663	BMF	ENSG00000104081
-0.0351948	2.21753	-4.56248	1.86808e-05	0.00173858	1.60773	N4BP3	ENSG00000145911
0.0190307	5.78823	4.5618	1.8729e-05	0.00173858	1.36623	VAT1	ENSG00000108828
-0.0234559	5.8448	-4.5613	1.87638e-05	0.00173858	1.39372	HIVEP2	ENSG00000010818
-0.0190541	4.46347	-4.55482	1.92256e-05	0.00177031	1.33982	PTPN4	ENSG00000088179
-0.0323524	1.23992	-4.55222	1.94138e-05	0.0017766	1.75433	NCR3LG1	ENSG00000188211
0.0162997	4.10933	4.54855	1.96821e-05	0.0017891	1.3749	DDX39A	ENSG00000123136
-0.022497	3.12044	-4.54538	1.99174e-05	0.0017891	1.41978	STXBP5	ENSG00000164506
0.0245734	5.93084	4.54408	2.00146e-05	0.0017891	1.3139	ARHGEF37	ENSG00000183111
0.0185772	4.22869	4.54114	2.02358e-05	0.0017891	1.3303	MAN2B1	ENSG00000104774
-0.0255728	1.26445	-4.54112	2.02378e-05	0.0017891	1.72059	SLC9A7	ENSG00000065923
0.030825	-0.484226	4.54063	2.02745e-05	0.0017891	2.23271	OXER1	ENSG00000162881
0.0387888	1.57326	4.53689	2.05604e-05	0.00180359	1.80297	ABI3	ENSG00000108798
-0.013084	5.99943	-4.53285	2.08731e-05	0.00181208	1.29093	SLC30A9	ENSG00000014824
0.0304225	3.91977	4.53097	2.10207e-05	0.00181208	1.35229	RPS6KA1	ENSG00000117676
0.0228569	4.19364	4.53093	2.10238e-05	0.00181208	1.31312	MPST	ENSG00000128309
-0.0177684	4.46699	-4.52485	2.15073e-05	0.00184304	1.22945	PANK2	ENSG00000125779
0.0277001	2.47658	4.51695	2.2151e-05	0.00188487	1.52759	DEF6	ENSG00000023892
0.0431179	0.398341	4.51157	2.25998e-05	0.00188487	1.94881	SPN	ENSG00000197471
-0.0545319	-0.568439	-4.51068	2.26755e-05	0.00188487	1.89821	PAX7	ENSG00000009709
0.051242	2.22066	4.50884	2.28314e-05	0.00188487	1.57799	MS4A7	ENSG00000166927
0.0284207	8.11805	4.50872	2.28411e-05	0.00188487	1.32428	PIP4K2A	ENSG00000150867
-0.0606114	-0.306217	-4.5074	2.29541e-05	0.00188487	1.8244	KCNG3	ENSG00000171126
-0.0140338	2.57872	-4.50658	2.30241e-05	0.00188487	1.37561	LRRC57	ENSG00000180979
-0.0591374	1.46061	-4.50635	2.30439e-05	0.00188487	1.48281	NWD2	ENSG00000174145
0.0195069	3.48028	4.50402	2.32452e-05	0.00188487	1.30302	TREX1	ENSG00000213689
0.0305178	6.87286	4.50377	2.32669e-05	0.00188487	1.21627	PLLP	ENSG00000102934
0.0364456	2.33835	4.50191	2.34292e-05	0.00188674	1.54624	MYOT	ENSG00000120729
-0.0479443	1.95116	-4.50059	2.35445e-05	0.00188674	1.42265	NDST3	ENSG00000164100
0.0324301	2.62444	4.49711	2.38516e-05	0.00190107	1.43227	C1orf162	ENSG00000143110
0.0312946	5.75825	4.49469	2.40671e-05	0.001908	1.12923	ARRDC2	ENSG00000105643
0.0270848	6.07797	4.48895	2.45873e-05	0.00193622	1.12149	GLTP	ENSG00000139433
-0.0136035	3.7582	-4.48789	2.46843e-05	0.00193622	1.14748	EARS2	ENSG00000103356
-0.0182155	2.96446	-4.48408	2.50366e-05	0.00194567	1.23368	AP4S1	ENSG00000100478
0.028296	1.68946	4.48375	2.50673e-05	0.00194567	1.5736	LYL1	ENSG00000104903
0.0294108	5.1097	4.48089	2.53356e-05	0.00195626	1.08913	KIAA1755	ENSG00000149633
0.0279853	8.79377	4.4773	2.56757e-05	0.00196295	1.26993	CLDND1	ENSG00000080822
0.038819	2.06818	4.47718	2.56871e-05	0.00196295	1.4938	PRAM1	ENSG00000133246
0.0157089	4.73437	4.46844	2.65343e-05	0.0020122	1.03212	CORO1B	ENSG00000172725
-0.0175962	5.59508	-4.46774	2.66031e-05	0.0020122	1.03611	SGIP1	ENSG00000118473
-0.013543	3.72283	-4.4651	2.68657e-05	0.00202174	1.06651	ZNF91	ENSG00000167232
-0.01803	7.62165	-4.46364	2.70118e-05	0.00202247	1.18137	RNF11	ENSG00000123091
-0.0354304	3.07801	-4.4618	2.71969e-05	0.0020261	1.11256	MMP24	ENSG00000125966
-0.0188399	6.17913	-4.45967	2.74124e-05	0.00203194	1.04781	MCFD2	ENSG00000180398
0.0123273	3.9887	4.45716	2.76683e-05	0.00204071	1.04945	SDCCAG3	ENSG00000165689
-0.0307815	7.88568	-4.45518	2.78726e-05	0.0020456	1.1916	CBX6	ENSG00000183741
-0.0510739	7.43636	-4.45357	2.80389e-05	0.00204767	1.17413	HPCAL4	ENSG00000116983
-0.0176579	2.85018	-4.45117	2.82892e-05	0.00204778	1.13067	SIMC1	ENSG00000170085
0.0313518	3.76538	4.45091	2.83166e-05	0.00204778	1.0972	CYB5R2	ENSG00000166394
0.0162625	5.25346	4.44427	2.90213e-05	0.00206822	0.932053	PTBP1	ENSG00000011304
0.0223834	7.00525	4.44362	2.90916e-05	0.00206822	1.00651	CRTAP	ENSG00000170275
-0.0321876	1.91364	-4.44338	2.91174e-05	0.00206822	1.23409	GRIP1	ENSG00000155974
0.0310377	3.63526	4.44189	2.9278e-05	0.00206822	1.07429	CYBA	ENSG00000051523
0.0667968	-1.18381	4.44172	2.92968e-05	0.00206822	2.0281	GAPT	ENSG00000175857
-0.0166485	5.64669	-4.43704	2.98088e-05	0.0020902	0.925834	EIF4E3	ENSG00000163412
-0.0463086	-0.571406	-4.43629	2.98913e-05	0.0020902	1.63292	SIAH3	ENSG00000215475
-0.0327822	6.34119	-4.43503	3.00311e-05	0.0020902	0.988216	KALRN	ENSG00000160145
-0.0102353	4.25105	-4.4331	3.02459e-05	0.00209517	0.913078	GLRX3	ENSG00000108010
0.0234493	3.86245	4.43059	3.05284e-05	0.00209517	0.980583	CD4	ENSG00000010610
-0.0243545	6.22718	-4.42977	3.06211e-05	0.00209517	0.949039	C1orf21	ENSG00000116667
0.0262076	6.64723	4.42924	3.06805e-05	0.00209517	0.929278	ANP32B	ENSG00000136938
0.00962533	4.81747	4.42726	3.0906e-05	0.00209517	0.876972	NUB1	ENSG00000013374
-0.0378491	6.69844	-4.42687	3.09506e-05	0.00209517	0.997379	SOWAHA	ENSG00000198944
-0.0394688	5.33459	-4.42247	3.14571e-05	0.00210842	0.885909	KCNQ2	ENSG00000075043
-0.0139124	7.57553	-4.42178	3.15383e-05	0.00210842	1.02206	RAB6A	ENSG00000175582
-0.0501927	4.43039	-4.4203	3.17106e-05	0.00210842	0.878828	PARM1	ENSG00000169116
0.02143	3.76829	4.42026	3.17152e-05	0.00210842	0.961483	PPP2R3B	ENSG00000167393
-0.0316902	2.81377	-4.41678	3.21249e-05	0.00212612	0.990716	ARHGAP20	ENSG00000137727
0.0376005	1.73489	4.41518	3.23161e-05	0.00212922	1.32344	PIK3R5	ENSG00000141506
-0.0398772	5.07072	-4.40974	3.29703e-05	0.00212922	0.832027	CAMK4	ENSG00000152495
0.0233012	5.09428	4.40814	3.31659e-05	0.00212922	0.819207	TPRN	ENSG00000176058
-0.0409712	1.70813	-4.40667	3.33453e-05	0.00212922	1.11916	ADRA2A	ENSG00000150594
-0.0124016	5.74446	-4.40656	3.33592e-05	0.00212922	0.817209	TATDN2	ENSG00000157014
0.0174731	8.70634	4.40407	3.36663e-05	0.00212922	1.01759	PTMA	ENSG00000187514
0.0250025	3.07116	4.4021	3.39123e-05	0.00212922	1.01021	LCAT	ENSG00000213398
-0.0229205	0.344612	-4.40205	3.39186e-05	0.00212922	1.43113	ZFP69B	ENSG00000187801
-0.0201516	6.3146	-4.39944	3.42455e-05	0.00212922	0.844576	DUSP3	ENSG00000108861
-0.0460681	3.36269	-4.39938	3.42529e-05	0.00212922	0.861914	NOV	ENSG00000136999
0.0257481	6.99184	4.39926	3.4268e-05	0.00212922	0.848959	ADIPOR2	ENSG00000006831
0.0136006	3.74228	4.39909	3.42901e-05	0.00212922	0.871826	CLN3	ENSG00000188603
-0.0222633	7.15279	-4.39891	3.43131e-05	0.00212922	0.916565	WSB2	ENSG00000176871
0.0159373	5.77257	4.39869	3.43406e-05	0.00212922	0.782939	KDSR	ENSG00000119537
-0.0119452	4.9497	-4.3972	3.45294e-05	0.00212922	0.762656	CEP68	ENSG00000011523
0.0166276	2.67224	4.39708	3.45444e-05	0.00212922	1.05671	SGF29	ENSG00000176476
0.0429301	3.20427	4.39548	3.47493e-05	0.00212922	1.02456	CLCA4	ENSG00000016602
0.026968	2.74278	4.39542	3.4757e-05	0.00212922	1.06175	RHBDL2	ENSG00000158315
0.0226071	5.70791	4.39128	3.52895e-05	0.00215295	0.757586	IFNGR1	ENSG00000027697
0.0300476	6.4477	4.38739	3.57981e-05	0.00215454	0.778999	CAPN3	ENSG00000092529
-0.0130063	3.30369	-4.38707	3.58401e-05	0.00215454	0.842793	RNF2	ENSG00000121481
-0.0177318	3.36558	-4.38616	3.59602e-05	0.00215454	0.827163	BZW2	ENSG00000136261
-0.0303165	6.70136	-4.38522	3.60847e-05	0.00215454	0.838312	CAMTA2	ENSG00000108509
-0.0370786	-0.0796756	-4.38441	3.61932e-05	0.00215454	1.4071	SPRED3	ENSG00000188766
-0.0505355	-0.395655	-4.38377	3.62783e-05	0.00215454	1.46528	HTR4	ENSG00000164270
0.0178049	2.29748	4.37974	3.68196e-05	0.00215454	1.06957	CCDC61	ENSG00000104983
0.0415747	2.19554	4.37965	3.68315e-05	0.00215454	1.11009	CD37	ENSG00000104894
0.0344809	1.65166	4.37867	3.69644e-05	0.00215454	1.23782	PTPRCAP	ENSG00000213402
0.0196954	2.5653	4.37792	3.70668e-05	0.00215454	1.01258	EIF4EBP3	ENSG00000243056
-0.0158253	5.67307	-4.37787	3.70736e-05	0.00215454	0.716298	MAFG	ENSG00000197063
0.0165894	3.66735	4.37702	3.71888e-05	0.00215454	0.809485	ABHD14B	ENSG00000114779
-0.0208742	3.29429	-4.37691	3.72048e-05	0.00215454	0.795943	ANKRD6	ENSG00000135299
0.0329751	2.13863	4.36976	3.8193e-05	0.00220316	1.10136	FAM178B	ENSG00000168754
0.037034	7.46052	4.3674	3.85253e-05	0.0022054	0.767654	CD74	ENSG00000019582
-0.0545675	7.41687	-4.36737	3.85295e-05	0.0022054	0.865784	AGAP2	ENSG00000135439
-0.0142013	7.63481	-4.36058	3.95018e-05	0.00224623	0.81744	PRRC2B	ENSG00000130723
0.0253785	9.50884	4.35973	3.96243e-05	0.00224623	0.911197	SEPT4	ENSG00000108387
0.0455686	1.7856	4.35813	3.98585e-05	0.00224623	1.11349	CD84	ENSG00000066294
0.05073	-0.985229	4.35745	3.9958e-05	0.00224623	1.70718	CD300LF	ENSG00000186074
0.0488111	1.24394	4.35716	4.00004e-05	0.00224623	1.23447	RNASE6	ENSG00000169413
-0.015705	5.19775	-4.35229	4.0719e-05	0.00226229	0.609033	DLD	ENSG00000091140
-0.0158361	8.56384	-4.35168	4.08105e-05	0.00226229	0.868239	GNB1	ENSG00000078369
0.0390673	0.771327	4.35152	4.08346e-05	0.00226229	1.32244	BTBD16	ENSG00000138152
0.0481388	2.17161	4.35111	4.08967e-05	0.00226229	1.01328	CLEC7A	ENSG00000172243
0.0592918	3.94316	4.34685	4.15384e-05	0.00228924	0.771156	KIF19	ENSG00000196169
-0.0366579	4.28213	-4.34416	4.19489e-05	0.00229021	0.596921	KCNIP4	ENSG00000185774
-0.0300742	6.38029	-4.34412	4.19563e-05	0.00229021	0.662398	DLGAP4	ENSG00000080845
-0.0338782	3.34156	-4.34371	4.20194e-05	0.00229021	0.663385	LHX6	ENSG00000106852
0.0200085	2.37253	4.34118	4.24099e-05	0.00230303	0.903278	DOK1	ENSG00000115325
0.0110163	5.58055	4.33802	4.29029e-05	0.0023043	0.556113	TYK2	ENSG00000105397
0.0292103	3.62669	4.33671	4.3108e-05	0.0023043	0.691204	NAIP	ENSG00000249437
0.0185178	5.11526	4.33637	4.31613e-05	0.0023043	0.552132	NADSYN1	ENSG00000172890
-0.0116319	6.4734	-4.33426	4.34962e-05	0.0023043	0.615863	WDR82	ENSG00000164091
0.0248033	2.16989	4.33412	4.35181e-05	0.0023043	0.949002	SFR1	ENSG00000156384
0.0354126	5.18334	4.33176	4.38951e-05	0.0023043	0.568904	DYSF	ENSG00000135636
-0.0249476	8.47804	-4.33154	4.39296e-05	0.0023043	0.798938	VAMP2	ENSG00000220205
0.00874249	6.44305	4.33081	4.40473e-05	0.0023043	0.57911	IST1	ENSG00000182149
-0.0142563	2.51751	-4.33062	4.40776e-05	0.0023043	0.762491	ZNF675	ENSG00000197372
-0.0177154	2.59161	-4.33034	4.41224e-05	0.0023043	0.745616	CDC7	ENSG00000097046
-0.0158097	4.86967	-4.33008	4.41656e-05	0.0023043	0.526951	UHRF1BP1L	ENSG00000111647
-0.0315825	6.26598	-4.32839	4.44386e-05	0.0023043	0.602651	KIF21B	ENSG00000116852
0.0188491	2.3904	4.32829	4.44539e-05	0.0023043	0.868311	ASPRV1	ENSG00000244617
0.0245643	8.50686	4.32536	4.4932e-05	0.00232006	0.705937	DBNDD2	ENSG00000244274
-0.0154798	7.20655	-4.32452	4.50709e-05	0.00232006	0.651285	TNPO2	ENSG00000105576
0.0265655	5.88284	4.32356	4.52297e-05	0.00232017	0.524859	TJAP1	ENSG00000137221
-0.0452227	3.35473	-4.32216	4.54599e-05	0.00232394	0.585279	KRT222	ENSG00000213424
0.0141234	4.65905	4.3203	4.57694e-05	0.00232653	0.506838	ABCD4	ENSG00000119688
-0.0277718	7.16322	-4.31997	4.58245e-05	0.00232653	0.646018	PSD3	ENSG00000156011
0.0362273	4.76101	4.31846	4.60783e-05	0.00233072	0.545185	S1PR5	ENSG00000180739
0.0163963	6.73005	4.31697	4.63288e-05	0.00233072	0.540226	EEF1D	ENSG00000104529
0.0106646	4.72219	4.31583	4.65222e-05	0.00233072	0.485043	RUFY1	ENSG00000176783
0.0241379	1.77202	4.31502	4.66599e-05	0.00233072	0.966388	RDH5	ENSG00000135437
0.0360741	5.08597	4.31414	4.68101e-05	0.00233072	0.503482	BEST1	ENSG00000167995
0.0363132	1.44634	4.3139	4.68502e-05	0.00233072	1.04441	DMRT2	ENSG00000173253
0.0130674	4.94523	4.30853	4.77772e-05	0.00235028	0.453897	KRTCAP2	ENSG00000163463
0.0170913	4.84519	4.30826	4.78229e-05	0.00235028	0.458694	SLC12A9	ENSG00000146828
0.0175901	4.36121	4.30818	4.78375e-05	0.00235028	0.485293	ATG16L2	ENSG00000168010
-0.0144913	3.71119	-4.30785	4.78946e-05	0.00235028	0.510352	WDR12	ENSG00000138442
0.0504625	0.482894	4.30704	4.80361e-05	0.00235028	1.24327	CLEC9A	ENSG00000197992
0.0370836	0.877236	4.30452	4.84787e-05	0.0023581	1.13518	CAPN13	ENSG00000162949
-0.0210736	2.88617	-4.30427	4.85234e-05	0.0023581	0.601716	HENMT1	ENSG00000162639
0.0279328	5.4169	4.30342	4.86731e-05	0.0023581	0.449015	CYP27A1	ENSG00000135929
0.0349407	2.77755	4.29936	4.93977e-05	0.00236772	0.709338	TMC8	ENSG00000167895
0.022162	3.77352	4.29932	4.94048e-05	0.00236772	0.52423	TGFB1	ENSG00000105329
-0.0161409	5.77528	-4.29874	4.95102e-05	0.00236772	0.443755	STK24	ENSG00000102572
0.0458951	-0.573424	4.29874	4.95105e-05	0.00236772	1.43756	CDKN2A	ENSG00000147889
-0.0204015	4.53874	-4.29475	5.02339e-05	0.00239459	0.407162	B3GALNT1	ENSG00000169255
0.0393469	2.17367	4.29359	5.04466e-05	0.00239702	0.799586	TBXAS1	ENSG00000059377
0.028834	4.21642	4.28855	5.1378e-05	0.00242612	0.451046	PHYHD1	ENSG00000175287
0.0359374	0.0490888	4.28851	5.13864e-05	0.00242612	1.23692	SLC2A9	ENSG00000109667
0.0300718	6.66932	4.2864	5.17819e-05	0.00242752	0.427855	SOX10	ENSG00000100146
-0.0198631	5.75476	-4.28591	5.1873e-05	0.00242752	0.403288	PDPK1	ENSG00000140992
-0.0499027	3.15665	-4.28573	5.19071e-05	0.00242752	0.477466	RAB27B	ENSG00000041353
-0.0445773	0.205341	-4.28322	5.23825e-05	0.00244205	0.992148	RHOV	ENSG00000104140
-0.0134526	5.00641	-4.28171	5.26711e-05	0.0024478	0.355227	USP25	ENSG00000155313
0.089937	-0.571771	4.27869	5.32509e-05	0.00246701	1.39202	CLEC5A	ENSG00000258227
0.0236685	7.27362	4.2771	5.35593e-05	0.00247357	0.438571	SEMA4D	ENSG00000187764
0.0279836	6.19325	4.27589	5.37963e-05	0.0024768	0.37069	PLEKHG3	ENSG00000126822
0.0179858	4.30346	4.27365	5.4234e-05	0.00248922	0.380495	PIAS4	ENSG00000105229
0.0596092	1.89518	4.27035	5.48864e-05	0.00250134	0.823518	SIGLEC8	ENSG00000105366
-0.0155817	4.66985	-4.26998	5.49613e-05	0.00250134	0.31733	SEPHS2	ENSG00000179918
0.0248859	6.27042	4.26968	5.50202e-05	0.00250134	0.349426	HIP1	ENSG00000127946
-0.0247134	0.837662	-4.26892	5.51729e-05	0.00250134	0.859448	CIP2A	ENSG00000163507
0.0204272	3.59264	4.26522	5.59178e-05	0.002527	0.433736	HAUS5	ENSG00000249115
0.0295059	3.49798	4.26438	5.60886e-05	0.002527	0.460928	TP53INP1	ENSG00000164938
0.0303547	2.16204	4.26358	5.62504e-05	0.002527	0.676321	ARHGAP30	ENSG00000186517
0.0337029	5.81313	4.26056	5.68695e-05	0.00254699	0.314408	DOCK5	ENSG00000147459
-0.0168055	4.4024	-4.25974	5.70387e-05	0.00254699	0.289812	TAF6	ENSG00000106290
0.0179125	3.18634	4.25818	5.73605e-05	0.00255366	0.469828	MUTYH	ENSG00000132781
-0.0269539	4.37924	-4.25729	5.7546e-05	0.00255425	0.284497	RIPOR2	ENSG00000111913
0.0244776	1.90191	4.25588	5.784e-05	0.00255964	0.736069	MEF2B	ENSG00000213999
0.0253793	6.02371	4.25388	5.826e-05	0.00257055	0.288966	FRYL	ENSG00000075539
-0.0339896	5.51976	-4.25167	5.87285e-05	0.00258353	0.28508	RFK	ENSG00000135002
-0.0389418	0.470656	-4.2503	5.90206e-05	0.00258724	0.841426	CDKL5	ENSG00000008086
0.0130501	5.13124	4.24964	5.91619e-05	0.00258724	0.245757	CNPPD1	ENSG00000115649
-0.0360597	7.56716	-4.24879	5.93434e-05	0.00258755	0.443104	RAB6B	ENSG00000154917
-0.0300371	7.31416	-4.24455	6.02608e-05	0.00261255	0.395653	TSPOAP1	ENSG00000005379
-0.0134353	4.33057	-4.24275	6.0652e-05	0.00261255	0.234868	CCNC	ENSG00000112237
-0.0276626	3.48369	-4.24238	6.07337e-05	0.00261255	0.293345	FRMPD3	ENSG00000147234
0.0205827	4.78493	4.24218	6.07783e-05	0.00261255	0.237058	OFD1	ENSG00000046651
0.0249321	3.5188	4.24206	6.08043e-05	0.00261255	0.378055	CHRAC1	ENSG00000104472
-0.0198288	5.00031	-4.24129	6.09743e-05	0.00261255	0.217478	ADGRB3	ENSG00000135298
-0.0386613	3.36826	-4.2397	6.13244e-05	0.00261442	0.291752	B4GALT6	ENSG00000118276
0.0196009	2.71816	4.23904	6.14704e-05	0.00261442	0.496097	COPZ2	ENSG00000005243
0.0502592	-1.62388	4.23861	6.15672e-05	0.00261442	1.39432	ODAPH	ENSG00000174792
-0.0278767	0.420531	-4.23791	6.17232e-05	0.00261442	0.842184	NOCT	ENSG00000151014
0.0488875	0.850087	4.23664	6.20062e-05	0.00261892	0.910668	MS4A4A	ENSG00000110079
0.0206088	6.56264	4.23343	6.27279e-05	0.00264188	0.240652	PHLPP1	ENSG00000081913
0.0186649	7.05536	4.23262	6.29119e-05	0.00264212	0.26774	EIF5B	ENSG00000158417
0.0139285	2.80138	4.2299	6.35336e-05	0.0026607	0.430058	ZNF34	ENSG00000196378
0.0263735	1.75401	4.2285	6.3855e-05	0.00266356	0.655451	DENND1C	ENSG00000205744
0.0194592	2.64392	4.22688	6.42283e-05	0.00266356	0.458196	C19orf54	ENSG00000188493
-0.0408179	1.22816	-4.22602	6.44288e-05	0.00266356	0.594811	RASL11B	ENSG00000128045
-0.0208454	4.51065	-4.22597	6.44387e-05	0.00266356	0.169088	RGMB	ENSG00000174136
-0.053925	3.05485	-4.22571	6.45003e-05	0.00266356	0.276702	CHRM3	ENSG00000133019
-0.0308456	4.82206	-4.21992	6.58591e-05	0.00270289	0.151718	TMEM178B	ENSG00000261115
0.0213131	9.95849	4.21947	6.5968e-05	0.00270289	0.474468	PLEKHB1	ENSG00000021300
0.0292338	5.1218	4.21918	6.60364e-05	0.00270289	0.172183	CMTM5	ENSG00000166091
-0.0145381	4.54093	-4.21808	6.62988e-05	0.00270289	0.140154	CDC37L1	ENSG00000106993
-0.0405746	3.49145	-4.21748	6.64411e-05	0.00270289	0.20461	ROBO2	ENSG00000185008
-0.0208476	2.53737	-4.21704	6.65466e-05	0.00270289	0.365411	KCTD8	ENSG00000183783
0.0256563	0.508422	4.21594	6.68115e-05	0.00270375	0.882569	BCL2L12	ENSG00000126453
-0.0530898	-0.993717	-4.21543	6.69327e-05	0.00270375	0.927526	KLHL34	ENSG00000185915
-0.0388963	9.52852	-4.21403	6.72728e-05	0.00271011	0.503497	CALM2	ENSG00000160014
0.0278435	0.554216	4.21159	6.78658e-05	0.00272659	0.859074	LEAP2	ENSG00000164406
0.0343995	-0.438014	4.21065	6.80956e-05	0.00272843	1.02436	SLC37A2	ENSG00000134955
0.018803	2.90138	4.20905	6.84883e-05	0.00273676	0.34309	LPXN	ENSG00000110031
-0.0163323	3.34005	-4.20483	6.95353e-05	0.00277113	0.193763	AMN1	ENSG00000151743
0.0129662	5.83825	4.204	6.9744e-05	0.002772	0.098831	TRA2A	ENSG00000164548
0.013796	4.40755	4.20269	7.00738e-05	0.00277766	0.113508	RAVER1	ENSG00000161847
-0.0188418	5.46917	-4.20078	7.05549e-05	0.00277983	0.0885802	TMEM8B	ENSG00000137103
0.0451313	-0.0393106	4.20045	7.06404e-05	0.00277983	0.951869	P2RX1	ENSG00000108405
0.0127219	4.57695	4.19944	7.08958e-05	0.00277983	0.0907122	AAAS	ENSG00000094914
-0.0192114	5.78002	-4.19874	7.10757e-05	0.00277983	0.0960509	TRAF3	ENSG00000131323
0.0168476	6.35942	4.1983	7.11866e-05	0.00277983	0.109087	RBPJ	ENSG00000168214
0.039534	2.85142	4.19804	7.12536e-05	0.00277983	0.339422	HLA-DMB	ENSG00000242574
0.0340134	1.33581	4.19725	7.14549e-05	0.00278036	0.646517	S100A4	ENSG00000196154
-0.0240346	6.35762	-4.19485	7.20741e-05	0.00279193	0.132657	TTC7B	ENSG00000165914
-0.0201063	6.38368	-4.19464	7.21288e-05	0.00279193	0.131089	MAPK10	ENSG00000109339
0.0207435	3.50649	4.19109	7.30545e-05	0.0028204	0.184639	GSDMD	ENSG00000104518
0.0476096	-0.295748	4.1899	7.33678e-05	0.00282195	1.00089	PTPN7	ENSG00000143851
0.0273623	8.61844	4.18949	7.34755e-05	0.00282195	0.244948	QDPR	ENSG00000151552
-0.0317229	-0.589607	-4.18803	7.38615e-05	0.00282945	0.841596	C9orf129	ENSG00000204352
-0.0123734	5.52181	-4.18636	7.43049e-05	0.0028391	0.0367121	BLOC1S6	ENSG00000104164
0.0122126	5.85569	4.18552	7.45294e-05	0.00284036	0.0401168	SAR1B	ENSG00000152700
-0.0322279	1.6084	-4.17796	7.65774e-05	0.00291092	0.3726	LHFPL4	ENSG00000156959
-0.0174565	5.24942	-4.17686	7.68797e-05	0.00291494	-0.00350272	GALNT11	ENSG00000178234
0.0136758	4.42039	4.17482	7.74433e-05	0.00292869	0.022299	HIRIP3	ENSG00000149929
0.0157428	5.82707	4.17412	7.76376e-05	0.00292869	-0.00634683	ARAP1	ENSG00000186635
0.0168595	4.63334	4.17202	7.82238e-05	0.00293749	-6.81246e-05	KIZ	ENSG00000088970
-0.0306298	7.75612	-4.17186	7.8267e-05	0.00293749	0.187134	SHANK3	ENSG00000251322
0.0408792	0.479373	4.16803	7.93466e-05	0.00296828	0.718028	CYTL1	ENSG00000170891
0.0131215	5.39206	4.16754	7.94879e-05	0.00296828	-0.0395812	GTF3C5	ENSG00000148308
0.0271229	1.06439	4.16563	8.0031e-05	0.00298094	0.587666	TBX6	ENSG00000149922
0.0166037	3.99314	4.16494	8.02289e-05	0.00298094	0.0230428	PHYKPL	ENSG00000175309
0.0213571	4.00584	4.1578	8.23055e-05	0.00303566	0.0160571	TRPV1	ENSG00000196689
0.0106649	5.3058	4.15736	8.24334e-05	0.00303566	-0.0784468	GPS2	ENSG00000132522
-0.0436445	0.139767	-4.15693	8.25616e-05	0.00303566	0.567893	ADAMTS3	ENSG00000156140
0.0296237	4.96936	4.15554	8.29719e-05	0.00303566	-0.0461494	FRMD4B	ENSG00000114541
-0.0245015	2.53618	-4.15524	8.3061e-05	0.00303566	0.138122	RBM11	ENSG00000185272
0.0310589	3.9494	4.15448	8.32872e-05	0.00303566	0.0343386	SHC4	ENSG00000185634
0.0302472	3.35641	4.15435	8.33261e-05	0.00303566	0.109407	C10orf128	ENSG00000204161
-0.0177426	4.01747	-4.15354	8.35657e-05	0.00303566	-0.0541838	TRUB1	ENSG00000165832
-0.0351513	4.19026	-4.15251	8.38756e-05	0.00303566	-0.0672275	RNF165	ENSG00000141622
0.022893	4.5098	4.15223	8.39597e-05	0.00303566	-0.0457182	ATG4C	ENSG00000125703
-0.0264939	1.33368	-4.15183	8.40788e-05	0.00303566	0.338497		ENSG00000198225
0.0243282	2.98057	4.15156	8.4159e-05	0.00303566	0.143666	MCM5	ENSG00000100297
-0.0284661	2.03403	-4.14972	8.47156e-05	0.00304832	0.195557	CLVS1	ENSG00000177182
-0.0195399	3.9912	-4.14842	8.51095e-05	0.00305115	-0.0730176	RNF123	ENSG00000164068
0.0127618	4.26545	4.1481	8.52057e-05	0.00305115	-0.0646386	EIF2D	ENSG00000143486
0.0187397	5.11176	4.14731	8.54469e-05	0.00305241	-0.100985	C22orf46	ENSG00000184208
-0.0139882	5.30675	-4.14651	8.56912e-05	0.00305378	-0.108587	MKKS	ENSG00000125863
-0.0192992	4.6499	-4.14524	8.60797e-05	0.0030542	-0.114445	NPAS2	ENSG00000170485
0.0295721	5.48677	4.14512	8.61151e-05	0.0030542	-0.0958122	TMEM98	ENSG00000006042
0.0158832	5.08126	4.14281	8.68296e-05	0.00307219	-0.122302	WWC3	ENSG00000047644
0.0449572	2.04519	4.14179	8.71446e-05	0.003076	0.302555	C3AR1	ENSG00000171860
-0.0430436	2.31892	-4.14036	8.75897e-05	0.00308267	0.0985548	HUNK	ENSG00000142149
-0.0212612	6.94141	-4.13985	8.77495e-05	0.00308267	-0.009164	BCR	ENSG00000186716
0.0141225	5.14885	4.13814	8.82875e-05	0.00308896	-0.142904	LRCH4	ENSG00000077454
-0.0156598	3.40398	-4.13795	8.83452e-05	0.00308896	-0.0413666	NDUFAF5	ENSG00000101247
-0.0188486	4.77424	-4.13541	8.91493e-05	0.00310974	-0.148678	COPS4	ENSG00000138663
-0.015815	5.75407	-4.13103	9.05528e-05	0.00313825	-0.141586	LANCL2	ENSG00000132434
-0.0289443	5.34695	-4.13095	9.05777e-05	0.00313825	-0.147234	NEGR1	ENSG00000172260
0.0123709	3.21354	4.13088	9.06018e-05	0.00313825	0.012916	NKAP	ENSG00000101882
0.0262723	4.7936	4.12927	9.11201e-05	0.00314885	-0.139035	TFEB	ENSG00000112561
-0.0368486	1.84821	-4.12497	9.25263e-05	0.00318642	0.132041	CDH18	ENSG00000145526
0.0184107	4.33957	4.12403	9.28353e-05	0.00318642	-0.146785	NINJ1	ENSG00000131669
0.0238916	3.15634	4.12388	9.28847e-05	0.00318642	0.0219039	PRKCQ	ENSG00000065675
0.0223418	3.65862	4.12333	9.30671e-05	0.00318642	-0.0505343	RRAS	ENSG00000126458
-0.0207696	3.67276	-4.12192	9.3536e-05	0.00319509	-0.13646	TOMM40L	ENSG00000158882
0.0787725	-1.49979	4.11527	9.57747e-05	0.00326075	0.966241	FPR3	ENSG00000187474
0.0115079	4.66885	4.1149	9.58979e-05	0.00326075	-0.206822	ATRAID	ENSG00000138085
0.0136512	4.59431	4.10947	9.7767e-05	0.00331598	-0.217273	LARP7	ENSG00000174720
-0.0185078	2.42258	-4.10769	9.8388e-05	0.00331598	-0.00832885	MROH1	ENSG00000179832
-0.0201798	1.84636	-4.10625	9.88896e-05	0.00331598	0.0904588	TOM1L1	ENSG00000141198
-0.0331793	-0.57937	-4.10563	9.9108e-05	0.00331598	0.568042	ARL9	ENSG00000196503
-0.0230265	5.43084	-4.10553	9.91445e-05	0.00331598	-0.234958	DCAF6	ENSG00000143164
-0.0623764	1.73389	-4.10512	9.92891e-05	0.00331598	0.0121737	C1QL3	ENSG00000165985
0.030137	6.14753	4.10473	9.9425e-05	0.00331598	-0.227193	HHATL	ENSG00000010282
0.0152314	5.88963	4.1046	9.9472e-05	0.00331598	-0.24047	NEK9	ENSG00000119638
0.035155	4.37862	4.10442	9.95355e-05	0.00331598	-0.171977	PLPP2	ENSG00000141934
0.0153268	6.50034	4.09957	0.000101263	0.00335838	-0.226947	GSTP1	ENSG00000084207
0.0263142	5.53371	4.09924	0.000101382	0.00335838	-0.254132	AMOTL2	ENSG00000114019
-0.0338808	3.63253	-4.09759	0.000101975	0.00335838	-0.222332	PTPRO	ENSG00000151490
0.0144431	2.56328	4.09691	0.000102224	0.00335838	0.0155625	ZNF691	ENSG00000164011
0.0489775	1.42736	4.09689	0.000102229	0.00335838	0.30744	IL18	ENSG00000150782
0.0624349	-0.183137	4.09634	0.000102431	0.00335838	0.693288	LILRA4	ENSG00000239961
0.0321233	1.4002	4.09549	0.000102737	0.00335838	0.288852	ZMYND15	ENSG00000141497
0.0253146	1.60875	4.09538	0.000102777	0.00335838	0.228838	ADPRH	ENSG00000144843
-0.0454031	1.67773	-4.09516	0.000102857	0.00335838	0.0630598	PTTG1	ENSG00000164611
-0.0570877	-0.0131591	-4.09346	0.000103481	0.00335838	0.340347	AKAIN1	ENSG00000231824
-0.0171109	6.89971	-4.09337	0.000103513	0.00335838	-0.178932	CYCS	ENSG00000172115
0.0314628	2.44366	4.09318	0.000103582	0.00335838	0.0680703	SAP25	ENSG00000205307
0.0243072	7.17062	4.09272	0.000103753	0.00335838	-0.204128	RNASE1	ENSG00000129538
0.0195152	6.88117	4.09208	0.000103986	0.00335859	-0.232343	FBXW4	ENSG00000107829
0.0189058	3.92986	4.09084	0.000104444	0.00336606	-0.211405	BMP1	ENSG00000168487
0.0126012	4.62115	4.08693	0.0001059	0.00339947	-0.294468	CDK11B	ENSG00000248333
0.0866566	-2.22518	4.08609	0.000106217	0.00339947	0.96015	HLA-DQA1	ENSG00000237541
0.0245583	2.92391	4.08577	0.000106337	0.00339947	-0.0609082	PYROXD2	ENSG00000119943
-0.0135881	4.08032	-4.08402	0.000106998	0.00339947	-0.296349	DNAJC11	ENSG00000007923
-0.0257458	2.52099	-4.08394	0.000107026	0.00339947	-0.0978468	SNTG1	ENSG00000147481
-0.0201775	0.363809	-4.08342	0.000107225	0.00339947	0.327669	TPX2	ENSG00000088325
-0.025326	6.42582	-4.08314	0.000107329	0.00339947	-0.24258	AMPD2	ENSG00000116337
0.0149748	4.84081	4.08292	0.000107413	0.00339947	-0.320319	SLC25A1	ENSG00000100075
-0.013051	7.10384	-4.08258	0.000107545	0.00339947	-0.196452	USP22	ENSG00000124422
-0.0309432	8.44131	-4.07974	0.000108632	0.00340042	-0.0670355	SEPT3	ENSG00000100167
-0.0130331	3.305	-4.07963	0.000108671	0.00340042	-0.231659	VTI1A	ENSG00000151532
0.0273145	2.06772	4.07894	0.000108937	0.00340042	0.0699788	WAS	ENSG00000015285
-0.0142214	4.73079	-4.07759	0.000109459	0.00340042	-0.346813	PDHX	ENSG00000110435
0.0247897	7.35178	4.07739	0.000109535	0.00340042	-0.236021	ITPKB	ENSG00000143772
0.0640921	-0.952983	4.07635	0.000109941	0.00340042	0.772099	MARCO	ENSG00000019169
-0.0404765	3.37821	-4.07629	0.000109964	0.00340042	-0.270323	NETO1	ENSG00000166342
-0.0112886	5.55365	-4.07608	0.000110045	0.00340042	-0.342132	PITPNB	ENSG00000180957
-0.0234125	6.08169	-4.07574	0.000110176	0.00340042	-0.294747	CMIP	ENSG00000153815
-0.0281989	6.68592	-4.07432	0.00011073	0.00340042	-0.246611	PIK3R2	ENSG00000105647
0.00718148	4.70338	4.07406	0.000110832	0.00340042	-0.349487	SDCCAG8	ENSG00000054282
0.0132108	2.90144	4.07359	0.000111017	0.00340042	-0.133644	P2RX4	ENSG00000135124
-0.0135595	5.361	-4.07355	0.000111033	0.00340042	-0.356655	ELOC	ENSG00000154582
-0.00903555	6.24356	-4.07276	0.000111343	0.00340042	-0.309821	BTBD1	ENSG00000064726
0.0137938	7.59569	4.07178	0.000111731	0.00340042	-0.226375	GNAI2	ENSG00000114353
-0.0284844	6.90364	-4.07054	0.000112219	0.00340042	-0.234769	PI4KA	ENSG00000241973
0.0136404	4.51481	4.0704	0.000112275	0.00340042	-0.347707	IRF3	ENSG00000126456
-0.0421884	6.20153	-4.0704	0.000112277	0.00340042	-0.281796	RIMS4	ENSG00000101098
0.0260568	5.44963	4.07008	0.000112404	0.00340042	-0.355182	EFS	ENSG00000100842
0.0307615	0.861422	4.06965	0.000112574	0.00340042	0.297643	APOBR	ENSG00000184730
0.0344969	1.53906	4.06865	0.000112972	0.00340042	0.169507	TP53TG5	ENSG00000124251
-0.0167346	6.07224	-4.06804	0.000113217	0.00340042	-0.33323	CRY2	ENSG00000121671
0.0127272	5.22786	4.06775	0.000113331	0.00340042	-0.383983	PCED1A	ENSG00000132635
-0.0252261	6.4995	-4.06765	0.000113371	0.00340042	-0.287268	RBFOX2	ENSG00000100320
-0.0156148	4.29431	-4.06746	0.000113449	0.00340042	-0.365102	CHM	ENSG00000188419
0.0157126	3.68271	4.06723	0.000113538	0.00340042	-0.265961	ZNF22	ENSG00000165512
-0.0221464	5.07262	-4.06454	0.000114623	0.00342598	-0.387945	NIPSNAP1	ENSG00000184117
-0.0424354	2.26041	-4.06345	0.000115066	0.00342659	-0.173497	DOC2B	ENSG00000272636
-0.0325852	5.37605	-4.06335	0.000115106	0.00342659	-0.368793	LARGE1	ENSG00000133424
-0.0104636	5.08562	-4.0552	0.000118462	0.00351414	-0.425108	MRPL35	ENSG00000132313
0.0237082	3.08565	4.05506	0.000118521	0.00351414	-0.201266	NCKAP5	ENSG00000176771
-0.0226246	5.01413	-4.05429	0.000118843	0.00351666	-0.423658	SORBS2	ENSG00000154556
0.0469067	2.13283	4.05261	0.000119548	0.00353047	0.0133005	TMEM119	ENSG00000183160
0.0282204	9.13141	4.05152	0.000120008	0.003537	-0.187461	KIF1C	ENSG00000129250
0.0158319	3.00071	4.04951	0.000120859	0.00353896	-0.221026	CNPY4	ENSG00000166997
-0.0280632	1.41802	-4.04938	0.000120917	0.00353896	-0.0341717	ARG2	ENSG00000081181
0.039038	3.46978	4.04923	0.000120981	0.00353896	-0.261476	HCLS1	ENSG00000180353
-0.0184406	2.20626	-4.04879	0.000121167	0.00353896	-0.158805	ZNF382	ENSG00000161298
0.0351179	3.54813	4.04856	0.000121267	0.00353896	-0.268623	ATOH8	ENSG00000168874
0.0209371	2.64103	4.04532	0.000122659	0.00357253	-0.157187	GTF2IRD2B	ENSG00000174428
-0.0402049	1.26586	-4.0445	0.000123014	0.00357583	-0.0480147	PTHLH	ENSG00000087494
-0.0213214	5.39476	-4.04288	0.000123713	0.00358913	-0.451869	TRAPPC6B	ENSG00000182400
-0.0309618	7.73483	-4.04166	0.000124246	0.00359754	-0.255598	CYFIP2	ENSG00000055163
-0.0348122	0.25019	-4.03944	0.00012522	0.00361507	0.163533	SOHLH2	ENSG00000120669
0.0150976	4.98204	4.03891	0.000125455	0.00361507	-0.473058	SEC11A	ENSG00000140612
0.0385381	2.99075	4.03862	0.000125582	0.00361507	-0.21867	SH3TC1	ENSG00000125089
0.0133015	5.24585	4.0377	0.000125992	0.00361982	-0.483966	SLC38A10	ENSG00000157637
0.033658	5.2624	4.03448	0.000127422	0.00365383	-0.459715	PRR18	ENSG00000176381
-0.0337918	6.81252	-4.03366	0.000127791	0.00365734	-0.366701	PTPRN2	ENSG00000155093
-0.00972544	4.14768	-4.0312	0.000128899	0.00367705	-0.476384	METAP1	ENSG00000164024
-0.0140337	6.81127	-4.03104	0.000128976	0.00367705	-0.399658	ARPC2	ENSG00000163466
0.0257268	3.78829	4.02956	0.000129647	0.0036833	-0.378889	LAYN	ENSG00000204381
0.0198035	8.06743	4.02946	0.000129692	0.0036833	-0.344274	TSC22D4	ENSG00000166925
0.0285225	2.3674	4.02644	0.000131073	0.003712	-0.161274	PTPN6	ENSG00000111679
-0.0220277	2.15698	-4.02616	0.000131203	0.003712	-0.231781	SH3D21	ENSG00000214193
-0.0143764	3.79569	-4.02502	0.000131731	0.00371218	-0.47396	TUBGCP4	ENSG00000137822
0.0263139	3.43119	4.02365	0.000132366	0.00371218	-0.342234	KIF6	ENSG00000164627
-0.0477597	3.56891	-4.02328	0.000132538	0.00371218	-0.46479	FRMPD4	ENSG00000169933
-0.00935418	5.90206	-4.02311	0.000132617	0.00371218	-0.502939	IPO9	ENSG00000198700
0.0298317	6.75508	4.02273	0.000132791	0.00371218	-0.469506	TPPP3	ENSG00000159713
0.0300347	6.48207	4.02242	0.000132939	0.00371218	-0.487438	BOK	ENSG00000176720
0.0205545	5.80182	4.02184	0.000133207	0.00371218	-0.525097	ARHGEF1	ENSG00000076928
0.0248403	5.28788	4.02183	0.000133213	0.00371218	-0.524495	ZNF652	ENSG00000198740
0.0296631	5.80197	4.02106	0.000133573	0.00371471	-0.507757	ST18	ENSG00000147488
0.0383362	1.62258	4.02057	0.000133805	0.00371471	-0.0314072	PTAFR	ENSG00000169403
0.00938839	3.35326	4.01914	0.000134476	0.00372636	-0.397182	SMARCAL1	ENSG00000138375
-0.0218075	1.63008	-4.01792	0.000135054	0.0037349	-0.149467	GLT8D2	ENSG00000120820
0.0188843	0.988305	4.01697	0.0001355	0.0037349	0.0728314	MAP4K1	ENSG00000104814
0.0107113	2.76906	4.01664	0.000135659	0.0037349	-0.299291	ZNF394	ENSG00000160908
-0.0180302	2.57092	-4.01636	0.000135792	0.0037349	-0.333502	ARL6	ENSG00000113966
0.0232067	7.1427	4.01497	0.000136454	0.00374618	-0.468647	ERBIN	ENSG00000112851
-0.0223658	2.9976	-4.00979	0.000138955	0.00380306	-0.422692	ZNF184	ENSG00000096654
-0.0140857	5.13111	-4.00912	0.000139281	0.00380306	-0.580774	DIAPH1	ENSG00000131504
-0.0410298	8.11781	-4.00909	0.000139296	0.00380306	-0.323531	DLG4	ENSG00000132535
0.0176543	7.26084	4.00787	0.000139895	0.00381056	-0.478082	CASC3	ENSG00000108349
-0.0183669	1.0456	-4.00538	0.000141117	0.00381056	-0.081011	ZNF774	ENSG00000196391
-0.0298176	0.69343	-4.00413	0.000141739	0.00381056	-0.0339979	PGAM4	ENSG00000226784
-0.0231316	2.47846	-4.00362	0.000141989	0.00381056	-0.381104	KIAA1211	ENSG00000109265
0.012339	2.97442	4.00359	0.000142006	0.00381056	-0.384608	ZNF438	ENSG00000183621
-0.0151145	5.68551	-4.0025	0.000142547	0.00381056	-0.580438	UQCRFS1	ENSG00000169021
0.0388143	4.70811	4.00235	0.000142624	0.00381056	-0.554672	HLA-DPA1	ENSG00000231389
0.0267739	5.18428	4.00125	0.000143171	0.00381056	-0.578274	SNX22	ENSG00000157734
-0.0357598	6.47183	-4.00085	0.000143372	0.00381056	-0.502717	CEP170B	ENSG00000099814
-0.0304353	3.861	-4.00062	0.000143487	0.00381056	-0.56402	SRD5A1	ENSG00000145545
0.0190056	3.06812	4.00044	0.000143578	0.00381056	-0.376986	ATP6AP1L	ENSG00000205464
-0.0346431	2.92718	-4.00033	0.000143635	0.00381056	-0.464542	LRRC73	ENSG00000204052
-0.0165431	4.18807	-4.00022	0.000143688	0.00381056	-0.587466	GGCT	ENSG00000006625
0.0143795	8.25805	3.99992	0.00014384	0.00381056	-0.408044	CD81	ENSG00000110651
-0.0267109	1.92663	-3.99983	0.000143884	0.00381056	-0.292082	OSBPL10	ENSG00000144645
0.0264016	2.12191	3.99983	0.000143887	0.00381056	-0.210405	VAMP8	ENSG00000118640
0.0178008	6.5359	3.99972	0.00014394	0.00381056	-0.554547	CFL2	ENSG00000165410
0.0323272	2.2095	3.99768	0.000144972	0.00383103	-0.222206	IRF5	ENSG00000128604
-0.0117848	3.24866	-3.9952	0.000146235	0.00384602	-0.501412	BRCC3	ENSG00000185515
0.0260438	2.43428	3.99387	0.000146917	0.00384602	-0.272944	SERTAD3	ENSG00000167565
0.010351	5.57965	3.99367	0.000147018	0.00384602	-0.628162	MAX	ENSG00000125952
0.0305901	7.23272	3.99356	0.000147076	0.00384602	-0.534865	HSPA2	ENSG00000126803
0.0380877	5.6492	3.9934	0.000147159	0.00384602	-0.599808	CD22	ENSG00000012124
-0.0266619	4.63631	-3.99294	0.000147392	0.00384602	-0.627017	FBXO34	ENSG00000178974
0.0189191	2.98782	3.9928	0.000147468	0.00384602	-0.398954	MGST2	ENSG00000085871
-0.0235134	4.49293	-3.99251	0.000147614	0.00384602	-0.626024	CISD1	ENSG00000122873
0.0265814	4.02211	3.99165	0.000148059	0.00384928	-0.553668	CXCL16	ENSG00000161921
0.0234369	1.87666	3.99126	0.000148259	0.00384928	-0.197554	FGD3	ENSG00000127084
-0.0119447	5.43654	-3.99016	0.000148831	0.00385619	-0.636258	UBP1	ENSG00000153560
-0.046643	3.80754	-3.98967	0.000149088	0.00385619	-0.591925	AKAP5	ENSG00000179841
-0.0420353	8.03483	-3.98925	0.000149305	0.00385619	-0.397225	SYNPO	ENSG00000171992
0.0582868	1.76203	3.9887	0.000149595	0.00385696	-0.109441	ABCA6	ENSG00000154262
-0.056078	0.567487	-3.98788	0.00015002	0.00385909	-0.115676	ABCC12	ENSG00000140798
-0.00924182	7.27635	-3.98754	0.000150199	0.00385909	-0.5096	PTPRA	ENSG00000132670
-0.0154749	2.40836	-3.98517	0.000151448	0.00388203	-0.400638	BPHL	ENSG00000137274
-0.0494998	3.37084	-3.98426	0.000151932	0.00388203	-0.580644	AFF2	ENSG00000155966
-0.0220281	3.61924	-3.98403	0.000152054	0.00388203	-0.594829	CDH10	ENSG00000040731
-0.0184128	8.36809	-3.98387	0.000152139	0.00388203	-0.411773	ABR	ENSG00000159842
0.0191121	4.73557	3.98262	0.000152804	0.00388952	-0.650211	TTC7A	ENSG00000068724
0.0104966	3.53624	3.9815	0.000153402	0.00388952	-0.54512	DYRK4	ENSG00000010219
0.0192565	4.72175	3.98144	0.000153435	0.00388952	-0.6532	PIDD1	ENSG00000177595
-0.0144434	6.19474	-3.98116	0.000153584	0.00388952	-0.61452	CAPZA2	ENSG00000198898
0.0511094	2.34692	3.9808	0.000153775	0.00388952	-0.272609	IP6K3	ENSG00000161896
-0.0168128	5.81252	-3.98037	0.000154007	0.00388952	-0.644026	AKT3	ENSG00000117020
-0.0160492	5.88915	-3.97699	0.000155834	0.00392205	-0.652656	UBE2V2	ENSG00000169139
0.0476997	1.67135	3.97669	0.000155996	0.00392205	-0.152242	COL8A2	ENSG00000171812
-0.0416364	-0.467011	-3.97652	0.000156088	0.00392205	0.0899696	AGMAT	ENSG00000116771
0.0193426	6.72625	3.97566	0.000156555	0.00392711	-0.62885	MXI1	ENSG00000119950
0.0319218	2.63788	3.97491	0.000156966	0.00393078	-0.384611	STEAP3	ENSG00000115107
-0.0278979	5.61673	-3.97345	0.000157767	0.00394417	-0.66776	R3HDM1	ENSG00000048991
0.0148766	2.77876	3.97196	0.000158589	0.00395804	-0.450257	SLC46A1	ENSG00000076351
0.0219759	3.06607	3.97017	0.000159583	0.00397061	-0.488807	ACTL6A	ENSG00000136518
0.0316341	2.91515	3.96981	0.000159778	0.00397061	-0.457909	HAVCR2	ENSG00000135077
-0.0369907	4.1301	-3.9696	0.000159896	0.00397061	-0.681976	GABRA3	ENSG00000011677
-0.0456568	3.15421	-3.96654	0.000161612	0.00400652	-0.6122	MARCH4	ENSG00000144583
-0.0312785	5.14268	-3.9645	0.000162763	0.00401027	-0.714217	ACTR3B	ENSG00000133627
-0.0388695	5.56183	-3.96434	0.00016285	0.00401027	-0.684848	CALN1	ENSG00000183166
0.0259768	5.42	3.96379	0.000163163	0.00401027	-0.715735	RFTN2	ENSG00000162944
0.0163786	3.99237	3.96307	0.000163577	0.00401027	-0.655692	HEXDC	ENSG00000169660
-0.0468087	8.75968	-3.96291	0.000163663	0.00401027	-0.408919	MAP2	ENSG00000078018
-0.0147976	5.34731	-3.96281	0.000163723	0.00401027	-0.727992	FRY	ENSG00000073910
0.013029	4.18832	3.9622	0.000164068	0.00401027	-0.687402	DVL2	ENSG00000004975
-0.0239708	1.30442	-3.96201	0.000164181	0.00401027	-0.280523	TMEM182	ENSG00000170417
0.0136695	5.74875	3.96198	0.000164198	0.00401027	-0.727415	CRYL1	ENSG00000165475
-0.0297291	6.18159	-3.96091	0.000164808	0.00401855	-0.668603	CAMKK2	ENSG00000110931
0.0242857	6.27607	3.95869	0.000166086	0.00404306	-0.716674	MCM7	ENSG00000166508
0.0225832	2.85654	3.9575	0.000166774	0.00405315	-0.485807	B3GNT9	ENSG00000237172
0.0210559	6.07487	3.95607	0.000167606	0.00406671	-0.733296	FAM53B	ENSG00000189319
-0.043637	6.89181	-3.95539	0.000167999	0.0040696	-0.607988	FBXO41	ENSG00000163013
-0.0157321	8.24322	-3.95466	0.000168431	0.00407273	-0.524871	TTC3	ENSG00000182670
-0.0185212	3.74593	-3.95423	0.000168678	0.00407273	-0.700564	LINC00672	ENSG00000263874
0.0123334	4.2219	3.95068	0.000170776	0.00410619	-0.727209	KRI1	ENSG00000129347
-0.0405228	4.20441	-3.95049	0.000170885	0.00410619	-0.748476	KSR2	ENSG00000171435
-0.011913	4.90815	-3.95048	0.000170895	0.00410619	-0.774976	VTA1	ENSG00000009844
-0.00844367	4.46321	-3.94919	0.00017166	0.00411789	-0.769642	GOSR2	ENSG00000108433
0.011901	5.194	3.94462	0.000174406	0.00417176	-0.794305	AK2	ENSG00000004455
0.0263316	2.00751	3.94452	0.000174468	0.00417176	-0.352344	ALDH3B1	ENSG00000006534
-0.0185809	6.73105	-3.94353	0.000175067	0.00417934	-0.696858	NDUFA5	ENSG00000128609
-0.0167815	8.12126	-3.94256	0.000175655	0.00418441	-0.574134	SBF1	ENSG00000100241
0.0130815	6.23654	3.94217	0.000175892	0.00418441	-0.766099	SPART	ENSG00000133104
-0.0286223	4.02414	-3.94158	0.000176253	0.00418441	-0.77384	STS	ENSG00000101846
0.0208535	6.02613	3.94061	0.000176851	0.00418441	-0.785539	TOB2	ENSG00000183864
0.0276388	4.55302	3.94053	0.000176897	0.00418441	-0.752709	FOXN2	ENSG00000170802
-0.043841	5.22773	-3.9402	0.0001771	0.00418441	-0.771855	KIAA1549L	ENSG00000110427
0.0214266	3.92064	3.93992	0.000177271	0.00418441	-0.713744	TST	ENSG00000128311
-0.0407092	8.16855	-3.93949	0.000177537	0.00418441	-0.552091	SEPT5	ENSG00000184702
0.0415654	-1.53297	3.93847	0.000178169	0.00418832	0.341109	ARL11	ENSG00000152213
0.0108043	4.34536	3.9383	0.000178268	0.00418832	-0.783446	NUDT5	ENSG00000165609
-0.0405781	5.39798	-3.93683	0.000179184	0.00420268	-0.784347	ITPR1	ENSG00000150995
0.0128903	5.14951	3.93623	0.000179552	0.00420268	-0.819991	NIPBL	ENSG00000164190
-0.0105215	4.66817	-3.93595	0.00017973	0.00420268	-0.820886	MRPS35	ENSG00000061794
-0.0341221	5.94604	-3.93502	0.00018031	0.00420961	-0.765046	FRRS1L	ENSG00000260230
-0.0297886	6.60335	-3.93288	0.000181653	0.00422831	-0.724817	PPP3CB	ENSG00000107758
0.0228859	4.27838	3.93184	0.000182311	0.00422831	-0.782744	CPQ	ENSG00000104324
0.029297	-0.247022	3.93169	0.000182404	0.00422831	0.087281	TMEM154	ENSG00000170006
-0.0212406	4.03897	-3.93141	0.000182582	0.00422831	-0.810094	NRG3	ENSG00000185737
0.0109821	4.98352	3.93136	0.000182612	0.00422831	-0.835316	SPCS2	ENSG00000118363
0.0131544	2.54969	3.93051	0.000183149	0.00422831	-0.538272	TEPSIN	ENSG00000167302
-0.0124379	4.80675	-3.93023	0.000183328	0.00422831	-0.843568	DENR	ENSG00000139726
-0.012298	6.98891	-3.93003	0.000183456	0.00422831	-0.724696	PPP2R5C	ENSG00000078304
-0.0271299	6.10218	-3.92968	0.000183678	0.00422831	-0.780789	PITPNM1	ENSG00000110697
-0.0133382	4.57188	-3.92806	0.00018471	0.00424547	-0.845054	PRKCI	ENSG00000163558
0.0237288	6.21395	3.92706	0.000185347	0.00425352	-0.822121	RGCC	ENSG00000102760
-0.0254217	5.91335	-3.92595	0.000186066	0.00426128	-0.811608	PRKCZ	ENSG00000067606
0.0322097	3.95118	3.92564	0.00018626	0.00426128	-0.742508	NDE1	ENSG00000072864
0.0378351	5.44365	3.92469	0.00018688	0.00426752	-0.834475	ITGB4	ENSG00000132470
-0.0169442	4.96022	-3.92394	0.000187363	0.00426752	-0.862516	TIMM17A	ENSG00000134375
-0.028836	4.4752	-3.92389	0.000187397	0.00426752	-0.852639	KIAA0319	ENSG00000137261
-0.0304283	6.92734	-3.92208	0.000188571	0.00428768	-0.730297	ARHGEF9	ENSG00000131089
-0.0471435	6.29188	-3.92056	0.000189566	0.0043037	-0.769445	TMEM151B	ENSG00000178233
0.0200068	6.57247	3.91798	0.000191266	0.00433566	-0.825719	RDX	ENSG00000137710
0.0290882	5.75883	3.91639	0.000192319	0.00434701	-0.850488	EVI2A	ENSG00000126860
0.0183465	2.44838	3.91586	0.000192669	0.00434701	-0.576674	LOXL3	ENSG00000115318
-0.0148615	2.876	-3.91549	0.000192917	0.00434701	-0.717444	TRIM32	ENSG00000119401
-0.0349043	7.11078	-3.91546	0.00019294	0.00434701	-0.729188	KIF3C	ENSG00000084731
0.0326516	1.5261	3.9144	0.000193646	0.0043563	-0.37208	SASH3	ENSG00000122122
0.0236402	2.2425	3.91211	0.000195185	0.00437816	-0.511976	PILRA	ENSG00000085514
0.0170167	4.37582	3.91207	0.000195208	0.00437816	-0.859357	KRCC1	ENSG00000172086
-0.0197958	6.39384	-3.91078	0.000196085	0.00438539	-0.827085	G3BP2	ENSG00000138757
-0.0430144	-0.512174	-3.91052	0.000196258	0.00438539	-0.117573	NEK2	ENSG00000117650
-0.0208565	6.34002	-3.91029	0.000196418	0.00438539	-0.834243	TEF	ENSG00000167074
0.034327	0.978582	3.90958	0.000196894	0.00438941	-0.256655	SLC26A9	ENSG00000174502
0.0338575	3.27555	3.90893	0.000197343	0.00439281	-0.695338	GPR62	ENSG00000180929
0.0179097	3.95243	3.90804	0.000197948	0.00439967	-0.829663	NT5DC2	ENSG00000168268
-0.0200705	6.01477	-3.90574	0.000199525	0.00442807	-0.874864	MTA3	ENSG00000057935
-0.0233647	0.198796	-3.90409	0.000200663	0.00444669	-0.234401	ACTR3C	ENSG00000106526
-0.026716	5.71265	-3.90346	0.0002011	0.0044497	-0.894893	NEDD4L	ENSG00000049759
0.0311495	0.717897	3.90295	0.000201457	0.00445097	-0.205186	UNC5CL	ENSG00000124602
-0.0295288	3.28838	-3.90131	0.000202594	0.00446944	-0.84019	PRKN	ENSG00000185345
0.0258834	3.68127	3.9004	0.000203237	0.00447393	-0.806271	CNKSR3	ENSG00000153721
-0.0173283	4.00743	-3.90016	0.000203402	0.00447393	-0.906504	CDYL2	ENSG00000166446
0.0176405	5.27973	3.89912	0.000204137	0.00448345	-0.944393	CTDSP1	ENSG00000144579
0.0191112	4.99065	3.89826	0.000204741	0.00448467	-0.937186	ZHX2	ENSG00000178764
-0.0138334	4.92069	-3.89796	0.000204952	0.00448467	-0.949823	EBNA1BP2	ENSG00000117395
-0.048456	5.70598	-3.89775	0.0002051	0.00448467	-0.883419	MYT1L	ENSG00000186487
0.0143497	4.74659	3.89665	0.000205876	0.00449502	-0.940851	POMT2	ENSG00000009830
0.0143924	2.48661	3.89572	0.000206539	0.00449809	-0.639021	HOMEZ	ENSG00000215271
-0.0356455	0.746245	-3.8956	0.000206624	0.00449809	-0.423224	BEND4	ENSG00000188848
-0.0262695	2.62093	-3.89324	0.000208313	0.00452601	-0.759951	DCX	ENSG00000077279
-0.0501626	5.98822	-3.89295	0.000208517	0.00452601	-0.880115	FGF13	ENSG00000129682
0.0283802	5.38516	3.89167	0.000209444	0.00452813	-0.936273	CTNNA3	ENSG00000183230
-0.0156056	3.48335	-3.89077	0.00021009	0.00452813	-0.882861	NLE1	ENSG00000073536
-0.0202388	5.04586	-3.89063	0.00021019	0.00452813	-0.970606	SNAP47	ENSG00000143740
0.0115698	6.03089	3.89061	0.00021021	0.00452813	-0.950857	BAZ1B	ENSG00000009954
0.0237055	5.93664	3.88957	0.000210964	0.00452813	-0.951065	LIFR	ENSG00000113594
0.0128288	2.77876	3.88903	0.000211357	0.00452813	-0.722101	DBR1	ENSG00000138231
-0.0222774	5.55883	-3.88848	0.000211758	0.00452813	-0.956516	INPP4A	ENSG00000040933
-0.045761	0.366808	-3.88837	0.000211836	0.00452813	-0.405053	C4orf50	ENSG00000181215
0.0333589	2.40275	3.8881	0.000212031	0.00452813	-0.598645	RBP7	ENSG00000162444
-0.0312443	3.59558	-3.88809	0.000212041	0.00452813	-0.91783	KLHL29	ENSG00000119771
0.0324298	1.73788	3.88789	0.000212185	0.00452813	-0.490098	LST1	ENSG00000204482
-0.0173184	3.55457	-3.88776	0.00021228	0.00452813	-0.903361	EXOC6	ENSG00000138190
0.0275989	4.83397	3.88723	0.000212669	0.0045299	-0.946039	MOB3B	ENSG00000120162
-0.0125379	6.72212	-3.88598	0.000213584	0.00453312	-0.892011	SMARCA2	ENSG00000080503
0.01626	3.10053	3.88553	0.000213914	0.00453312	-0.787917	MTAP	ENSG00000099810
0.0338598	0.129781	3.88502	0.000214288	0.00453312	-0.157641	CACNA2D4	ENSG00000151062
-0.0201374	5.78088	-3.88498	0.000214318	0.00453312	-0.95658	ITFG1	ENSG00000129636
-0.0183451	6.58458	-3.88494	0.000214348	0.00453312	-0.904428	TUBG2	ENSG00000037042
0.0158678	5.22641	3.88426	0.00021485	0.00453338	-0.990631	USP40	ENSG00000085982
0.0111335	4.30515	3.88389	0.000215129	0.00453338	-0.952466	NSL1	ENSG00000117697
-0.0256731	5.28651	-3.88302	0.000215767	0.00453338	-0.986836	AP1S1	ENSG00000106367
0.0148154	5.80898	3.883	0.000215785	0.00453338	-0.986965	SLC27A1	ENSG00000130304
-0.0453215	4.03907	-3.88286	0.00021589	0.00453338	-0.962349	TENM2	ENSG00000145934
-0.0341838	1.96994	-3.88211	0.000216446	0.00453863	-0.705076	CORO2A	ENSG00000106789
0.0272777	4.14309	3.8806	0.00021757	0.00455577	-0.935906	INPP5D	ENSG00000168918
-0.0177966	4.15002	-3.87987	0.000218122	0.00456086	-0.982092	SCAI	ENSG00000173611
0.0179597	5.78875	3.8784	0.000219227	0.00457751	-1.00204	MAP3K11	ENSG00000173327
-0.0181906	4.00932	-3.87717	0.000220154	0.00459042	-0.984155	CDC40	ENSG00000168438
-0.0546875	5.154	-3.8766	0.000220587	0.00459298	-0.975698	PITPNM3	ENSG00000091622
0.010534	3.87643	3.87286	0.000223435	0.00464575	-0.953166	ARMCX6	ENSG00000198960
0.0316078	3.3529	3.87242	0.000223775	0.00464632	-0.834868	LRRC1	ENSG00000137269
-0.0299795	4.24395	-3.87063	0.000225155	0.00465718	-1.01912	FAM102B	ENSG00000162636
0.0215566	3.29261	3.8705	0.000225259	0.00465718	-0.859132	RIN3	ENSG00000100599
0.013682	2.71654	3.87045	0.000225292	0.00465718	-0.775274	MKS1	ENSG00000011143
0.0259263	2.39024	3.87011	0.000225555	0.00465718	-0.675162	PLEKHF1	ENSG00000166289
0.0125274	4.84376	3.86821	0.000227036	0.00468124	-1.04201	IKBKB	ENSG00000104365
0.0270884	4.70072	3.86725	0.000227784	0.00469014	-1.01533	KLF15	ENSG00000163884
0.0248861	6.58392	3.86621	0.000228594	0.00469522	-1.00716	FOXO4	ENSG00000184481
0.0339916	2.88467	3.86613	0.000228664	0.00469522	-0.787653	PARVG	ENSG00000138964
-0.0258416	7.78483	-3.86442	0.000230009	0.00470529	-0.851473	PPP1R9B	ENSG00000108819
-0.0230739	4.33023	-3.86431	0.000230096	0.00470529	-1.04345	NDUFAF4	ENSG00000123545
-0.0277473	3.07446	-3.86414	0.000230231	0.00470529	-0.921772	QPCT	ENSG00000115828
0.0154755	4.14937	3.8634	0.000230812	0.00470529	-1.0139	LHFPL2	ENSG00000145685
-0.0273562	2.36134	-3.86272	0.000231349	0.00470529	-0.83069	LGI2	ENSG00000153012
-0.0203746	2.81982	-3.8627	0.000231363	0.00470529	-0.882994	SRSF12	ENSG00000154548
0.013083	3.84636	3.86231	0.000231678	0.00470529	-0.982133	WDR81	ENSG00000167716
-0.0176851	6.36535	-3.86229	0.000231694	0.00470529	-0.993614	TUB	ENSG00000166402
-0.0461896	2.7302	-3.86177	0.000232107	0.00470724	-0.914837	GPR22	ENSG00000172209
0.0333375	5.82202	3.86108	0.000232657	0.00471047	-1.03825	PPP1R14A	ENSG00000167641
-0.0404327	5.25344	-3.86072	0.000232944	0.00471047	-1.03852	SHANK2	ENSG00000162105
-0.0393665	2.89738	-3.86009	0.000233446	0.00471047	-0.925541	CACNA1G	ENSG00000006283
-0.0446082	9.26948	-3.85998	0.000233537	0.00471047	-0.706186	FBXL16	ENSG00000127585
0.0227188	5.17817	3.85896	0.000234355	0.00471531	-1.0595	TMCC3	ENSG00000057704
0.0418136	0.106377	3.85888	0.000234414	0.00471531	-0.213339	EBI3	ENSG00000105246
0.0416472	5.42203	3.85815	0.000235001	0.00472072	-1.05452	HLA-DRA	ENSG00000204287
0.0173194	3.4349	3.85747	0.000235548	0.0047253	-0.931294	RHBDD1	ENSG00000144468
-0.0334161	6.93697	-3.85684	0.000236061	0.00472827	-0.946054	PDE2A	ENSG00000186642
-0.0201406	2.84518	-3.8565	0.000236334	0.00472827	-0.89968	CHML	ENSG00000203668
0.0197272	9.84984	3.85542	0.00023721	0.00473315	-0.755094	PTGDS	ENSG00000107317
-0.0485028	3.50776	-3.85541	0.000237216	0.00473315	-1.01709	SERTM1	ENSG00000180440
0.013897	3.89539	3.85471	0.00023779	0.0047364	-1.00615	HMBOX1	ENSG00000147421
-0.0189274	1.44265	-3.85443	0.000238018	0.0047364	-0.66557	BRF2	ENSG00000104221
0.0258958	6.57371	3.85326	0.000238973	0.00474902	-1.04247	MAL	ENSG00000172005
0.0111796	4.24201	3.85223	0.000239819	0.00475543	-1.05364	ZFPL1	ENSG00000162300
0.0134589	5.21616	3.85159	0.000240344	0.00475543	-1.09737	SFT2D1	ENSG00000198818
-0.043545	2.51274	-3.8515	0.000240416	0.00475543	-0.912754	ENTPD3	ENSG00000168032
-0.0146675	5.91471	-3.85131	0.000240578	0.00475543	-1.06668	COPS8	ENSG00000198612
-0.0499261	3.36351	-3.85061	0.000241153	0.00476045	-1.01646	HCN1	ENSG00000164588
-0.013074	7.56011	-3.8474	0.000243815	0.00479444	-0.946177	TOMM20	ENSG00000173726
0.0329242	1.34765	3.84702	0.00024413	0.00479444	-0.569863	TLR5	ENSG00000187554
0.0274191	0.633513	3.84685	0.000244274	0.00479444	-0.403731	PYCARD	ENSG00000103490
-0.0421813	4.17658	-3.84663	0.000244458	0.00479444	-1.08708	NSG1	ENSG00000168824
0.0237476	4.26274	3.84659	0.000244492	0.00479444	-1.051	SLC13A3	ENSG00000158296
-0.0113512	5.48101	-3.84531	0.000245563	0.00480908	-1.11242	TLK1	ENSG00000198586
-0.027402	9.32267	-3.84473	0.000246056	0.00481237	-0.772649	MAP1A	ENSG00000166963
-0.0148971	5.58293	-3.84409	0.000246593	0.00481653	-1.10913	ZC3H15	ENSG00000065548
0.0297107	3.57538	3.84327	0.000247281	0.0048236	-0.958349	C10orf90	ENSG00000154493
-0.017441	3.8928	-3.84097	0.000249235	0.0048415	-1.09168	HIVEP3	ENSG00000127124
-0.0675537	0.388872	-3.84094	0.000249264	0.0048415	-0.559138	ST8SIA2	ENSG00000140557
0.0240943	-0.216423	3.84066	0.000249504	0.0048415	-0.227624	SAMD13	ENSG00000203943
0.0288061	6.25822	3.84065	0.000249505	0.0048415	-1.10238	SMOC1	ENSG00000198732
0.0209385	2.31487	3.8391	0.000250836	0.00485604	-0.760373	GGT1	ENSG00000100031
0.0226876	8.81849	3.83863	0.000251235	0.00485604	-0.914682	S100B	ENSG00000160307
-0.0154575	5.72305	-3.83856	0.0002513	0.00485604	-1.11968	FAM20B	ENSG00000116199
0.0121199	6.13075	3.83825	0.000251564	0.00485604	-1.11566	TALDO1	ENSG00000177156
0.00835815	5.86524	3.83778	0.000251971	0.00485758	-1.12828	SSR1	ENSG00000124783
0.0116181	4.55918	3.83554	0.000253903	0.00487726	-1.1298	ZNHIT6	ENSG00000117174
-0.00982211	3.45123	-3.83549	0.000253949	0.00487726	-1.05256	TXNDC9	ENSG00000115514
0.0150717	2.85993	3.83545	0.000253979	0.00487726	-0.907754	APBA3	ENSG00000011132
-0.0196871	4.69519	-3.83458	0.000254735	0.00488544	-1.15393	PID1	ENSG00000153823
0.0203443	7.40067	3.83324	0.000255901	0.00490146	-1.0437	PLXNB1	ENSG00000164050
0.0266545	3.5062	3.83172	0.000257239	0.00492074	-0.994051	RARRES3	ENSG00000133321
0.0333759	5.71998	3.83057	0.00025825	0.00492496	-1.13799	FA2H	ENSG00000103089
-0.0155642	4.74634	-3.83008	0.000258683	0.00492496	-1.17013	EFNB2	ENSG00000125266
0.0146035	6.73907	3.82977	0.000258954	0.00492496	-1.10533	MICAL3	ENSG00000243156
-0.0409641	3.8862	-3.82965	0.000259063	0.00492496	-1.12922	VSTM2A	ENSG00000170419
0.0142074	4.78449	3.82958	0.000259121	0.00492496	-1.15837	MDM2	ENSG00000135679
0.0158267	2.38045	3.82757	0.000260903	0.00494691	-0.83514	DTX2	ENSG00000091073
0.0089103	5.20696	3.82753	0.000260943	0.00494691	-1.18363	CXXC1	ENSG00000154832
-0.0165404	6.05392	-3.82685	0.000261549	0.00495206	-1.13413	UBE2K	ENSG00000078140
0.0115915	5.15347	3.826	0.000262302	0.00495998	-1.1862	GRN	ENSG00000030582
0.0240387	2.18184	3.82557	0.000262691	0.00496101	-0.799048	MFNG	ENSG00000100060
0.0170466	3.03656	3.8248	0.000263384	0.00496777	-0.971085	ORAI3	ENSG00000175938
-0.0177945	6.54576	-3.82406	0.000264048	0.00497396	-1.1038	PGAM1	ENSG00000171314
0.0114725	3.96106	3.82319	0.00026483	0.00498167	-1.12428	FUK	ENSG00000157353
0.0145081	3.67013	3.82286	0.000265129	0.00498167	-1.07311	KCTD18	ENSG00000155729
-0.030478	6.09943	-3.8223	0.000265639	0.00498458	-1.12948	C1orf216	ENSG00000142686
0.0334555	0.273043	3.82158	0.000266284	0.00498458	-0.405272	TMEM156	ENSG00000121895
-0.0153622	3.75437	-3.82158	0.000266293	0.00498458	-1.13889	C12orf43	ENSG00000157895
0.0270841	7.51444	3.81873	0.000268886	0.00502677	-1.08571	LAMP2	ENSG00000005893
-0.0254617	1.60971	-3.81641	0.000271024	0.00505831	-0.843831	CHRNA7	ENSG00000175344
-0.0430869	0.782965	-3.81593	0.000271463	0.00505831	-0.732533	SLC27A2	ENSG00000140284
-0.0337828	4.30132	-3.81579	0.000271596	0.00505831	-1.19855	PCDH19	ENSG00000165194
-0.0236724	6.72793	-3.81534	0.000272011	0.00505969	-1.10883	ATXN7L3	ENSG00000087152
-0.0450702	-0.974689	-3.81465	0.000272646	0.00506514	-0.333637	F7	ENSG00000057593
-0.012665	2.40535	-3.81185	0.000275259	0.00510727	-0.975804	TRMT12	ENSG00000183665
-0.0472113	4.90458	-3.81064	0.000276392	0.00512189	-1.20377	SLC4A10	ENSG00000144290
-0.0314953	3.9221	-3.80995	0.000277041	0.0051275	-1.19773	FAXC	ENSG00000146267
0.0235607	1.71841	3.80909	0.000277861	0.00513627	-0.744013	MBNL3	ENSG00000076770
-0.0131589	5.95536	-3.8076	0.000279271	0.00515591	-1.2086	ZMAT2	ENSG00000146007
-0.0118138	5.53891	-3.80718	0.000279671	0.00515688	-1.23561	KCMF1	ENSG00000176407
0.00777982	5.41345	3.80609	0.000280702	0.00516382	-1.24711	C16orf62	ENSG00000103544
0.0210722	7.15431	3.80605	0.000280745	0.00516382	-1.16024	TNS2	ENSG00000111077
-0.0415832	6.8312	-3.80564	0.000281138	0.00516465	-1.10986	GAP43	ENSG00000172020
0.0292599	1.08757	3.80518	0.000281575	0.00516627	-0.630091	CMTM7	ENSG00000153551
-0.0477507	0.784434	-3.80474	0.000282	0.00516767	-0.795753	COL25A1	ENSG00000188517
-0.0517175	3.98098	-3.80088	0.000285725	0.00521555	-1.22035	EPHA5	ENSG00000145242
0.0129151	6.75559	3.80053	0.000286057	0.00521555	-1.1943	HSD17B4	ENSG00000133835
0.0114302	5.22972	3.80034	0.000286248	0.00521555	-1.26988	DAZAP1	ENSG00000071626
0.0257102	4.84447	3.80022	0.000286361	0.00521555	-1.2432	PDE6B	ENSG00000133256
-0.0145485	7.07688	-3.80021	0.000286372	0.00521555	-1.13675	PLEKHB2	ENSG00000115762
-0.0189844	4.57081	-3.7995	0.000287065	0.00522177	-1.26407	C3orf14	ENSG00000114405
0.0297945	0.552233	3.79857	0.000287975	0.0052319	-0.532878	SH2D6	ENSG00000152292
-0.0217686	7.35186	-3.79807	0.000288459	0.00523427	-1.11048	DNAJC5	ENSG00000101152
-0.0152279	3.50514	-3.79737	0.000289147	0.00523684	-1.18799	RAD51C	ENSG00000108384
0.0132545	5.22268	3.79711	0.000289403	0.00523684	-1.27955	SZRD1	ENSG00000055070
0.0223525	8.61734	3.79685	0.00028966	0.00523684	-1.07229	ERMN	ENSG00000136541
0.0401138	1.91679	3.79557	0.00029092	0.00525321	-0.825779	HLA-DOA	ENSG00000204252
-0.0241047	4.1106	-3.79507	0.00029141	0.00525558	-1.25928	DGKI	ENSG00000157680
-0.0143647	4.95423	-3.79464	0.000291838	0.00525558	-1.28789	AKIRIN2	ENSG00000135334
-0.0106869	4.77027	-3.79436	0.000292114	0.00525558	-1.28727	PPP2R5E	ENSG00000154001
0.0462206	1.28431	3.79337	0.000293097	0.00526687	-0.682803	MS4A14	ENSG00000166928
-0.0339043	-0.0372328	-3.79261	0.000293858	0.00527415	-0.601246	NPY5R	ENSG00000164129
-0.0115819	6.47277	-3.79138	0.000295088	0.00528452	-1.22584	PPP2R2B	ENSG00000156475
-0.0156743	3.08136	-3.79132	0.000295149	0.00528452	-1.1611	PNPO	ENSG00000108439
0.016484	2.88231	3.79009	0.000296383	0.00529489	-1.05667	MTFR1	ENSG00000066855
0.0112014	5.49096	3.79003	0.000296442	0.00529489	-1.30118	GAA	ENSG00000171298
0.0205753	4.06986	3.78965	0.000296826	0.00529536	-1.22218	SSH3	ENSG00000172830
0.0312856	0.478156	3.78705	0.000299449	0.00533574	-0.533974	RUNX3	ENSG00000020633
-0.0178298	7.02138	-3.78623	0.000300289	0.00534427	-1.18578	SUB1	ENSG00000113387
0.0112305	5.82898	3.78538	0.000301155	0.00535326	-1.30316	PYCR2	ENSG00000143811
0.0169537	2.53732	3.78438	0.00030217	0.00536488	-1.00564	MGME1	ENSG00000125871
-0.03402	8.70074	-3.78279	0.000303804	0.00538743	-1.02498	PDZD4	ENSG00000067840
-0.0293213	6.56333	-3.78187	0.000304752	0.00539491	-1.22102	SYNGAP1	ENSG00000197283
0.0139465	4.39102	3.78168	0.000304953	0.00539491	-1.29395	XPC	ENSG00000154767
0.0311603	1.00255	3.77999	0.000306696	0.00541827	-0.669895	HCST	ENSG00000126264
0.0217199	4.08421	3.7797	0.000307005	0.00541827	-1.25432	TSPO	ENSG00000100300
-0.0504827	7.81882	-3.77751	0.000309289	0.0054521	-1.10132	DDN	ENSG00000181418
-0.0244838	7.45198	-3.77687	0.000309953	0.0054563	-1.16717	GABARAPL1	ENSG00000139112
0.0111447	3.61508	3.77658	0.000310264	0.0054563	-1.22326	TDRD3	ENSG00000083544
-0.0186717	1.18298	-3.7758	0.000311078	0.00546058	-0.863934	GVQW3	ENSG00000179240
-0.0170389	6.53654	-3.77565	0.000311244	0.00546058	-1.25795	PNMA1	ENSG00000176903
-0.0232864	3.16562	-3.77479	0.00031215	0.00546645	-1.23412	CITED2	ENSG00000164442
-0.00855337	5.45794	-3.77463	0.000312316	0.00546645	-1.34448	WBP11	ENSG00000084463
0.0269762	6.2964	3.77413	0.000312844	0.00546923	-1.30787	ERBB3	ENSG00000065361
0.0216675	3.70437	3.77118	0.000315987	0.00551768	-1.24666	TCIRG1	ENSG00000110719
-0.0206366	1.63734	-3.77078	0.000316414	0.00551863	-0.975744	ARHGEF33	ENSG00000214694
-0.0117492	3.63928	-3.76995	0.000317301	0.0055276	-1.29044	TDRKH	ENSG00000182134
0.0166958	6.26378	3.76912	0.000318192	0.00553074	-1.32976	ZNF24	ENSG00000172466
0.0218342	3.93144	3.76898	0.000318343	0.00553074	-1.27351	C2orf88	ENSG00000187699
0.0181815	4.59275	3.76874	0.000318601	0.00553074	-1.34068	ARHGAP22	ENSG00000128805
0.0206472	2.41609	3.76776	0.000319661	0.00554266	-1.03214	RNF135	ENSG00000181481
-0.0274579	4.46594	-3.76599	0.000321577	0.00556367	-1.36534	PCDH7	ENSG00000169851
0.0238553	4.91776	3.76595	0.000321623	0.00556367	-1.3591	SHROOM1	ENSG00000164403
0.022627	-0.0844018	3.762	0.000325941	0.0056318	-0.518981	TBC1D10C	ENSG00000175463
0.0137168	4.8834	3.7615	0.000326494	0.00563478	-1.38718	COLGALT1	ENSG00000130309
0.0201375	6.3597	3.76054	0.000327554	0.00563795	-1.36136	RAPGEF3	ENSG00000079337
-0.0424516	2.16351	-3.76043	0.000327675	0.00563795	-1.13447	HTR2A	ENSG00000102468
0.0182467	1.31059	3.7603	0.000327819	0.00563795	-0.814156	AAMDC	ENSG00000087884
0.0223812	7.78213	3.7588	0.000329482	0.00565742	-1.25698	SLC44A1	ENSG00000070214
0.00993986	4.97771	3.75859	0.000329714	0.00565742	-1.40263	NAGK	ENSG00000124357
-0.0374021	4.38103	-3.75713	0.000331337	0.00566431	-1.38818	GRIN2A	ENSG00000183454
-0.0432272	5.79526	-3.75709	0.000331389	0.00566431	-1.34384	PLPPR4	ENSG00000117600
-0.0212015	5.17767	-3.75696	0.000331533	0.00566431	-1.40021	C17orf51	ENSG00000212719
0.018127	3.06519	3.75686	0.000331644	0.00566431	-1.19743	RAB3IL1	ENSG00000167994
-0.0289364	0.534949	-3.75622	0.000332363	0.00566889	-0.797984	PIP5KL1	ENSG00000167103
-0.0199022	1.59758	-3.75594	0.000332677	0.00566889	-1.00961	MFSD9	ENSG00000135953
0.0119418	3.81999	3.75555	0.000333113	0.0056698	-1.3187	UXT	ENSG00000126756
0.0173631	3.04457	3.75519	0.000333517	0.00567018	-1.19564	HSPBAP1	ENSG00000169087
-0.0114854	4.42951	-3.75352	0.000335397	0.00568767	-1.40892	NAA30	ENSG00000139977
0.0159187	3.60434	3.75275	0.000336276	0.00568767	-1.28409	BCL7C	ENSG00000099385
0.013934	3.12195	3.75257	0.000336482	0.00568767	-1.21456	DHRS12	ENSG00000102796
0.0210253	5.20863	3.7519	0.000337238	0.00568767	-1.41673	FCHO1	ENSG00000130475
-0.0529003	4.86306	-3.75178	0.000337379	0.00568767	-1.38911	SHISAL1	ENSG00000138944
-0.0344492	0.516217	-3.75168	0.000337489	0.00568767	-0.822456	DCC	ENSG00000187323
0.0246813	2.78859	3.75164	0.000337535	0.00568767	-1.14308	CDKN2C	ENSG00000123080
-0.0374318	-0.858771	-3.75148	0.000337712	0.00568767	-0.540399	DCAF12L2	ENSG00000198354
-0.0139897	5.4171	-3.75123	0.000337999	0.00568767	-1.41835	CERK	ENSG00000100422
0.0232112	3.37861	3.74951	0.000339965	0.00571427	-1.24943	EVA1C	ENSG00000166979
0.0270112	4.30291	3.74723	0.000342588	0.00574632	-1.37378	CPM	ENSG00000135678
0.028615	-0.174276	3.74705	0.000342793	0.00574632	-0.526735	DCST2	ENSG00000163354
0.029957	5.46274	3.74679	0.000343098	0.00574632	-1.42089	TMC6	ENSG00000141524
-0.0126584	4.63355	-3.74651	0.000343422	0.00574632	-1.43954	SCMH1	ENSG00000010803
-0.022509	8.15643	-3.7452	0.000344946	0.00575872	-1.2065	YWHAB	ENSG00000166913
-0.011713	6.21983	-3.74505	0.000345119	0.00575872	-1.3945	HDGFL3	ENSG00000166503
-0.0488647	4.50352	-3.74476	0.000345452	0.00575872	-1.41743	MAL2	ENSG00000147676
-0.0108921	6.02036	-3.74424	0.000346057	0.00575872	-1.40874	LASP1	ENSG00000002834
0.0147975	3.6323	3.74365	0.00034675	0.00575872	-1.33506	TTC31	ENSG00000115282
-0.0179651	5.93608	-3.74356	0.00034685	0.00575872	-1.40981	DZIP1	ENSG00000134874
-0.0336377	4.00382	-3.74353	0.000346883	0.00575872	-1.41552	HOMER1	ENSG00000152413
0.0166076	4.28002	3.74221	0.000348429	0.0057655	-1.41029	CCDC88B	ENSG00000168071
-0.0330612	0.972316	-3.74184	0.000348863	0.0057655	-0.962288	SAMD5	ENSG00000203727
-0.0427363	6.9667	-3.74162	0.000349125	0.0057655	-1.30273	SPTBN2	ENSG00000173898
-0.0161379	4.29501	-3.74159	0.000349156	0.0057655	-1.44231	IDH3A	ENSG00000166411
-0.0256699	1.2986	-3.7413	0.0003495	0.0057655	-0.998971	ORC6	ENSG00000091651
-0.0255411	1.28489	-3.74119	0.000349625	0.0057655	-1.00019	MSANTD1	ENSG00000188981
-0.0542945	0.114691	-3.7405	0.000350439	0.00577251	-0.853989	KCNS2	ENSG00000156486
0.023292	9.5345	3.73844	0.000352882	0.0058063	-1.17248	CNP	ENSG00000173786
0.0196135	7.33425	3.73699	0.000354607	0.0058268	-1.37064	CENPB	ENSG00000125817
0.0168018	1.79743	3.73662	0.00035505	0.0058268	-1.0113	PROCA1	ENSG00000167525
-0.0158185	6.48795	-3.7364	0.000355307	0.0058268	-1.38793	HECTD4	ENSG00000173064
0.0207213	2.94257	3.73576	0.00035607	0.00583287	-1.24318	DSE	ENSG00000111817
-0.0279995	3.35603	-3.73513	0.000356837	0.0058352	-1.38481	SIDT1	ENSG00000072858
-0.0324587	1.6335	-3.73492	0.000357078	0.0058352	-1.11466	AGBL4	ENSG00000186094
0.0251885	6.30464	3.73436	0.000357756	0.0058352	-1.43924	TMEM123	ENSG00000152558
0.013441	3.40152	3.73433	0.000357788	0.0058352	-1.32813	TRMT10B	ENSG00000165275
0.0220983	4.52316	3.73247	0.000360033	0.00586224	-1.4475	UAP1L1	ENSG00000197355
-0.0140285	1.60657	-3.73225	0.000360309	0.00586224	-1.08121	B3GALNT2	ENSG00000162885
0.0220665	6.89201	3.73198	0.000360632	0.00586224	-1.41239	USP54	ENSG00000166348
0.0298796	1.62704	3.73161	0.000361073	0.00586298	-0.960596	DUOX1	ENSG00000137857
-0.0305673	7.23242	-3.73039	0.000362557	0.00588065	-1.33177	LMO4	ENSG00000143013
0.0160174	2.19598	3.72991	0.000363153	0.00588388	-1.12045	LACTB2	ENSG00000147592
0.0126447	4.89699	3.7283	0.000365116	0.00590921	-1.49466	FBL	ENSG00000105202
0.0214137	5.12965	3.7247	0.000369554	0.00596844	-1.50782	RNASET2	ENSG00000026297
0.0150586	5.57063	3.72468	0.00036958	0.00596844	-1.51052	PGPEP1	ENSG00000130517
-0.0198346	7.44059	-3.72423	0.000370142	0.00597101	-1.33829	NCKAP1	ENSG00000061676
-0.0253519	4.20933	-3.7232	0.000371423	0.00598494	-1.49479	FNDC5	ENSG00000160097
0.0230038	7.37468	3.72289	0.000371813	0.00598494	-1.40956	PADI2	ENSG00000117115
-0.0256809	2.94832	-3.72145	0.000373616	0.00599153	-1.3724	HMGCLL1	ENSG00000146151
-0.0155377	4.43072	-3.72132	0.000373778	0.00599153	-1.50981	GSKIP	ENSG00000100744
-0.0235052	3.5616	-3.72117	0.000373969	0.00599153	-1.45144	RAB9B	ENSG00000123570
0.0411823	2.06375	3.72103	0.000374137	0.00599153	-1.06849	PLD4	ENSG00000166428
-0.0417901	4.38448	-3.72086	0.000374351	0.00599153	-1.49825	GNG3	ENSG00000162188
0.0109317	5.4372	3.72036	0.000374983	0.00599153	-1.52312	LRRFIP2	ENSG00000093167
-0.0203437	4.73656	-3.71931	0.000376303	0.00599153	-1.52597	BTBD10	ENSG00000148925
0.00970747	4.89234	3.71912	0.000376541	0.00599153	-1.5278	SHARPIN	ENSG00000179526
0.0119607	4.87003	3.71871	0.000377058	0.00599153	-1.52584	CRTC2	ENSG00000160741
-0.0485917	8.0838	-3.71852	0.000377302	0.00599153	-1.26659	PACSIN1	ENSG00000124507
0.0291808	2.63185	3.71848	0.000377353	0.00599153	-1.23266	IL10RA	ENSG00000110324
-0.0118622	3.29071	-3.71845	0.000377392	0.00599153	-1.4181	ZNF329	ENSG00000181894
0.0106736	5.33688	3.71837	0.000377491	0.00599153	-1.53341	SLC25A28	ENSG00000155287
-0.0162192	5.46605	-3.71785	0.000378155	0.00599153	-1.52049	TTC19	ENSG00000011295
-0.0394329	6.03168	-3.71762	0.000378445	0.00599153	-1.4569	RIMS1	ENSG00000079841
-0.0167444	5.58626	-3.71718	0.000379007	0.00599153	-1.51922	PPP1R3F	ENSG00000049769
-0.0345024	2.0426	-3.71708	0.000379134	0.00599153	-1.23065	RIT2	ENSG00000152214
0.017285	4.27157	3.71615	0.00038031	0.00599153	-1.48257	DPY19L4	ENSG00000156162
0.0321946	5.47091	3.71557	0.000381047	0.00599153	-1.52253	TGFB3	ENSG00000119699
0.0272687	6.54583	3.71499	0.000381796	0.00599153	-1.50349	CLDN5	ENSG00000184113
0.0153499	5.33334	3.71466	0.000382222	0.00599153	-1.54087	ATP6V0E1	ENSG00000113732
-0.0143833	2.14133	-3.71417	0.00038285	0.00599153	-1.23421	UCK2	ENSG00000143179
0.0177248	4.51006	3.71399	0.000383076	0.00599153	-1.51447	IQCK	ENSG00000174628
-0.0269024	8.80243	-3.71392	0.000383161	0.00599153	-1.24177	SLC25A23	ENSG00000125648
0.0297869	2.92095	3.71368	0.000383481	0.00599153	-1.30813	CTSS	ENSG00000163131
-0.036948	7.88218	-3.71317	0.00038413	0.00599153	-1.31752	JPH4	ENSG00000092051
-0.0216025	6.13361	-3.71304	0.000384298	0.00599153	-1.48747	PKIA	ENSG00000171033
0.0159252	6.26672	3.71259	0.000384879	0.00599153	-1.51529	DNM2	ENSG00000079805
0.0124513	4.23513	3.71253	0.000384953	0.00599153	-1.50417	UNK	ENSG00000132478
-0.0528481	3.33734	-3.71229	0.000385263	0.00599153	-1.45244	SLC6A7	ENSG00000011083
0.0136212	3.22278	3.71219	0.000385397	0.00599153	-1.37222	EXOSC8	ENSG00000120699
0.0152488	6.72248	3.71209	0.000385522	0.00599153	-1.48287	TLN1	ENSG00000137076
-0.0182915	8.02354	-3.71203	0.000385606	0.00599153	-1.33298	MAPK8IP1	ENSG00000121653
-0.0095534	3.62317	-3.71169	0.000386046	0.00599153	-1.47631	C12orf4	ENSG00000047621
0.0238245	5.53958	3.71144	0.000386368	0.00599153	-1.54273	SYNGR2	ENSG00000108639
0.0255907	5.90662	3.71053	0.000387539	0.00600027	-1.52599	PDE1C	ENSG00000154678
0.0135443	3.71437	3.71029	0.00038785	0.00600027	-1.44992	FBXL4	ENSG00000112234
0.0152818	7.45413	3.70999	0.000388245	0.00600027	-1.43138	GATM	ENSG00000171766
0.01933	8.03337	3.70976	0.00038855	0.00600027	-1.39782	RASSF2	ENSG00000101265
0.0217306	5.86369	3.70846	0.000390238	0.00602006	-1.53986	MAP6D1	ENSG00000180834
0.0186544	6.16595	3.70792	0.000390946	0.00602266	-1.52519	RNF13	ENSG00000082996
-0.0583313	0.269031	-3.70771	0.000391219	0.00602266	-1.00099	HTR1A	ENSG00000178394
0.0201602	6.43817	3.70547	0.000394165	0.00606173	-1.52375	JAM3	ENSG00000166086
-0.0213495	7.47587	-3.70469	0.000395196	0.00607128	-1.40035	SGSM2	ENSG00000141258
0.0365889	0.778034	3.704	0.000396109	0.00607901	-0.896061	TFEC	ENSG00000105967
0.0165974	2.66366	3.70281	0.000397693	0.00609408	-1.2914	ZSCAN9	ENSG00000137185
0.0144793	3.85817	3.70264	0.000397914	0.00609408	-1.49182	ZNF3	ENSG00000166526
-0.0147264	3.35745	-3.70187	0.00039894	0.00610349	-1.47796	SETBP1	ENSG00000152217
0.0159877	4.40744	3.70095	0.000400167	0.00610985	-1.54965	SLC35B2	ENSG00000157593
-0.0152884	6.97242	-3.70094	0.000400179	0.00610985	-1.46632	SCOC	ENSG00000153130
0.0164779	3.17336	3.70035	0.000400971	0.00611407	-1.39809	SHMT1	ENSG00000176974
0.0125454	3.67561	3.70012	0.000401281	0.00611407	-1.47552	XPNPEP3	ENSG00000196236
0.0198154	3.04459	3.69956	0.000402037	0.00611777	-1.36044	KMT5C	ENSG00000133247
-0.0078103	6.01555	-3.69933	0.000402349	0.00611777	-1.55608	XPO7	ENSG00000130227
0.021444	4.60009	3.69859	0.000403338	0.00612652	-1.56224	RARRES2	ENSG00000106538
-0.00982044	3.61332	-3.69702	0.000405459	0.00615244	-1.51565	POLR3F	ENSG00000132664
-0.0349744	4.36053	-3.69671	0.000405885	0.00615261	-1.58115	RIMKLA	ENSG00000177181
0.0251212	3.6628	3.69588	0.000407015	0.0061621	-1.46419	DAPK2	ENSG00000035664
0.0197819	3.53319	3.69564	0.000407343	0.0061621	-1.46635	ARPC1B	ENSG00000130429
0.0467531	3.17656	3.69513	0.00040803	0.0061662	-1.3393	ADAMTS14	ENSG00000138316
0.0210112	2.93263	3.69469	0.000408637	0.00616908	-1.36676	GAL3ST4	ENSG00000197093
0.0127316	4.9847	3.69427	0.000409211	0.00617147	-1.6047	MAP2K7	ENSG00000076984
0.0312518	1.46757	3.69265	0.000411428	0.0061986	-1.06352	CARD11	ENSG00000198286
-0.0204996	6.68961	-3.69234	0.000411858	0.00619878	-1.51071	CDK16	ENSG00000102225
0.00943169	4.15471	3.69126	0.00041334	0.00620743	-1.56837	TRIM13	ENSG00000204977
-0.0340738	8.07418	-3.69106	0.000413627	0.00620743	-1.37234	RTN1	ENSG00000139970
0.026022	8.26505	3.69097	0.000413744	0.00620743	-1.44802	LPAR1	ENSG00000198121
-0.024337	0.793815	-3.69071	0.000414108	0.00620743	-1.08798	GPLD1	ENSG00000112293
0.0128937	3.9979	3.69029	0.000414685	0.00620981	-1.55198	TRABD	ENSG00000170638
-0.0472283	-0.692283	-3.6894	0.000415919	0.00622052	-0.805589	TDRD5	ENSG00000162782
-0.0453123	0.25395	-3.68917	0.00041624	0.00622052	-1.00671	FADS6	ENSG00000172782
-0.0124678	5.6409	-3.68788	0.000418039	0.00623498	-1.61423	ARL3	ENSG00000138175
0.0215771	2.35381	3.68776	0.000418199	0.00623498	-1.26334	GTF2IRD2	ENSG00000196275
0.0197655	0.54037	3.68757	0.000418469	0.00623498	-0.867052	ANKRD23	ENSG00000163126
-0.0327384	3.7652	-3.68697	0.000419311	0.0062357	-1.58329	SLITRK5	ENSG00000165300
-0.0331322	5.28909	-3.68679	0.000419553	0.0062357	-1.61209	GNG4	ENSG00000168243
0.0275768	6.13494	3.68663	0.000419779	0.0062357	-1.59424	ASPA	ENSG00000108381
-0.0208765	6.33932	-3.68611	0.00042051	0.0062403	-1.55892	GPRASP1	ENSG00000198932
0.0188347	5.62774	3.68535	0.000421574	0.00624814	-1.63182	NES	ENSG00000132688
0.0407907	3.71607	3.68514	0.000421881	0.00624814	-1.47636	PI16	ENSG00000164530
0.0117006	4.93539	3.68439	0.000422933	0.00625462	-1.63302	TBC1D15	ENSG00000121749
0.0254185	7.18136	3.68399	0.000423503	0.00625462	-1.54765	EFHD1	ENSG00000115468
0.0264675	0.475416	3.68393	0.000423585	0.00625462	-0.869611	CAPN9	ENSG00000135773
0.0156342	1.4852	3.68355	0.000424121	0.00625564	-1.116	SPATA5	ENSG00000145375
-0.0206702	2.71337	-3.68324	0.000424551	0.00625564	-1.46112		ENSG00000250091
0.0250166	-0.0805304	3.68298	0.000424919	0.00625564	-0.75885	LYG1	ENSG00000144214
-0.00943322	5.28715	-3.68124	0.000427398	0.00627619	-1.64874	SFXN1	ENSG00000164466
-0.0333802	4.30594	-3.68123	0.000427413	0.00627619	-1.63037	CLVS2	ENSG00000146352
-0.0180427	8.14493	-3.68111	0.000427586	0.00627619	-1.41923	TPI1	ENSG00000111669
0.0338358	3.31725	3.68015	0.000428948	0.00628451	-1.46641	SELPLG	ENSG00000110876
-0.0374721	1.29793	-3.68012	0.000429	0.00628451	-1.21337	RTBDN	ENSG00000132026
-0.0547806	4.20195	-3.67923	0.00043027	0.00629563	-1.61222	C11orf87	ENSG00000185742
0.0336307	0.259924	3.679	0.000430609	0.00629563	-0.862397	TNFAIP8L2	ENSG00000163154
0.019731	2.10538	3.67772	0.000432439	0.00631616	-1.26584	SLC29A3	ENSG00000198246
0.0217808	8.63818	3.67705	0.000433404	0.00631907	-1.44471	NDRG1	ENSG00000104419
-0.0154005	3.96594	-3.67699	0.000433491	0.00631907	-1.6226	CMSS1	ENSG00000184220
0.0262216	5.95231	3.6766	0.00043406	0.00631987	-1.63936	OLIG2	ENSG00000205927
-0.0311173	1.63293	-3.67637	0.000434397	0.00631987	-1.30452	IGF1	ENSG00000017427
-0.0107627	7.96438	-3.67588	0.000435107	0.00632398	-1.45898	AP2B1	ENSG00000006125
-0.0213993	3.86025	-3.67545	0.000435726	0.00632678	-1.62506	SEMA4F	ENSG00000135622
-0.0114596	7.31916	-3.67493	0.000436476	0.00632928	-1.51979	PAFAH1B1	ENSG00000007168
-0.016397	6.62319	-3.67474	0.000436753	0.00632928	-1.5791	RAB11FIP3	ENSG00000090565
-0.0274174	2.51868	-3.67353	0.000438521	0.00634498	-1.45833	SLC26A10	ENSG00000135502
-0.0150282	5.5829	-3.67328	0.000438886	0.00634498	-1.65689	GSK3B	ENSG00000082701
-0.0388636	-0.0702518	-3.67312	0.000439119	0.00634498	-0.950525	CLMP	ENSG00000166250
-0.011478	5.16228	-3.67275	0.000439667	0.0063467	-1.67582	RNMT	ENSG00000101654
0.0301461	4.72496	3.67208	0.000440646	0.00635465	-1.63248	FAM222A	ENSG00000139438
0.0310069	6.25341	3.67109	0.0004421	0.00636941	-1.64362	SGK1	ENSG00000118515
0.0312719	2.43405	3.67023	0.000443362	0.00637121	-1.30716	NKX2-2	ENSG00000125820
0.0224386	2.25675	3.67017	0.000443456	0.00637121	-1.30916	CPS1	ENSG00000021826
0.0240934	4.86162	3.67006	0.000443614	0.00637121	-1.65396	FAM124A	ENSG00000150510
-0.0343808	6.14156	-3.66984	0.000443943	0.00637121	-1.60933	IQSEC2	ENSG00000124313
-0.0229932	5.33669	-3.66902	0.000445156	0.00637989	-1.67586	LRRC7	ENSG00000033122
0.0148248	4.27565	3.66885	0.000445409	0.00637989	-1.64181	ZNF276	ENSG00000158805
0.0198424	1.73193	3.66759	0.000447284	0.006398	-1.20289	AGER	ENSG00000204305
0.0218509	7.51364	3.66736	0.000447613	0.006398	-1.57637	ANKRD40	ENSG00000154945
0.0285386	4.0425	3.66701	0.000448135	0.006398	-1.58174	GAL3ST1	ENSG00000128242
0.0271945	4.90673	3.6668	0.000448459	0.006398	-1.65746	TSPAN15	ENSG00000099282
0.0322529	3.14754	3.66655	0.000448831	0.006398	-1.47568	TYROBP	ENSG00000011600
0.00785482	5.60675	3.66536	0.000450606	0.00640681	-1.69699	ILK	ENSG00000166333
-0.0133448	7.70803	-3.66535	0.000450625	0.00640681	-1.51328	ATP9A	ENSG00000054793
-0.0557494	1.62334	-3.66527	0.000450746	0.00640681	-1.39421	CBLN4	ENSG00000054803
0.0445318	-1.18496	3.66461	0.000451732	0.00641468	-0.557875	C11orf21	ENSG00000110665
-0.0114149	4.70372	-3.66354	0.000453344	0.00642192	-1.70456	SLC4A1AP	ENSG00000163798
0.0193842	8.77332	3.66322	0.000453818	0.00642192	-1.46041	B2M	ENSG00000166710
0.0143209	5.38059	3.66224	0.000455302	0.00642192	-1.7067	CRTC3	ENSG00000140577
-0.0237438	5.85845	-3.66222	0.000455337	0.00642192	-1.6695	FAM49A	ENSG00000197872
-0.0154979	7.20926	-3.66209	0.000455529	0.00642192	-1.5626	NISCH	ENSG00000010322
-0.0222318	5.6698	-3.66195	0.00045575	0.00642192	-1.67887	OXR1	ENSG00000164830
-0.0229334	3.73272	-3.66173	0.000456081	0.00642192	-1.65371	KCND2	ENSG00000184408
0.012725	4.0249	3.66172	0.000456092	0.00642192	-1.64856	IRF2	ENSG00000168310
-0.0317605	0.482393	-3.66169	0.00045614	0.00642192	-1.09723	C17orf107	ENSG00000205710
-0.0368835	4.47572	-3.66087	0.000457386	0.00643335	-1.69671	STXBP5L	ENSG00000145087
0.0191846	10.5602	3.65794	0.000461858	0.00649009	-1.31785	FAM107A	ENSG00000168309
-0.0146944	5.371	-3.65753	0.00046249	0.00649282	-1.71937	PPP1R26	ENSG00000196422
0.0144789	4.72877	3.65663	0.000463866	0.00650598	-1.71355	ANKS6	ENSG00000165138
-0.0286843	-0.0496295	-3.65538	0.000465803	0.00652697	-0.991521	KIRREL2	ENSG00000126259
0.0289053	4.66869	3.65412	0.000467754	0.00654811	-1.68982	LDLRAP1	ENSG00000157978
-0.0202501	6.32299	-3.65329	0.000469045	0.00655999	-1.66171	ASTN1	ENSG00000152092
0.0238214	1.78212	3.65191	0.000471192	0.00658381	-1.25534	PDE11A	ENSG00000128655
0.025656	3.32974	3.65097	0.000472668	0.00659822	-1.55127	C1QTNF5	ENSG00000223953
-0.0281167	5.6444	-3.64985	0.000474432	0.00661661	-1.71517	UNC80	ENSG00000144406
0.0197857	2.22173	3.64818	0.000477071	0.00664627	-1.37949	CHST14	ENSG00000169105
0.0225652	4.71627	3.64793	0.000477455	0.00664627	-1.73367	IL13RA1	ENSG00000131724
-0.0136947	2.91125	-3.64736	0.000478357	0.00665258	-1.58079	CXorf40A	ENSG00000197620
0.0308539	7.24927	3.64669	0.000479434	0.00666129	-1.65819	ANLN	ENSG00000011426
-0.0138601	5.37949	-3.64524	0.000481745	0.00668314	-1.7534	SUCLA2	ENSG00000136143
0.0405322	0.183825	3.64513	0.000481908	0.00668314	-0.935316	CD33	ENSG00000105383
-0.0406626	6.28781	-3.64352	0.000484498	0.00671278	-1.67332	RAB15	ENSG00000139998
-0.0511866	-1.83331	-3.64317	0.000485059	0.00671428	-0.815222	SV2C	ENSG00000122012
-0.00953233	7.2475	-3.64288	0.000485524	0.00671446	-1.62978	GNAQ	ENSG00000156052
-0.0180412	6.17728	-3.64256	0.000486034	0.00671524	-1.7099	MYCBP2	ENSG00000005810
-0.0412201	5.69451	-3.64222	0.000486588	0.00671663	-1.7166	NMNAT2	ENSG00000157064
0.0194527	1.73968	3.64192	0.000487071	0.00671705	-1.29739	CTF1	ENSG00000150281
0.0134284	5.41539	3.64157	0.000487627	0.00671846	-1.77033	TARSL2	ENSG00000185418
-0.0215949	0.934602	-3.64081	0.000488865	0.00672927	-1.22879	EID3	ENSG00000255150
0.0128933	4.02561	3.64012	0.000489974	0.00673255	-1.71524	TRIM65	ENSG00000141569
-0.0482282	0.124591	-3.6401	0.000490017	0.00673255	-1.16121	HTR7	ENSG00000148680
-0.0354129	0.944782	-3.63982	0.000490465	0.00673255	-1.25649	CNTN6	ENSG00000134115
-0.0152504	3.75967	-3.63934	0.000491252	0.00673711	-1.72682	C12orf49	ENSG00000111412
-0.0410706	-0.675183	-3.63878	0.000492162	0.00674335	-0.981181	KLK5	ENSG00000167754
0.0177727	3.78525	3.63849	0.000492632	0.00674356	-1.67549	SHKBP1	ENSG00000160410
0.00800286	4.83476	3.6375	0.000494243	0.00675936	-1.78644	AKR1A1	ENSG00000117448
-0.0475429	5.83123	-3.63705	0.000494992	0.00676337	-1.72028	STX1A	ENSG00000106089
0.0214032	2.16604	3.63657	0.000495772	0.00676779	-1.39138	C2orf92	ENSG00000228486
0.019973	6.84145	3.63552	0.000497502	0.00678516	-1.72197	CLK1	ENSG00000013441
-0.0281531	6.58931	-3.63514	0.000498131	0.00678749	-1.69092	MMD	ENSG00000108960
-0.0255705	1.54521	-3.63462	0.000498987	0.00679292	-1.38768	SMKR1	ENSG00000240204
0.0153257	2.98031	3.63376	0.000500397	0.00680523	-1.56511	EFNB1	ENSG00000090776
-0.020642	5.05944	-3.63352	0.00050081	0.00680523	-1.79765	CCDC136	ENSG00000128596
0.0267912	4.09282	3.63296	0.000501735	0.00680764	-1.70946	HYAL2	ENSG00000068001
-0.0251257	8.17212	-3.63285	0.000501905	0.00680764	-1.5599	PFN2	ENSG00000070087
0.0172277	4.75809	3.63255	0.000502411	0.00680827	-1.79414	PALD1	ENSG00000107719
0.0189999	2.52487	3.63211	0.000503145	0.00681199	-1.48674	PQLC3	ENSG00000162976
0.022686	0.638716	3.63102	0.000504959	0.00683031	-1.08356	GALNT12	ENSG00000119514
0.0185283	3.73417	3.63035	0.000506084	0.00683928	-1.69578	HSD17B14	ENSG00000087076
-0.0162998	4.29618	-3.62838	0.000509384	0.00687762	-1.8	CNST	ENSG00000162852
0.0236189	3.13867	3.62791	0.000510184	0.00688214	-1.59943	UNC13D	ENSG00000092929
-0.0173911	2.57209	-3.62683	0.000512004	0.00689508	-1.60256	ZCCHC18	ENSG00000166707
0.0162364	3.94183	3.62679	0.000512073	0.00689508	-1.73685	HPS5	ENSG00000110756
0.0147718	3.61368	3.62645	0.000512646	0.0068957	-1.70136	LIG1	ENSG00000105486
0.0274198	-0.634049	3.62562	0.000514063	0.0068957	-0.807631	ATP8B3	ENSG00000130270
0.00917122	3.81984	3.62504	0.000515037	0.0068957	-1.74366	COG2	ENSG00000135775
0.0350519	0.29362	3.62504	0.000515043	0.0068957	-1.0526	LILRA2	ENSG00000239998
0.0195827	3.83573	3.62473	0.000515574	0.0068957	-1.73058	SLC9A9	ENSG00000181804
0.0130455	5.26976	3.62448	0.000515989	0.0068957	-1.826	CDK5RAP2	ENSG00000136861
0.016511	4.35422	3.62448	0.000515997	0.0068957	-1.78898	NCAPD2	ENSG00000010292
-0.0241231	6.89453	-3.62399	0.000516823	0.0068957	-1.7033	SPRYD3	ENSG00000167778
-0.0141458	7.35194	-3.62397	0.00051686	0.0068957	-1.67153	ARHGAP35	ENSG00000160007
-0.00969566	6.95741	-3.62382	0.000517117	0.0068957	-1.71719	SPIN1	ENSG00000106723
-0.0240716	5.26818	-3.62375	0.000517235	0.0068957	-1.81889	RAB11FIP5	ENSG00000135631
-0.0320888	-0.371517	-3.62296	0.000518585	0.00690748	-1.02578	AUNIP	ENSG00000127423
0.0172288	3.68602	3.6217	0.000520748	0.00692179	-1.7234	HLA-F	ENSG00000204642
-0.0187673	4.25186	-3.62164	0.000520852	0.00692179	-1.819	SMYD2	ENSG00000143499
0.0224695	7.56811	3.62152	0.00052106	0.00692179	-1.71009	AMER2	ENSG00000165566
0.0101857	5.83547	3.62104	0.000521886	0.00692655	-1.82853	AUP1	ENSG00000115307
0.0203752	7.86458	3.62031	0.000523147	0.00693199	-1.69256	ZCCHC24	ENSG00000165424
0.00842902	5.88115	3.62026	0.000523234	0.00693199	-1.82385	TMEM50A	ENSG00000183726
0.0201412	7.3023	3.61999	0.000523698	0.00693199	-1.74033	PLA2G16	ENSG00000176485
0.016719	3.78564	3.61956	0.000524438	0.00693558	-1.74548	BTN3A1	ENSG00000026950
-0.0222228	3.73015	-3.61897	0.000525472	0.00694306	-1.79015	CARMIL3	ENSG00000186648
0.0234995	1.41558	3.61864	0.000526047	0.00694448	-1.29835	CARD9	ENSG00000187796
0.0123059	6.24938	3.61754	0.000527955	0.00696072	-1.80544	OMG	ENSG00000126861
0.0163195	9.07196	3.6171	0.000528716	0.00696072	-1.5859	RPS6	ENSG00000137154
0.0377383	0.206247	3.61691	0.000529056	0.00696072	-0.980848	C19orf18	ENSG00000177025
0.0345971	5.27673	3.61685	0.000529156	0.00696072	-1.81557	NKX6-2	ENSG00000148826
0.0161279	4.07734	3.61539	0.00053171	0.00698176	-1.78703	IL17RC	ENSG00000163702
-0.0444224	5.52548	-3.61516	0.000532121	0.00698176	-1.8099	PAK3	ENSG00000077264
-0.0145156	7.64668	-3.61492	0.000532533	0.00698176	-1.67682	DSTN	ENSG00000125868
-0.0150952	4.30222	-3.61486	0.000532639	0.00698176	-1.84237	ZNRF1	ENSG00000186187
-0.0283446	1.04614	-3.61435	0.000533539	0.00698738	-1.35543	TRPC4	ENSG00000133107
-0.0453958	-1.247	-3.61225	0.000537254	0.00702983	-0.931963	CCDC177	ENSG00000267909
-0.010501	2.61693	-3.61088	0.000539678	0.00705076	-1.63947	METTL2A	ENSG00000087995
-0.0193513	0.867987	-3.61071	0.000539984	0.00705076	-1.30495	ACOT4	ENSG00000177465
0.0332797	4.01225	3.61035	0.000540629	0.00705076	-1.77865	GPNMB	ENSG00000136235
0.0251536	5.72101	3.61027	0.000540757	0.00705076	-1.85047	GAB1	ENSG00000109458
0.0419246	0.778404	3.60963	0.000541898	0.00705944	-1.18407	SIRPB2	ENSG00000196209
0.0206253	5.55244	3.60788	0.000545035	0.00709407	-1.86578	TCFL5	ENSG00000101190
0.0212064	2.74988	3.60631	0.000547866	0.00712462	-1.59991	C5	ENSG00000106804
0.0111439	4.23002	3.60605	0.000548343	0.00712462	-1.84347	ELMOD3	ENSG00000115459
-0.0322041	3.62537	-3.6056	0.000549151	0.00712646	-1.82672	CACNB2	ENSG00000165995
-0.034647	3.54269	-3.60544	0.000549447	0.00712646	-1.81865	GLT1D1	ENSG00000151948
-0.0197541	8.12622	-3.60293	0.000554004	0.00717631	-1.66395	EPB41L1	ENSG00000088367
-0.0212579	3.6448	-3.60279	0.000554258	0.00717631	-1.83403	PTGR1	ENSG00000106853
0.0250626	3.12675	3.60208	0.000555547	0.00718403	-1.68087	GIMAP5	ENSG00000196329
0.0201141	7.68254	3.60165	0.000556335	0.00718403	-1.75849	PREX1	ENSG00000124126
-0.0109449	5.01826	-3.6016	0.000556425	0.00718403	-1.90143	LAMTOR3	ENSG00000109270
-0.00640914	3.94194	-3.60129	0.000556997	0.00718403	-1.85178	MRS2	ENSG00000124532
-0.016148	5.29068	-3.60109	0.000557362	0.00718403	-1.89657	PPP2R5D	ENSG00000112640
-0.0180214	5.88676	-3.60087	0.00055777	0.00718403	-1.86647	GDAP1	ENSG00000104381
0.0252746	9.99598	3.60061	0.000558246	0.00718403	-1.56802	HIPK2	ENSG00000064393
-0.0328224	3.47083	-3.59939	0.000560491	0.00720666	-1.83271	ZDHHC23	ENSG00000184307
-0.0452469	6.74917	-3.59819	0.000562705	0.00722705	-1.76704	UNC13A	ENSG00000130477
-0.0297584	5.54778	-3.598	0.000563052	0.00722705	-1.88121	DLG3	ENSG00000082458
0.019087	4.37217	3.59631	0.000566202	0.00725721	-1.87273	PHACTR4	ENSG00000204138
-0.0211565	6.42556	-3.59597	0.000566834	0.00725721	-1.8369	MAPK9	ENSG00000050748
-0.0401932	2.30224	-3.59595	0.00056687	0.00725721	-1.68664	ZNF804A	ENSG00000170396
0.0136358	3.7056	3.59559	0.000567529	0.00725938	-1.81216	NSMCE4A	ENSG00000107672
-0.0189854	6.6519	-3.59524	0.000568186	0.00726129	-1.82257	UGP2	ENSG00000169764
-0.0307689	4.54067	-3.59499	0.000568658	0.00726129	-1.90722	CDH8	ENSG00000150394
0.0213106	1.80079	3.59451	0.000569565	0.00726661	-1.47133	ABHD15	ENSG00000168792
0.0286123	2.27863	3.59422	0.000570102	0.00726721	-1.53205	HPN	ENSG00000105707
0.0155527	7.10438	3.59304	0.000572305	0.00728304	-1.83295	SLC48A1	ENSG00000211584
0.0146156	3.79036	3.59299	0.000572404	0.00728304	-1.82292	INTS13	ENSG00000064102
-0.0103533	4.57772	-3.59277	0.000572828	0.00728304	-1.92398	CCDC149	ENSG00000181982
-0.0363895	0.813116	-3.59251	0.000573309	0.00728304	-1.39781	KIF12	ENSG00000136883
-0.048538	1.48943	-3.59186	0.000574537	0.00729239	-1.60981	CDH9	ENSG00000113100
0.0121399	3.43513	3.59149	0.000575246	0.00729347	-1.7901	HEMK1	ENSG00000114735
0.0584367	-1.24538	3.59126	0.000575679	0.00729347	-0.794771	RNASE2	ENSG00000169385
0.0195638	5.84562	3.59081	0.000576531	0.00729347	-1.9193	RRBP1	ENSG00000125844
-0.0141664	4.19945	-3.59077	0.00057659	0.00729347	-1.91123	DCHS1	ENSG00000166341
-0.0527906	-0.0947965	-3.59024	0.000577603	0.00729638	-1.27364	CDH12	ENSG00000154162
-0.015422	7.68194	-3.59013	0.000577805	0.00729638	-1.7474	TMOD2	ENSG00000128872
-0.0227045	4.73936	-3.5887	0.000580533	0.0073246	-1.93683	LRRC20	ENSG00000172731
0.0182226	4.24714	3.58778	0.000582298	0.00734062	-1.89335	ADA2	ENSG00000093072
0.0349441	0.669311	3.58731	0.00058319	0.00734269	-1.19458	LRRC63	ENSG00000173988
-0.0120041	4.89836	-3.58717	0.000583452	0.00734269	-1.94765	MTMR1	ENSG00000063601
0.0307407	6.60546	3.58585	0.000585998	0.00736846	-1.8826	UGT8	ENSG00000174607
-0.0400335	3.20102	-3.58498	0.000587675	0.00738329	-1.84527	FAM19A1	ENSG00000183662
0.00907147	5.53915	3.58436	0.000588858	0.00739189	-1.95109	CDC16	ENSG00000130177
0.0239997	1.86311	3.58392	0.000589706	0.00739627	-1.49297	DNA2	ENSG00000138346
-0.0104105	5.99885	-3.58266	0.000592161	0.00740898	-1.92013	NDUFS1	ENSG00000023228
0.0236242	4.62532	3.58264	0.000592186	0.00740898	-1.92482	CSF1	ENSG00000184371
0.0127635	3.479	3.58263	0.000592219	0.00740898	-1.81676	P3H1	ENSG00000117385
-0.0238861	5.14523	-3.58209	0.000593267	0.00741447	-1.95361	PCNX2	ENSG00000135749
-0.00945388	4.57467	-3.58189	0.000593658	0.00741447	-1.95508	LSM3	ENSG00000170860
0.0221182	2.89505	3.58074	0.000595889	0.00743236	-1.72328	STAT5A	ENSG00000126561
-0.0219708	3.38747	-3.58064	0.000596093	0.00743236	-1.86729	PLCL2	ENSG00000154822
-0.036313	5.61739	-3.57991	0.000597517	0.00744385	-1.92382	SCN2B	ENSG00000149575
0.00779791	5.15075	3.57901	0.000599292	0.0074597	-1.97323	COG4	ENSG00000103051
-0.0299145	4.61581	-3.57851	0.000600278	0.00746212	-1.96244	FAM81A	ENSG00000157470
0.0141716	2.84737	3.5784	0.000600493	0.00746212	-1.73796	EPOR	ENSG00000187266
0.0170386	6.97877	3.5761	0.00060504	0.00750132	-1.89701	FNBP1	ENSG00000187239
0.0203944	3.34571	3.57606	0.000605109	0.00750132	-1.80298	TMEM38B	ENSG00000095209
0.0132904	3.21132	3.57603	0.000605165	0.00750132	-1.7979	TMED1	ENSG00000099203
-0.0192618	4.15025	-3.57474	0.000607734	0.00752335	-1.96019	SPATS2	ENSG00000123352
0.0339712	2.24978	3.57457	0.00060807	0.00752335	-1.62339	SYK	ENSG00000165025
-0.0137623	4.72221	-3.57437	0.000608465	0.00752335	-1.98423	RASAL2	ENSG00000075391
-0.0290905	-0.696332	-3.57411	0.000608995	0.00752363	-1.12661	ZNF215	ENSG00000149054
-0.0133782	5.975	-3.57348	0.000610256	0.00753293	-1.95199	CAMTA1	ENSG00000171735
0.0276912	4.60777	3.5726	0.000612003	0.00754821	-1.93284	C21orf91	ENSG00000154642
0.0297325	1.79947	3.57191	0.000613395	0.00755529	-1.53051	RASAL3	ENSG00000105122
0.0234331	4.90688	3.57181	0.000613596	0.00755529	-1.97045	RHOG	ENSG00000177105
0.0274208	5.0775	3.57121	0.000614806	0.00755906	-1.9556	FOLH1	ENSG00000086205
0.0187635	5.17638	3.57113	0.000614961	0.00755906	-1.98367	VEZF1	ENSG00000136451
-0.0214171	2.70907	-3.5709	0.000615433	0.00755906	-1.80699	SGPP2	ENSG00000163082
-0.0149177	2.37573	-3.56883	0.000619611	0.00759896	-1.7376	SLC41A2	ENSG00000136052
-0.0375012	1.47076	-3.56878	0.000619706	0.00759896	-1.5922	F12	ENSG00000131187
-0.0432899	1.80681	-3.56792	0.000621464	0.00761422	-1.67805	MCHR1	ENSG00000128285
0.0148802	4.5982	3.56697	0.000623387	0.00763071	-1.98341	CREBRF	ENSG00000164463
-0.0175618	2.97529	-3.56675	0.000623839	0.00763071	-1.85547	IRS1	ENSG00000169047
0.0304942	3.70489	3.56529	0.000626818	0.00763847	-1.87058	DNAH17	ENSG00000187775
0.0193893	3.49447	3.56524	0.000626929	0.00763847	-1.8716	C2orf68	ENSG00000168887
0.016323	6.07494	3.56521	0.000626994	0.00763847	-1.9848	SNX6	ENSG00000129515
0.0264537	7.10673	3.56504	0.000627331	0.00763847	-1.93082	SEMA3B	ENSG00000012171
-0.0426893	-0.918098	-3.56499	0.000627434	0.00763847	-1.10573	PNPLA5	ENSG00000100341
-0.0297391	1.40477	-3.56493	0.000627565	0.00763847	-1.58388	PABPC1L2B	ENSG00000184388
0.0138148	4.37469	3.56439	0.000628668	0.00764561	-1.98811	IL17RA	ENSG00000177663
-0.0453462	4.39383	-3.56394	0.000629595	0.00765061	-1.98453	ZCCHC12	ENSG00000174460
-0.0212554	3.82696	-3.56313	0.00063127	0.00766468	-1.9734	ANO5	ENSG00000171714
-0.0133295	5.69889	-3.56185	0.000633909	0.0076904	-2.00192	NNT	ENSG00000112992
-0.0290022	1.01483	-3.56161	0.000634425	0.0076904	-1.51749	OTUB2	ENSG00000089723
0.0147017	2.9274	3.56044	0.000636853	0.00771352	-1.80249	TMEM39A	ENSG00000176142
-0.0188832	8.47688	-3.55968	0.000638433	0.00772454	-1.7675	ARF3	ENSG00000134287
0.0171924	8.91446	3.55941	0.000638992	0.00772454	-1.77722	CSRP1	ENSG00000159176
-0.0236218	-0.264075	-3.55925	0.000639326	0.00772454	-1.24952	MEIOC	ENSG00000180336
0.0214713	8.03499	3.55834	0.000641228	0.00774121	-1.8652	GSN	ENSG00000148180
0.026412	0.0595926	3.55712	0.000643785	0.00776003	-1.17726	ANXA2R	ENSG00000177721
0.00834656	5.34725	3.55704	0.000643965	0.00776003	-2.03829	PPP6R3	ENSG00000110075
0.00807116	6.77655	3.55685	0.000644357	0.00776003	-1.96078	CHD4	ENSG00000111642
0.0192383	1.94817	3.55648	0.000645135	0.00776245	-1.59826	TRMT10A	ENSG00000145331
0.009182	3.49069	3.55626	0.000645606	0.00776245	-1.90726	WRAP73	ENSG00000116213
-0.0210363	6.12262	-3.55575	0.000646675	0.00776901	-1.98347	MYH10	ENSG00000133026
0.0356036	-0.928785	3.5553	0.00064763	0.00777418	-0.957098	CLCA2	ENSG00000137975
-0.0229395	4.83118	-3.55495	0.00064838	0.00777689	-2.04136	KCTD1	ENSG00000134504
0.0165716	3.03914	3.55469	0.000648913	0.00777699	-1.81903	ZCWPW1	ENSG00000078487
0.0203491	8.83721	3.55384	0.000650717	0.00779231	-1.79954	GPRC5B	ENSG00000167191
0.0165227	5.33072	3.5533	0.000651869	0.0077998	-2.04219	KLHL24	ENSG00000114796
0.0245934	5.21247	3.55278	0.000652984	0.00780178	-2.02969	REEP3	ENSG00000165476
-0.0152745	1.9227	-3.55273	0.000653087	0.00780178	-1.7018	COA7	ENSG00000162377
-0.0135204	5.3216	-3.55209	0.000654458	0.00781187	-2.04812	PPP1R2	ENSG00000184203
-0.0153401	2.82277	-3.55144	0.000655845	0.00781686	-1.87409	ZNF324	ENSG00000083812
-0.0185772	4.64392	-3.55093	0.000656928	0.00781686	-2.05513	MORN4	ENSG00000171160
0.023168	2.56668	3.55078	0.000657257	0.00781686	-1.72946	MYH3	ENSG00000109063
-0.0113236	6.58694	-3.55053	0.000657799	0.00781686	-1.974	PITPNA	ENSG00000174238
-0.0202113	4.55998	-3.55021	0.000658476	0.00781686	-2.05326	NKIRAS1	ENSG00000197885
-0.0181151	4.53486	-3.55019	0.000658531	0.00781686	-2.05447	JAZF1	ENSG00000153814
0.0198308	4.09749	3.55017	0.000658567	0.00781686	-1.98619	MYOM1	ENSG00000101605
-0.0187209	7.34664	-3.54961	0.000659778	0.0078232	-1.9029	RNF187	ENSG00000168159
-0.0116327	5.55681	-3.54943	0.000660157	0.0078232	-2.05127	TPM1	ENSG00000140416
-0.032557	4.20099	-3.5479	0.000663457	0.00785243	-2.04406	MCTP1	ENSG00000175471
0.0152605	6.92706	3.5478	0.000663682	0.00785243	-1.98444	NUMA1	ENSG00000137497
0.0258778	4.98001	3.54649	0.000666513	0.00787934	-2.05288	NUPR1	ENSG00000176046
-0.0327018	1.53139	-3.54592	0.000667767	0.00787934	-1.68835	B3GNT4	ENSG00000176383
-0.0357992	6.0824	-3.54584	0.000667943	0.00787934	-1.99888	MLLT11	ENSG00000213190
0.0171561	3.50665	3.54577	0.000668083	0.00787934	-1.93112	NAGLU	ENSG00000108784
-0.0419408	6.01625	-3.54519	0.000669342	0.0078827	-2.00329	DLGAP3	ENSG00000116544
-0.0122541	6.40002	-3.54515	0.000669431	0.0078827	-2.00579	UBE2V1	ENSG00000244687
-0.0438038	5.93113	-3.54427	0.000671357	0.0078991	-2.00288	DLGAP1	ENSG00000170579
-0.014037	5.45206	-3.54361	0.00067281	0.00790492	-2.06737	IARS	ENSG00000196305
0.0410276	2.15995	3.54334	0.000673401	0.00790492	-1.6561	GIPR	ENSG00000010310
0.0333755	3.63456	3.54332	0.000673451	0.00790492	-1.9362	RHBDF2	ENSG00000129667
0.00926435	4.30134	3.54284	0.000674494	0.0079109	-2.04789	CCS	ENSG00000173992
-0.018842	5.3109	-3.54256	0.000675112	0.00791189	-2.07566	ARRB1	ENSG00000137486
0.0159308	4.66574	3.54216	0.000676	0.00791603	-2.06707	NECAP2	ENSG00000157191
0.015514	5.68511	3.54113	0.000678266	0.00793023	-2.07276	STXBP3	ENSG00000116266
-0.0101494	4.34953	-3.54112	0.000678282	0.00793023	-2.07189	GTF2H1	ENSG00000110768
0.0170183	6.53475	3.54006	0.000680626	0.00795136	-2.0378	ANXA5	ENSG00000164111
0.0175986	4.95303	3.53953	0.000681798	0.00795879	-2.0821	TMEM189	ENSG00000240849
0.0143115	2.0985	3.53762	0.000686069	0.0079987	-1.70021	CDKAL1	ENSG00000145996
0.0148059	3.48703	3.5375	0.00068634	0.0079987	-1.95701	CASP2	ENSG00000106144
0.0221983	3.1437	3.53727	0.000686836	0.0079987	-1.87832	HEY2	ENSG00000135547
-0.0457283	6.78436	-3.537	0.000687438	0.00799942	-1.95955	NNAT	ENSG00000053438
0.0142526	1.32416	3.53593	0.000689846	0.00800813	-1.52734	CHEK1	ENSG00000149554
-0.0525339	4.98848	-3.53562	0.000690543	0.00800813	-2.06556	GABRB2	ENSG00000145864
-0.0209642	6.20349	-3.53555	0.000690702	0.00800813	-2.04216	CNRIP1	ENSG00000119865
-0.0195774	5.17478	-3.53546	0.000690893	0.00800813	-2.09534	PITPNM2	ENSG00000090975
-0.0232568	7.34602	-3.53523	0.000691416	0.00800813	-1.94279	DEAF1	ENSG00000177030
-0.0480481	7.54581	-3.53523	0.000691427	0.00800813	-1.89026	STMN2	ENSG00000104435
0.019213	4.46229	3.53403	0.000694131	0.00803317	-2.0722	JUP	ENSG00000173801
0.0298373	0.513433	3.53259	0.000697393	0.00806463	-1.34899	KCNJ5	ENSG00000120457
0.0253266	-0.776264	3.53011	0.000703043	0.00811161	-1.07704	TEX45	ENSG00000198723
-0.0387453	5.0437	-3.52999	0.00070331	0.00811161	-2.09842	ELMOD1	ENSG00000110675
0.0334271	4.77978	3.52984	0.000703644	0.00811161	-2.08304	ID1	ENSG00000125968
0.0778611	-1.13551	3.52984	0.000703644	0.00811161	-0.992603	ALOX15B	ENSG00000179593
-0.0198611	4.98549	-3.52752	0.000708966	0.0081666	-2.12707	PCDH1	ENSG00000156453
-0.0172028	3.67082	-3.525	0.000714807	0.00822533	-2.07455	MAGI3	ENSG00000081026
0.0269618	2.95877	3.52429	0.000716457	0.00822533	-1.89741	FGL2	ENSG00000127951
-0.0430837	4.94604	-3.52413	0.000716824	0.00822533	-2.11417	PAK6	ENSG00000137843
-0.0400467	5.96927	-3.52413	0.000716836	0.00822533	-2.06662	ADD2	ENSG00000075340
-0.0246881	2.76981	-3.52413	0.000716838	0.00822533	-1.94602	ST8SIA5	ENSG00000101638
0.0154596	2.52486	3.52341	0.000718517	0.00823192	-1.83428	C7orf49	ENSG00000122783
-0.00830143	7.40191	-3.5234	0.000718523	0.00823192	-1.99113	FAM168B	ENSG00000152102
0.0148413	3.72057	3.52283	0.000719869	0.00824097	-2.04568	ARHGAP27	ENSG00000159314
-0.0492888	3.3986	-3.52231	0.000721084	0.00824851	-2.05419	TAC1	ENSG00000006128
-0.0136354	4.45517	-3.52126	0.000723547	0.0082703	-2.14071	AAGAB	ENSG00000103591
-0.0284553	0.551869	-3.5204	0.000725574	0.00828341	-1.56477	MAGEE2	ENSG00000186675
0.00946761	6.54095	3.52029	0.000725811	0.00828341	-2.09551	HNRNPUL1	ENSG00000105323
0.0146548	8.34954	3.51901	0.000728845	0.00831163	-1.95152	SEPT8	ENSG00000164402
0.0169791	4.29131	3.51805	0.000731111	0.00833107	-2.10783	PPP2R1B	ENSG00000137713
-0.0352006	2.25943	-3.5169	0.000733851	0.00835587	-1.921	ZNF385D	ENSG00000151789
0.0251536	1.71394	3.51612	0.000735714	0.00837065	-1.64928	SETD9	ENSG00000155542
-0.0275008	4.91127	-3.51585	0.000736347	0.00837144	-2.15809	RASGEF1A	ENSG00000198915
0.0205984	6.54281	3.51546	0.000737283	0.00837313	-2.11506	MYO9B	ENSG00000099331
0.0348958	1.81736	3.51532	0.000737626	0.00837313	-1.68636	LPAR5	ENSG00000184574
-0.0177588	2.0252	-3.51438	0.000739862	0.00839209	-1.84308	VSIG10L	ENSG00000186806
-0.0117789	4.63636	-3.51412	0.0007405	0.0083929	-2.16709	MOB4	ENSG00000115540
0.0258673	2.38555	3.51355	0.000741857	0.0083997	-1.80296	RGS9	ENSG00000108370
0.0149757	4.18821	3.5134	0.000742234	0.0083997	-2.11704	PHF11	ENSG00000136147
-0.0253294	5.59985	-3.51309	0.000742962	0.00840004	-2.14747	FBXL19	ENSG00000099364
0.0167175	6.41485	3.51291	0.000743396	0.00840004	-2.12665	VAMP3	ENSG00000049245
0.0251259	4.413	3.5124	0.000744645	0.00840181	-2.11805	PLD1	ENSG00000075651
0.0141188	3.30772	3.51237	0.00074472	0.00840181	-2.0137	PSD4	ENSG00000125637
0.0274422	0.914715	3.51214	0.000745259	0.00840181	-1.52803	ELF4	ENSG00000102034
0.0131302	4.05415	3.5116	0.000746581	0.00840181	-2.11725	SLC15A4	ENSG00000139370
0.0136207	2.6632	3.51145	0.000746922	0.00840181	-1.90305	POLD1	ENSG00000062822
-0.0350872	3.93466	-3.51144	0.000746954	0.00840181	-2.13952	DLGAP2	ENSG00000198010
-0.036685	2.33652	-3.51079	0.00074854	0.00841327	-1.95076	SSTR2	ENSG00000180616
-0.0168229	4.70026	-3.51038	0.000749522	0.00841793	-2.17992	SAMD12	ENSG00000177570
0.0167101	4.70891	3.51003	0.000750384	0.00842123	-2.16304	PAXBP1	ENSG00000159086
0.0149079	6.34113	3.5091	0.000752651	0.00844028	-2.14624	NASP	ENSG00000132780
-0.0260134	2.6214	-3.50844	0.000754261	0.00845195	-1.98905	ASPHD2	ENSG00000128203
-0.0198701	5.60361	-3.50808	0.000755136	0.00845536	-2.1668	CAMK2D	ENSG00000145349
-0.0448489	2.17231	-3.50661	0.000758739	0.00848807	-1.9452	PTPRR	ENSG00000153233
-0.0305182	4.72306	-3.50642	0.000759202	0.00848807	-2.186	THRB	ENSG00000151090
0.00953938	7.73551	3.50616	0.000759842	0.00848881	-2.03625	RACK1	ENSG00000204628
-0.0203224	-0.0602712	-3.5053	0.000761975	0.00849683	-1.42652	C5orf34	ENSG00000172244
0.0274649	2.03858	3.50522	0.000762167	0.00849683	-1.75966	OAS1	ENSG00000089127
0.0218249	1.58655	3.50517	0.000762279	0.00849683	-1.66719	CITED4	ENSG00000179862
-0.00911059	5.76016	-3.5049	0.000762951	0.00849794	-2.17908	MED24	ENSG00000008838
0.0275021	3.02615	3.50425	0.000764549	0.00850363	-1.97913	MYO1F	ENSG00000142347
0.0448725	2.10174	3.5042	0.000764674	0.00850363	-1.77064	GPR34	ENSG00000171659
-0.0108049	6.02975	-3.504	0.000765183	0.00850363	-2.1609	PITRM1	ENSG00000107959
-0.0222041	4.6048	-3.50342	0.000766621	0.00851323	-2.19755	TBC1D9	ENSG00000109436
-0.0154629	4.51691	-3.50287	0.000767975	0.00852187	-2.19843	CHST15	ENSG00000182022
-0.0308165	2.22096	-3.50217	0.000769717	0.00852509	-1.93859	P2RX5	ENSG00000083454
0.0114537	4.96539	3.50196	0.000770256	0.00852509	-2.20507	CEP164	ENSG00000110274
0.00976352	3.30687	3.5019	0.000770402	0.00852509	-2.04122	PDCL3	ENSG00000115539
0.0315188	4.49706	3.50183	0.000770565	0.00852509	-2.13744	CHADL	ENSG00000100399
0.00821348	5.30869	3.49976	0.000775751	0.00857607	-2.21679	QARS	ENSG00000172053
-0.0175239	7.15188	-3.49918	0.0007772	0.00858569	-2.07086	PGK1	ENSG00000102144
0.0248006	4.99714	3.49895	0.00077779	0.0085858	-2.20475	ID3	ENSG00000117318
0.029147	4.24004	3.49859	0.000778699	0.00858944	-2.13075	TMEM125	ENSG00000179178
0.0154985	3.33257	3.49634	0.000784381	0.00864569	-2.05421	CWF19L2	ENSG00000152404
0.0281171	1.64716	3.49603	0.000785169	0.00864794	-1.71955	ITGAL	ENSG00000005844
0.0292526	4.34555	3.49556	0.00078636	0.00865296	-2.14993	PIEZO2	ENSG00000154864
0.0179289	4.98543	3.49539	0.000786792	0.00865296	-2.2163	ZSWIM6	ENSG00000130449
-0.0224006	7.45743	-3.49501	0.00078775	0.00865707	-2.05415	BAP1	ENSG00000163930
-0.0118312	4.51853	-3.49477	0.000788368	0.00865745	-2.22363	L3MBTL1	ENSG00000185513
-0.0553564	4.94719	-3.49323	0.000792306	0.00869426	-2.18862	SVOP	ENSG00000166111
0.0409748	7.09088	3.49242	0.000794377	0.00870823	-2.16478	AQP1	ENSG00000240583
-0.0219339	7.71213	-3.49227	0.000794754	0.00870823	-2.04194	ST6GALNAC6	ENSG00000160408
0.0314617	2.81305	3.49135	0.000797129	0.0087278	-1.93004	HIST1H1C	ENSG00000187837
-0.016553	4.11174	-3.49043	0.000799491	0.00874244	-2.21595	BHLHB9	ENSG00000198908
-0.046279	9.81945	-3.49037	0.000799646	0.00874244	-1.81875	CPLX2	ENSG00000145920
0.0195623	6.32528	3.48949	0.000801926	0.00875598	-2.20653	CDK19	ENSG00000155111
-0.0316147	2.57743	-3.48944	0.000802066	0.00875598	-2.04844	BTBD11	ENSG00000151136
0.0115683	6.24222	3.48859	0.000804269	0.00877357	-2.21287	PPM1B	ENSG00000138032
-0.0120174	5.22743	-3.48663	0.000809362	0.00882264	-2.25291	THOC7	ENSG00000163634
0.0182838	1.19674	3.48399	0.000816289	0.00889021	-1.65444	ZSCAN16	ENSG00000196812
-0.0233567	3.14505	-3.48332	0.000818052	0.00889021	-2.1464	RAB3D	ENSG00000105514
0.0168563	7.67371	3.4829	0.000819161	0.00889021	-2.12521	HIP1R	ENSG00000130787
0.0262829	3.19474	3.48273	0.000819605	0.00889021	-2.04833	RAMP3	ENSG00000122679
0.0113218	3.30608	3.48264	0.000819861	0.00889021	-2.10254	MVB12A	ENSG00000141971
-0.0459496	5.60632	-3.48245	0.000820345	0.00889021	-2.20445	RAB3C	ENSG00000152932
0.013787	5.37621	3.48241	0.000820456	0.00889021	-2.26433	VPS13C	ENSG00000129003
-0.0160734	5.85054	-3.48237	0.000820571	0.00889021	-2.23876	DDX41	ENSG00000183258
0.0222534	5.81469	3.48201	0.000821504	0.00889021	-2.24761	SEMA6A	ENSG00000092421
-0.0244889	5.83132	-3.48199	0.000821557	0.00889021	-2.2278	WNK2	ENSG00000165238
-0.0346418	-1.01437	-3.48123	0.000823572	0.00890551	-1.39431	PCDHA6	ENSG00000081842
0.0166565	4.95569	3.48097	0.00082427	0.00890656	-2.25989	C9orf3	ENSG00000148120
-0.0242111	4.15127	-3.48053	0.000825445	0.00891021	-2.24584	KIAA1217	ENSG00000120549
0.0119326	2.0162	3.48022	0.000826271	0.00891021	-1.86212	HAUS1	ENSG00000152240
-0.0248866	4.99547	-3.48017	0.000826411	0.00891021	-2.26842	REEP1	ENSG00000068615
0.0215777	4.21308	3.47919	0.000829028	0.00893193	-2.21997	CARD8	ENSG00000105483
0.0144942	4.54692	3.47797	0.000832283	0.00896049	-2.25034	ANXA4	ENSG00000196975
-0.0251064	2.38973	-3.47716	0.000834459	0.0089774	-2.06055	GNA14	ENSG00000156049
-0.0465533	4.28051	-3.47684	0.000835322	0.00898017	-2.25142	CAMK1G	ENSG00000008118
0.0124135	8.34701	3.47625	0.000836898	0.00898439	-2.07988	NAP1L1	ENSG00000187109
-0.00835466	5.12079	-3.47611	0.000837271	0.00898439	-2.28714	BTF3L4	ENSG00000134717
-0.0277734	6.37325	-3.47602	0.000837533	0.00898439	-2.20561	DUSP8	ENSG00000184545
0.0260184	3.34212	3.4755	0.000838921	0.00899277	-2.09387	PLIN4	ENSG00000167676
-0.0256684	1.00903	-3.47492	0.000840492	0.00899938	-1.77656	LANCL3	ENSG00000147036
-0.0120623	6.14091	-3.47483	0.000840752	0.00899938	-2.23782	KIAA0100	ENSG00000007202
-0.0570267	-1.42038	-3.47435	0.000842048	0.00900676	-1.3541	CALHM1	ENSG00000185933
-0.0186787	3.87191	-3.47306	0.00084555	0.0090265	-2.24922	EID2	ENSG00000176396
0.018507	5.16244	3.47274	0.000846426	0.0090265	-2.28785	BAZ2B	ENSG00000123636
-0.01088	4.25695	-3.47266	0.000846636	0.0090265	-2.27674	MRPS10	ENSG00000048544
0.00731321	4.01941	3.47242	0.00084729	0.0090265	-2.23725	MTMR14	ENSG00000163719
-0.01544	2.48977	-3.47236	0.000847465	0.0090265	-2.05191	LCLAT1	ENSG00000172954
-0.0253438	5.02218	-3.47233	0.000847551	0.0090265	-2.29207	FAM234B	ENSG00000084444
0.0379596	3.33727	3.4719	0.000848725	0.0090265	-2.10069	TMIGD3	ENSG00000121933
0.0203006	5.95477	3.47188	0.000848765	0.0090265	-2.27342	PDE8A	ENSG00000073417
-0.0338284	5.77171	-3.47157	0.00084962	0.00902912	-2.25021	GNG2	ENSG00000186469
0.00949528	5.51893	3.46987	0.000854288	0.00907222	-2.30761	SLC25A39	ENSG00000013306
-0.0330722	1.92576	-3.46746	0.000860936	0.00912202	-1.98979	LRFN2	ENSG00000156564
-0.0168115	6.30458	-3.46743	0.000861012	0.00912202	-2.24594	MDH2	ENSG00000146701
-0.0208674	3.0723	-3.46735	0.000861218	0.00912202	-2.16985	LRRC75A	ENSG00000181350
-0.00914768	5.48464	-3.46727	0.000861438	0.00912202	-2.30539	RSL24D1	ENSG00000137876
0.0329922	6.77778	3.46653	0.000863499	0.00913731	-2.25414	HAPLN2	ENSG00000132702
-0.0169736	7.69029	-3.46599	0.000864996	0.00914662	-2.1236	MAPK1	ENSG00000100030
0.0265101	3.81407	3.4655	0.000866367	0.00915459	-2.1907	ASCL1	ENSG00000139352
0.0146175	2.89844	3.46481	0.000868294	0.00916842	-2.08335	TMEM179B	ENSG00000185475
-0.0194564	6.99597	-3.46419	0.000870026	0.00918016	-2.19203	TSPYL4	ENSG00000187189
-0.0416218	5.85305	-3.46329	0.000872555	0.0092003	-2.26359	PHF24	ENSG00000122733
0.0160238	4.42922	3.46281	0.000873892	0.00920364	-2.29078	HMG20B	ENSG00000064961
0.0204426	1.63773	3.46272	0.000874134	0.00920364	-1.8258	EDA	ENSG00000158813
-0.032225	4.17069	-3.46251	0.000874733	0.00920364	-2.30395	DGKB	ENSG00000136267
0.0109675	4.16992	3.46167	0.000877103	0.00922203	-2.28313	ARAF	ENSG00000078061
-0.0556187	2.21675	-3.46134	0.000878035	0.00922528	-2.10265	ADRA1D	ENSG00000171873
0.0168797	5.18453	3.46089	0.000879305	0.00923208	-2.33323	CROCC	ENSG00000058453
-0.00857267	3.61233	-3.46022	0.000881206	0.00924386	-2.25523	UTP3	ENSG00000132467
0.0302404	0.36686	3.46005	0.000881674	0.00924386	-1.53703	IL2RG	ENSG00000147168
0.0118729	4.37451	3.45915	0.000884221	0.00926142	-2.30739	KIAA0556	ENSG00000047578
-0.0179505	4.88442	-3.45902	0.000884599	0.00926142	-2.33834	BEND6	ENSG00000151917
0.0113921	3.08755	3.45857	0.000885866	0.00926814	-2.13992	BUD13	ENSG00000137656
0.0196373	9.12708	3.45821	0.000886898	0.00927075	-2.06966	QKI	ENSG00000112531
0.0298675	2.41145	3.45805	0.000887366	0.00927075	-2.00786	CIITA	ENSG00000179583
-0.0123244	7.17988	-3.4574	0.000889223	0.00928362	-2.20647	ACTR2	ENSG00000138071
0.0365087	-1.38295	3.45681	0.000890883	0.0092944	-1.23391	SCIMP	ENSG00000161929
0.0424387	2.65406	3.45606	0.000893032	0.00931026	-1.99501	CPAMD8	ENSG00000160111
0.021291	5.72416	3.45526	0.000895347	0.00932784	-2.33298	ARAP2	ENSG00000047365
-0.0383851	-0.218616	-3.45476	0.000896771	0.00933185	-1.61059	OBSCN-AS1	ENSG00000162913
0.0148545	8.05988	3.45455	0.000897367	0.00933185	-2.17512	BIN1	ENSG00000136717
0.0182013	6.56743	3.45447	0.00089762	0.00933185	-2.29884	LSS	ENSG00000160285
-0.0176285	5.2528	-3.45422	0.000898343	0.00933282	-2.34747	RNF41	ENSG00000181852
0.0225931	3.48171	3.45285	0.000902286	0.00936702	-2.19265	AGTRAP	ENSG00000177674
0.0194707	2.8162	3.45237	0.000903693	0.00936702	-2.08197	OMA1	ENSG00000162600
0.0157587	3.94003	3.45235	0.000903748	0.00936702	-2.27692	QPRT	ENSG00000103485
0.015848	5.73087	3.4522	0.000904163	0.00936702	-2.35438	SORBS3	ENSG00000120896
0.0127113	5.15767	3.45114	0.000907242	0.00939236	-2.36321	AKAP17A	ENSG00000197976
-0.0153428	4.81963	-3.44919	0.000912934	0.00944469	-2.36897	TMEM183A	ENSG00000163444
-0.00882846	6.47136	-3.44885	0.000913937	0.00944847	-2.29456	NCOA1	ENSG00000084676
0.0260531	2.13495	3.44859	0.000914703	0.0094498	-1.93398	GLIPR1L2	ENSG00000180481
-0.0208438	8.78691	-3.44788	0.000916784	0.00946471	-2.08067	CAMK2N1	ENSG00000162545
-0.0271289	5.03444	-3.44712	0.00091903	0.00947487	-2.36431	NBEA	ENSG00000172915
-0.0232467	2.73249	-3.44691	0.000919625	0.00947487	-2.19898	MYH7	ENSG00000092054
0.0128195	8.20685	3.44689	0.000919685	0.00947487	-2.18263	RPL10	ENSG00000147403
-0.034534	5.29453	-3.4457	0.000923222	0.00949828	-2.35177	CACNB3	ENSG00000167535
-0.0172904	5.76196	-3.44569	0.000923239	0.00949828	-2.35044	OLA1	ENSG00000138430
0.0288537	3.68197	3.44485	0.000925729	0.00951314	-2.25636	LPCAT2	ENSG00000087253
-0.0251541	3.10087	-3.44477	0.000925967	0.00951314	-2.2508	FILIP1	ENSG00000118407
-0.0381038	0.293825	-3.44444	0.000926936	0.0095165	-1.7594	NRG1	ENSG00000157168
0.0171908	3.67118	3.44348	0.000929789	0.00953575	-2.26432	ARHGAP19	ENSG00000213390
0.0109346	4.08093	3.44338	0.000930098	0.00953575	-2.32576	KCTD5	ENSG00000167977
-0.0251807	7.78994	-3.44309	0.000930955	0.00953794	-2.18032	ADGRB2	ENSG00000121753
-0.0147624	4.43225	-3.44237	0.000933111	0.00955094	-2.37975	TSPAN17	ENSG00000048140
-0.0213001	4.43592	-3.44224	0.000933511	0.00955094	-2.37914	GNB5	ENSG00000069966
-0.0165305	3.29012	-3.44147	0.000935799	0.00956773	-2.27836	HCCS	ENSG00000004961
-0.0288316	4.66687	-3.44086	0.000937636	0.00957738	-2.38463	DAGLA	ENSG00000134780
-0.0242007	1.62645	-3.4405	0.000938713	0.00957738	-2.00476	SYN3	ENSG00000185666
0.0263386	1.54755	3.44037	0.000939098	0.00957738	-1.89095	SLC7A7	ENSG00000155465
-0.0471126	5.69103	-3.4403	0.000939326	0.00957738	-2.33013	PGM2L1	ENSG00000165434
-0.0102531	6.60043	-3.43966	0.000941228	0.00959018	-2.31115	ATXN7L3B	ENSG00000253719
-0.0340874	7.05242	-3.43908	0.000942976	0.00959958	-2.24603	SEMA6B	ENSG00000167680
-0.0267668	6.31603	-3.43871	0.000944118	0.00959958	-2.31734	APBA1	ENSG00000107282
0.0193403	4.28379	3.43864	0.000944313	0.00959958	-2.35088	CREB3L2	ENSG00000182158
0.0210389	1.94869	3.4385	0.000944741	0.00959958	-1.96236	GAS1	ENSG00000180447
-0.0164062	6.65028	-3.43782	0.000946807	0.00961398	-2.30695	DAB2IP	ENSG00000136848
0.0170962	6.14523	3.43721	0.000948634	0.00962594	-2.38202	PLCD3	ENSG00000161714
-0.0283221	7.07169	-3.43699	0.000949301	0.00962612	-2.25456	PNMA2	ENSG00000240694
0.0191553	2.15698	3.43628	0.000951464	0.00962617	-2.03102	GAB3	ENSG00000160219
-0.0127086	3.2232	-3.43566	0.000953354	0.00962617	-2.28567	NRIP1	ENSG00000180530
-0.0248219	6.11269	-3.43559	0.000953564	0.00962617	-2.34676	NECAP1	ENSG00000089818
0.00926841	3.93943	3.43525	0.000954615	0.00962617	-2.337	UIMC1	ENSG00000087206
0.0246665	3.98212	3.4352	0.000954763	0.00962617	-2.30732	DLL1	ENSG00000198719
0.021224	2.2593	3.4351	0.000955059	0.00962617	-2.01376	SIM2	ENSG00000159263
-0.0497647	-2.00045	-3.43496	0.000955501	0.00962617	-1.36395	GABRA6	ENSG00000145863
-0.01694	4.28833	-3.43464	0.000956478	0.00962617	-2.39713	MPP6	ENSG00000105926
-0.0203759	4.49173	-3.43452	0.000956843	0.00962617	-2.40297	MZT1	ENSG00000204899
-0.00860352	4.62502	-3.43433	0.000957414	0.00962617	-2.41094	LRRC59	ENSG00000108829
0.0234636	-0.00511407	3.43414	0.000958005	0.00962617	-1.55334	RDH16	ENSG00000139547
0.0195868	6.33323	3.43395	0.000958599	0.00962617	-2.37285	KIF13B	ENSG00000197892
0.0314617	-0.610638	3.43388	0.000958806	0.00962617	-1.4012	FXYD4	ENSG00000150201
0.020223	3.964	3.43386	0.000958868	0.00962617	-2.33574	TGFBR1	ENSG00000106799
0.0121921	4.11224	3.4338	0.000959046	0.00962617	-2.35639	TRIP11	ENSG00000100815
0.0128552	4.33099	3.43354	0.000959845	0.00962767	-2.37708	VPS54	ENSG00000143952
0.0240941	1.13902	3.43267	0.000962531	0.00964808	-1.79872	ZNF600	ENSG00000189190
0.0197855	5.49466	3.43119	0.000967081	0.00968715	-2.40828	SYPL1	ENSG00000008282
-0.0121674	4.75794	-3.43092	0.000967934	0.00968914	-2.42367	SNRK	ENSG00000163788
0.00921318	5.95001	3.43062	0.000968853	0.0096918	-2.40762	SRRT	ENSG00000087087
-0.0190693	5.29133	-3.43024	0.000970024	0.00969697	-2.41803	KIAA1671	ENSG00000197077
-0.0178547	6.42195	-3.42968	0.000971766	0.00970784	-2.34891	PCMT1	ENSG00000120265
0.014606	3.289	3.42877	0.000974592	0.00972951	-2.26271	CTNS	ENSG00000040531
-0.0164272	5.94437	-3.42823	0.000976282	0.00973067	-2.3909	YARS	ENSG00000134684
-0.0184739	6.39567	-3.42817	0.000976474	0.00973067	-2.35293	PFKM	ENSG00000152556
-0.0107257	3.55873	-3.4281	0.000976677	0.00973067	-2.34364	ZNF544	ENSG00000198131
-0.0352074	5.75687	-3.42727	0.000979262	0.00974984	-2.38031	KCNQ3	ENSG00000184156
-0.0175968	6.62376	-3.42705	0.000979969	0.00974984	-2.34352	OTUB1	ENSG00000167770
0.028767	5.62879	3.42671	0.000981036	0.00974984	-2.39934	COL4A5	ENSG00000188153
-0.026798	5.67301	-3.42647	0.000981763	0.00974984	-2.40194	GFOD1	ENSG00000145990
-0.0130324	6.48717	-3.42643	0.000981889	0.00974984	-2.35736	UBQLN1	ENSG00000135018
0.0215912	1.17293	3.42589	0.000983601	0.009759	-1.81131	EVA1B	ENSG00000142694
-0.0130762	6.09235	-3.42572	0.000984128	0.009759	-2.39317	UBE2N	ENSG00000177889
0.0107662	4.18779	3.42476	0.000987134	0.00978226	-2.39682	PHKA2	ENSG00000044446
0.0165309	8.16116	3.42422	0.00098885	0.00979029	-2.26041	MARCKSL1	ENSG00000175130
0.0402561	1.84798	3.42409	0.000989265	0.00979029	-1.9358	ART3	ENSG00000156219
0.00839313	7.19138	3.42343	0.000991361	0.00980449	-2.33478	RBM39	ENSG00000131051
-0.0380461	3.98805	-3.42278	0.000993414	0.00981824	-2.4094	ERC2	ENSG00000187672
-0.0257404	4.43496	-3.42147	0.000997582	0.00985286	-2.43963	DPF1	ENSG00000011332
0.0128973	3.70423	3.42093	0.000999273	0.00986299	-2.33695	CCDC94	ENSG00000105248
0.0107489	4.40311	3.41988	0.00100265	0.00986818	-2.4235	RBM4B	ENSG00000173914
-0.0167851	6.35891	-3.41982	0.00100284	0.00986818	-2.38651	MGAT3	ENSG00000128268
0.0104332	3.58721	3.41964	0.00100339	0.00986818	-2.32989	PIGP	ENSG00000185808
-0.0211131	9.05701	-3.41946	0.00100399	0.00986818	-2.13784	YWHAZ	ENSG00000164924
0.0224438	4.53728	3.41938	0.00100425	0.00986818	-2.41923	TGFA	ENSG00000163235
-0.0321474	7.10383	-3.41924	0.0010047	0.00986818	-2.30377	PPP3R1	ENSG00000221823
-0.0164226	2.93047	-3.41872	0.00100637	0.00986818	-2.29217	TRERF1	ENSG00000124496
0.024255	1.40846	3.41853	0.00100695	0.00986818	-1.89919	CREB3L4	ENSG00000143578
-0.030894	1.00384	-3.41837	0.00100749	0.00986818	-1.95323	GUCA1A	ENSG00000048545
-0.0103942	4.62098	-3.41834	0.00100759	0.00986818	-2.45826	CUL2	ENSG00000108094
0.0196088	6.05034	3.41817	0.00100812	0.00986818	-2.4318	FAXDC2	ENSG00000170271
-0.0430518	8.42713	-3.41791	0.00100897	0.00986818	-2.18158	NRGN	ENSG00000154146
0.00953717	4.70842	3.41789	0.00100901	0.00986818	-2.45444	PRR14	ENSG00000156858
0.00990776	5.21086	3.41786	0.00100912	0.00986818	-2.45902	ARID4B	ENSG00000054267
-0.00737796	2.83653	-3.41765	0.00100981	0.00986841	-2.26461	FAM104A	ENSG00000133193
0.0199175	2.38554	3.41648	0.00101357	0.00989866	-2.12124	RP2	ENSG00000102218
0.0129892	5.04492	3.41617	0.00101457	0.00990188	-2.46764	C17orf62	ENSG00000178927
-0.0106676	3.67817	-3.41588	0.00101551	0.00990344	-2.40123	PRMT5	ENSG00000100462
-0.0065614	4.61951	-3.41571	0.00101606	0.00990344	-2.46589	CRCP	ENSG00000241258
-0.0181282	2.48065	-3.41479	0.00101904	0.00991963	-2.24175	RALGPS2	ENSG00000116191
0.0278781	0.361069	3.41478	0.00101906	0.00991963	-1.70057	TNFAIP6	ENSG00000123610
-0.0533789	0.0382273	-3.41405	0.00102144	0.00993621	-1.83371	STYK1	ENSG00000060140
0.0157881	6.00154	3.41361	0.00102287	0.00994365	-2.45406	RNF213	ENSG00000173821
-0.014407	5.3243	-3.4133	0.00102389	0.00994365	-2.46994	ZYG11B	ENSG00000162378
-0.0120639	5.92913	-3.4132	0.00102421	0.00994365	-2.44347	MOCS2	ENSG00000164172
0.0206056	4.76458	3.41238	0.00102689	0.0099573	-2.45094	SEPT10	ENSG00000186522
0.0114407	5.79067	3.41221	0.00102745	0.0099573	-2.46295	FNTA	ENSG00000168522
0.0143206	5.25945	3.41215	0.00102763	0.0099573	-2.48059	ARHGEF40	ENSG00000165801
0.0175353	1.32512	3.40999	0.00103473	0.0100196	-1.89742	CRYGS	ENSG00000213139
0.0160488	1.50186	3.40867	0.00103909	0.0100501	-1.96642	ZBTB3	ENSG00000185670
-0.0159413	6.47817	-3.40825	0.00104048	0.0100501	-2.41087	C6orf106	ENSG00000196821
0.0195949	4.70503	3.40809	0.00104101	0.0100501	-2.46958	PHF19	ENSG00000119403
0.0276439	5.74808	3.40804	0.00104119	0.0100501	-2.47097	CDC42EP1	ENSG00000128283
-0.0114322	4.1529	-3.40801	0.00104128	0.0100501	-2.4655	ARL14EP	ENSG00000152219
0.0209006	6.22503	3.40771	0.00104229	0.0100533	-2.45836	NEK7	ENSG00000151414
0.0218017	1.46178	3.40749	0.00104301	0.0100537	-1.94562	CDKN2B	ENSG00000147883
-0.0306024	7.52473	-3.40696	0.00104475	0.0100563	-2.30187	SYNGR1	ENSG00000100321
0.0231262	0.590895	3.40683	0.00104518	0.0100563	-1.76103	CNMD	ENSG00000136110
0.00783023	4.57545	3.40679	0.00104532	0.0100563	-2.48286	CSK	ENSG00000103653
-0.0314538	3.7067	-3.40647	0.00104639	0.0100601	-2.43702	C2orf80	ENSG00000188674
-0.0107571	4.44209	-3.40617	0.00104741	0.010063	-2.48951	GSR	ENSG00000104687
0.0278472	1.12572	3.40597	0.00104805	0.010063	-1.87577	APOBEC3G	ENSG00000239713
-0.0196271	7.06134	-3.40567	0.00104906	0.0100662	-2.36551	MYO5A	ENSG00000197535
0.0113927	4.70243	3.40524	0.00105049	0.0100734	-2.4887	CCDC130	ENSG00000104957
-0.0121626	4.24452	-3.40486	0.00105176	0.0100745	-2.48083	MAP2K5	ENSG00000137764
0.0167465	7.15797	3.4048	0.00105196	0.0100745	-2.4042	SSFA2	ENSG00000138434
0.00918308	3.49235	3.40458	0.00105269	0.010075	-2.37446	TRIM39	ENSG00000204599
-0.0159602	6.02064	-3.4039	0.001055	0.010085	-2.46029	PACS1	ENSG00000175115
0.0148631	7.00745	3.40371	0.00105561	0.010085	-2.41227	PTTG1IP	ENSG00000183255
-0.0111046	4.08495	-3.40366	0.00105578	0.010085	-2.47082	MRPS23	ENSG00000181610
0.0310778	2.07967	3.4032	0.00105734	0.0100934	-2.07246	ACSM5	ENSG00000183549
0.0245091	1.41968	3.40268	0.00105908	0.0101035	-1.94851	DEPDC7	ENSG00000121690
0.0130167	4.11686	3.40238	0.00106009	0.0101051	-2.44167	ZFX	ENSG00000005889
-0.0131521	4.14525	-3.40219	0.00106072	0.0101051	-2.48222	IFT22	ENSG00000128581
-0.0165045	4.42028	-3.40203	0.00106129	0.0101051	-2.49927	NLGN4X	ENSG00000146938
-0.0213439	5.94122	-3.40181	0.00106201	0.0101054	-2.47061	UROS	ENSG00000188690
-0.0136345	4.61534	-3.40127	0.00106385	0.0101055	-2.51015	PTPN9	ENSG00000169410
-0.013002	4.38431	-3.4012	0.00106406	0.0101055	-2.50099	C19orf12	ENSG00000131943
0.0199881	4.8996	3.40119	0.00106412	0.0101055	-2.4956	HES6	ENSG00000144485
-0.0148348	6.07985	-3.401	0.00106474	0.0101055	-2.46691	WIZ	ENSG00000011451
0.0115383	5.77052	3.40044	0.00106665	0.0101102	-2.50985	GPX1	ENSG00000233276
-0.0257358	4.39728	-3.40031	0.00106709	0.0101102	-2.50108	GNAL	ENSG00000141404
-0.0230311	3.11168	-3.40025	0.00106731	0.0101102	-2.39191	RERG	ENSG00000134533
-0.0143877	5.16224	-3.39995	0.00106831	0.0101102	-2.5161	PJA1	ENSG00000181191
-0.0158299	4.44942	-3.39985	0.00106865	0.0101102	-2.5076	VPS50	ENSG00000004766
0.0189877	1.39726	3.39952	0.00106977	0.0101143	-1.96956	TCF19	ENSG00000137310
-0.0143658	5.6026	-3.39914	0.00107105	0.0101159	-2.50299	PEX26	ENSG00000215193
-0.0197989	4.47649	-3.39887	0.00107197	0.0101159	-2.51227	HOMER2	ENSG00000103942
-0.0222805	2.58167	-3.39878	0.0010723	0.0101159	-2.30251	KCNK2	ENSG00000082482
-0.0149698	1.81445	-3.39867	0.00107266	0.0101159	-2.15647	SLC35E2	ENSG00000215790
-0.0225035	5.92616	-3.39834	0.0010738	0.0101202	-2.47885	MARK4	ENSG00000007047
0.0163812	3.2238	3.39813	0.00107452	0.0101206	-2.33129	ALDH16A1	ENSG00000161618
-0.0119547	3.77333	-3.39739	0.00107704	0.0101378	-2.46569	ARNTL	ENSG00000133794
-0.013262	5.17292	-3.3971	0.00107804	0.0101408	-2.52182	PSMA5	ENSG00000143106
0.0442342	-0.663912	3.39623	0.001081	0.0101542	-1.4972	SNX20	ENSG00000167208
-0.015924	5.06456	-3.39603	0.00108171	0.0101542	-2.5252	ZNF25	ENSG00000175395
0.0168433	1.72452	3.39599	0.00108182	0.0101542	-2.0456	PCOLCE	ENSG00000106333
0.0205894	4.08675	3.39588	0.0010822	0.0101542	-2.46135	DNHD1	ENSG00000179532
0.0236952	4.66995	3.3949	0.00108557	0.0101794	-2.49552	SGK3	ENSG00000104205
0.021493	3.09187	3.39452	0.00108689	0.0101811	-2.30485	DPYD	ENSG00000188641
0.0192197	4.88127	3.39445	0.00108713	0.0101811	-2.51957	RAB13	ENSG00000143545
0.0334904	-0.841467	3.39381	0.00108937	0.0101956	-1.48423	ANG	ENSG00000214274
-0.0139745	5.90456	-3.3935	0.00109043	0.0101991	-2.50109	EXTL3	ENSG00000012232
-0.0200449	4.52416	-3.39293	0.00109239	0.010211	-2.5304	KPNA2	ENSG00000182481
-0.0351493	-1.16166	-3.39273	0.00109308	0.0102111	-1.61862	GABRG3	ENSG00000182256
0.0132707	4.13814	3.39204	0.0010955	0.0102258	-2.48435	RASSF1	ENSG00000068028
-0.0285334	5.55569	-3.39188	0.00109604	0.0102258	-2.51052	PLCB1	ENSG00000182621
-0.010803	5.24812	-3.39094	0.00109932	0.0102499	-2.54073	ACTR10	ENSG00000131966
0.0177079	1.98267	3.3902	0.00110189	0.0102674	-2.13169	FANCC	ENSG00000158169
0.0276661	7.64155	3.38982	0.00110323	0.0102734	-2.4196	PLEKHH1	ENSG00000054690
0.0185264	1.96427	3.38909	0.00110579	0.0102908	-2.12726	GBGT1	ENSG00000148288
-0.0298278	6.41676	-3.38846	0.001108	0.010305	-2.46144	SMIM10L2A	ENSG00000178947
-0.0138144	3.78297	-3.38767	0.00111079	0.010318	-2.49635	FAM136A	ENSG00000035141
-0.0138692	4.37256	-3.38748	0.00111146	0.010318	-2.54154	ALAS1	ENSG00000023330
0.0157621	7.63013	3.38747	0.00111149	0.010318	-2.4176	SIRT2	ENSG00000068903
0.0182851	3.41429	3.38612	0.00111624	0.0103556	-2.39478	H2AFJ	ENSG00000246705
-0.024785	7.40161	-3.38559	0.00111814	0.0103667	-2.38642	ATP6V1G2	ENSG00000213760
0.0159915	3.4262	3.38495	0.00112039	0.0103811	-2.41084	CTPS2	ENSG00000047230
-0.00902592	5.13259	-3.38418	0.00112314	0.0103939	-2.5645	NUS1	ENSG00000153989
-0.00993945	2.86938	-3.38413	0.00112331	0.0103939	-2.37874	NUDCD1	ENSG00000120526
0.0217027	2.46164	3.38397	0.00112387	0.0103939	-2.21125	BRCA1	ENSG00000012048
0.0105973	5.87851	3.38307	0.00112709	0.0104112	-2.55398	GIGYF1	ENSG00000146830
-0.0422971	4.35304	-3.38303	0.00112725	0.0104112	-2.54155	WSCD2	ENSG00000075035
0.0167957	5.64493	3.38286	0.00112785	0.0104112	-2.56182	NOTCH1	ENSG00000148400
0.0143014	4.9187	3.38246	0.00112927	0.0104179	-2.56304	H6PD	ENSG00000049239
0.00937519	5.6581	3.38124	0.00113365	0.0104402	-2.5639	G3BP1	ENSG00000145907
-0.015792	4.48661	-3.38118	0.00113386	0.0104402	-2.56471	MLLT1	ENSG00000130382
0.0136797	3.91436	3.38115	0.00113395	0.0104402	-2.49143	BCAT2	ENSG00000105552
-0.00981151	5.43582	-3.381	0.00113451	0.0104402	-2.56871	MAST2	ENSG00000086015
-0.0312766	-0.98033	-3.38062	0.00113588	0.0104463	-1.66339	RAB39A	ENSG00000179331
0.0189906	1.90136	3.37839	0.00114392	0.0105074	-2.14541	SLC25A35	ENSG00000125434
0.0229934	9.75301	3.37838	0.00114394	0.0105074	-2.27123	BCAS1	ENSG00000064787
0.0119906	3.55824	3.37773	0.0011463	0.0105225	-2.46112	DERA	ENSG00000023697
-0.00981711	4.37677	-3.37717	0.00114833	0.0105326	-2.56981	RTCA	ENSG00000137996
-0.0456756	1.46066	-3.37685	0.00114952	0.0105326	-2.2248	HTR5A	ENSG00000157219
-0.0116431	5.57554	-3.37684	0.00114952	0.0105326	-2.57172	GRB2	ENSG00000177885
-0.0134337	2.503	-3.37545	0.0011546	0.0105725	-2.33875	ZNF883	ENSG00000228623
-0.018189	9.18395	-3.37512	0.00115583	0.0105773	-2.26017	GPM6A	ENSG00000150625
0.0318945	1.63775	3.37421	0.00115914	0.0105946	-2.08204	IL16	ENSG00000172349
-0.0436693	4.34795	-3.37421	0.00115915	0.0105946	-2.56617	CHRNB2	ENSG00000160716
-0.035283	3.23865	-3.37399	0.00115995	0.0105952	-2.49326	PRRG3	ENSG00000130032
0.0231403	5.97166	3.3738	0.00116064	0.0105952	-2.56752	ITGB8	ENSG00000105855
0.0125724	4.38237	3.37251	0.00116539	0.0106319	-2.56538	PAK4	ENSG00000130669
-0.0133377	5.06405	-3.37225	0.00116635	0.0106342	-2.59977	FBXL17	ENSG00000145743
0.0076163	6.83573	3.37154	0.00116896	0.0106514	-2.5215	HNRNPM	ENSG00000099783
0.0196724	2.69818	3.36996	0.00117484	0.0106978	-2.33407	ATP11C	ENSG00000101974
0.0191046	6.12531	3.36978	0.00117549	0.0106978	-2.57714	LGALS3BP	ENSG00000108679
-0.0328798	4.89042	-3.36893	0.00117865	0.0107199	-2.59803	FGF12	ENSG00000114279
0.0258284	3.87127	3.36807	0.00118187	0.0107363	-2.50079	TMC7	ENSG00000170537
-0.0132606	5.29543	-3.36806	0.0011819	0.0107363	-2.60823	MPC2	ENSG00000143158
0.0130318	4.44239	3.3675	0.00118401	0.0107489	-2.58457	SMARCD2	ENSG00000108604
-0.0235166	4.02307	-3.36687	0.00118637	0.0107585	-2.58574	LIN7A	ENSG00000111052
-0.0138148	4.8123	-3.36646	0.0011879	0.0107585	-2.61794	NICN1	ENSG00000145029
-0.0244781	3.62407	-3.36645	0.00118794	0.0107585	-2.55179	NOL4	ENSG00000101746
-0.038755	-0.3789	-3.36644	0.00118797	0.0107585	-1.81036	PAQR9	ENSG00000188582
0.0274411	-0.701224	3.36539	0.00119189	0.0107874	-1.57568	GNG8	ENSG00000167414
0.0184542	4.03544	3.36487	0.00119387	0.0107969	-2.54031	FAM69C	ENSG00000187773
-0.0367981	5.53394	-3.3646	0.0011949	0.0107969	-2.58722	FAM189A1	ENSG00000104059
-0.0299874	4.92023	-3.36454	0.00119512	0.0107969	-2.61257	ATRNL1	ENSG00000107518
0.0116755	4.74871	3.36408	0.00119685	0.0108059	-2.61191	CDK11A	ENSG00000008128
-0.0252919	3.04417	-3.36376	0.00119805	0.0108101	-2.48206	HS6ST2	ENSG00000171004
0.0137149	8.04238	3.36354	0.00119889	0.0108112	-2.45111	RPS9	ENSG00000170889
-0.0395762	4.35298	-3.3633	0.00119979	0.0108127	-2.60208	EGR3	ENSG00000179388
0.00917872	5.13797	3.36256	0.00120259	0.0108204	-2.63203	LMF2	ENSG00000100258
-0.0203828	7.69532	-3.36252	0.00120276	0.0108204	-2.43278	NAT8L	ENSG00000185818
-0.0283745	1.49258	-3.36242	0.00120314	0.0108204	-2.23253	HAPLN1	ENSG00000145681
-0.0115537	6.53318	-3.36231	0.00120357	0.0108204	-2.54739	UQCRC2	ENSG00000140740
-0.00947878	7.76534	-3.36191	0.00120507	0.0108273	-2.44043	PRRC2A	ENSG00000204469
-0.0123977	5.28054	-3.36139	0.00120704	0.0108385	-2.62731	AP3M2	ENSG00000070718
-0.0312406	4.52368	-3.36022	0.00121153	0.0108716	-2.62278	RGS7	ENSG00000182901
0.0282808	7.48708	3.36004	0.0012122	0.0108716	-2.51861	CDK18	ENSG00000117266
-0.027725	6.37066	-3.35982	0.00121304	0.0108726	-2.54878	MOAP1	ENSG00000165943
0.013922	3.59456	3.35906	0.00121594	0.010892	-2.51295	VASP	ENSG00000125753
0.0177202	5.91765	3.35808	0.00121972	0.0109115	-2.6259	PSRC1	ENSG00000134222
-0.0174598	7.55032	-3.35787	0.00122054	0.0109115	-2.46217	NDFIP1	ENSG00000131507
0.0268947	1.21573	3.35785	0.00122059	0.0109115	-2.06465	AOAH	ENSG00000136250
-0.0228001	4.0207	-3.35761	0.00122152	0.0109115	-2.61051	CDH13	ENSG00000140945
-0.0204208	6.58632	-3.35754	0.00122179	0.0109115	-2.54492	PPP6R1	ENSG00000105063
0.0138063	5.32973	3.3563	0.00122657	0.0109476	-2.64541	INSR	ENSG00000171105
0.0114369	3.03115	3.3554	0.00123009	0.0109724	-2.44683	WDR27	ENSG00000184465
0.0332055	5.10095	3.35463	0.00123305	0.0109921	-2.61592	KCNH8	ENSG00000183960
-0.0287449	2.32277	-3.35434	0.00123419	0.0109928	-2.40797	XK	ENSG00000047597
-0.0322719	4.85832	-3.35423	0.0012346	0.0109928	-2.64056	LDB2	ENSG00000169744
0.00999483	5.08237	3.35368	0.00123678	0.0110055	-2.65401	PPP4R3A	ENSG00000100796
-0.033848	1.6202	-3.35333	0.00123812	0.0110057	-2.29507	KCNA4	ENSG00000182255
0.0240143	-0.0250816	3.35329	0.00123828	0.0110057	-1.79326	FBP1	ENSG00000165140
0.0227268	4.32119	3.35293	0.00123968	0.0110115	-2.59701	TRAF1	ENSG00000056558
-0.0184764	5.06829	-3.35262	0.00124088	0.0110156	-2.65722	KATNB1	ENSG00000140854
-0.0284002	2.00582	-3.35232	0.00124208	0.0110197	-2.35238	GPR61	ENSG00000156097
-0.0383459	1.34577	-3.35209	0.00124297	0.011021	-2.25713	TMEM200A	ENSG00000164484
0.0131689	4.21581	3.35165	0.00124471	0.0110247	-2.61157	CARD19	ENSG00000165233
-0.0141056	3.01697	-3.35158	0.00124497	0.0110247	-2.503	DCTPP1	ENSG00000179958
0.00733486	5.34779	3.35141	0.00124562	0.0110247	-2.66438	RING1	ENSG00000204227
-0.0357207	6.43812	-3.34994	0.00125143	0.0110694	-2.559	CAMK1D	ENSG00000183049
-0.0204479	4.18376	-3.34947	0.00125328	0.0110738	-2.64372	CCDC85C	ENSG00000205476
0.0255853	1.96673	3.34943	0.00125341	0.0110738	-2.22161	C18orf54	ENSG00000166845
0.0126175	1.55573	3.34924	0.00125418	0.011074	-2.15921	ZSCAN21	ENSG00000166529
-0.0120478	4.23975	-3.34834	0.00125772	0.0110933	-2.64972	AFG3L2	ENSG00000141385
-0.0196657	5.07428	-3.34817	0.00125842	0.0110933	-2.66742	SYT17	ENSG00000103528
0.0267662	9.09581	3.34812	0.00125862	0.0110933	-2.41035	CRYAB	ENSG00000109846
0.0108962	2.65715	3.34792	0.00125939	0.0110935	-2.3976	ZNF766	ENSG00000196214
0.00943886	5.65177	3.34711	0.00126261	0.0111116	-2.67061	MAF1	ENSG00000179632
0.0161486	4.61877	3.34703	0.00126293	0.0111116	-2.65079	ROM1	ENSG00000149489
0.0205657	8.25505	3.34598	0.00126709	0.0111356	-2.49512	DAAM2	ENSG00000146122
-0.0130121	5.14404	-3.34586	0.00126757	0.0111356	-2.67676	AVL9	ENSG00000105778
0.0259933	7.08234	3.34578	0.00126792	0.0111356	-2.58431	TMEM144	ENSG00000164124
-0.0252541	-0.392842	-3.34551	0.00126899	0.0111384	-1.84567	FAT2	ENSG00000086570
0.0120659	3.63907	3.34441	0.0012734	0.0111705	-2.55977	TSEN54	ENSG00000182173
0.025636	3.07614	3.34388	0.00127549	0.0111822	-2.45102	FGR	ENSG00000000938
-0.0110213	4.64129	-3.34337	0.00127754	0.0111936	-2.68303	MRPL37	ENSG00000116221
0.016953	3.05058	3.34295	0.00127926	0.011202	-2.4629	ZNF404	ENSG00000176222
-0.0306991	1.29588	-3.34229	0.00128192	0.0112092	-2.22989	CHSY3	ENSG00000198108
0.0129838	3.95613	3.34228	0.00128193	0.0112092	-2.61554	SLC8B1	ENSG00000089060
0.00797013	6.25177	3.34218	0.00128234	0.0112092	-2.65146	ACIN1	ENSG00000100813
0.0121504	3.95808	3.34165	0.00128448	0.0112212	-2.6153	PIGU	ENSG00000101464
0.0161071	3.44756	3.34051	0.0012891	0.011255	-2.53813	CLCN2	ENSG00000114859
-0.0373722	3.15546	-3.34025	0.00129016	0.0112576	-2.58101	VIP	ENSG00000146469
0.0177808	3.65218	3.33989	0.00129161	0.0112636	-2.57047	PELI2	ENSG00000139946
-0.0106084	4.66633	-3.33917	0.00129454	0.0112792	-2.69537	BRI3BP	ENSG00000184992
-0.0292528	8.56189	-3.33907	0.00129492	0.0112792	-2.41123	YWHAG	ENSG00000170027
0.0192338	1.40812	3.33877	0.00129614	0.0112832	-2.1317	SSC5D	ENSG00000179954
-0.0105074	5.87391	-3.33841	0.00129761	0.0112893	-2.67289	DNAJC7	ENSG00000168259
0.0231188	2.9766	3.33803	0.00129919	0.0112916	-2.45669	RNF125	ENSG00000101695
-0.00903706	4.96414	-3.33752	0.00130126	0.0112916	-2.70507	EIF4E2	ENSG00000135930
-0.0188576	5.22699	-3.33738	0.00130182	0.0112916	-2.69746	RUSC1	ENSG00000160753
0.0086776	3.07303	3.33738	0.00130185	0.0112916	-2.50955	NRDE2	ENSG00000119720
0.0370732	1.87844	3.33719	0.00130261	0.0112916	-2.20142	HSD17B3	ENSG00000130948
-0.0228976	4.16187	-3.3367	0.00130461	0.0112916	-2.67895	FAM84A	ENSG00000162981
-0.0117471	4.85364	-3.33663	0.00130491	0.0112916	-2.70505	BCAS2	ENSG00000116752
0.0107737	7.93682	3.33649	0.00130547	0.0112916	-2.52365	PLEC	ENSG00000178209
-0.0382967	6.5132	-3.3361	0.00130708	0.0112916	-2.59702	CELF3	ENSG00000159409
-0.0349638	5.16263	-3.33608	0.00130715	0.0112916	-2.68906	EXTL1	ENSG00000158008
-0.0161793	8.56541	-3.33606	0.00130724	0.0112916	-2.43606	B3GAT1	ENSG00000109956
0.0124679	2.98033	3.33578	0.00130841	0.0112916	-2.48879	XKR8	ENSG00000158156
0.0178853	3.11234	3.33567	0.00130883	0.0112916	-2.49296	MITF	ENSG00000187098
0.0128267	5.05934	3.33555	0.00130936	0.0112916	-2.70709	PPP1R3E	ENSG00000235194
-0.0255258	3.68522	-3.33554	0.00130937	0.0112916	-2.64529	PLPPR5	ENSG00000117598
0.0269621	3.76334	3.33524	0.0013106	0.0112916	-2.57831	ATP10B	ENSG00000118322
-0.0129507	7.94368	-3.3349	0.001312	0.0112916	-2.50343	PJA2	ENSG00000198961
0.022073	6.81228	3.33488	0.0013121	0.0112916	-2.63674	PMP22	ENSG00000109099
-0.0332908	5.87814	-3.33482	0.00131234	0.0112916	-2.65702	RASGRF1	ENSG00000058335
0.0146947	3.71504	3.33449	0.00131372	0.0112969	-2.60101	HMGN5	ENSG00000198157
-0.0301185	4.23733	-3.33422	0.0013148	0.0112997	-2.69277	SLIT3	ENSG00000184347
-0.0529611	5.10374	-3.334	0.00131572	0.011301	-2.67695	MPPED1	ENSG00000186732
0.00758796	4.46669	3.33343	0.0013181	0.0113149	-2.68958	ILKAP	ENSG00000132323
-0.00838544	4.7599	-3.33307	0.00131957	0.0113209	-2.71513	DCTN5	ENSG00000166847
-0.0142772	6.17289	-3.33059	0.0013299	0.0114011	-2.66839	SUMO3	ENSG00000184900
-0.0188715	5.01615	-3.33045	0.00133045	0.0114011	-2.72158	SLC25A12	ENSG00000115840
-0.020699	5.39633	-3.33004	0.00133217	0.011403	-2.70793	RASGRF2	ENSG00000113319
-0.00992251	2.7929	-3.33003	0.0013322	0.011403	-2.53181	DNAJC9	ENSG00000213551
0.0307343	5.24448	3.32944	0.00133469	0.0114176	-2.69275	ABCA8	ENSG00000141338
0.0364901	1.80908	3.32923	0.00133557	0.0114186	-2.25781	CSF2RA	ENSG00000198223
0.0150831	4.96814	3.32897	0.00133667	0.0114214	-2.71844	ATL3	ENSG00000184743
0.0688678	-1.20944	3.32867	0.00133791	0.0114254	-1.54461	CLEC4E	ENSG00000166523
0.0226135	0.331381	3.32849	0.00133869	0.0114255	-1.92532	ZNF311	ENSG00000197935
-0.0368089	4.72684	-3.32813	0.00134017	0.0114299	-2.71298	MAP3K9	ENSG00000006432
-0.00999009	3.70195	-3.32773	0.00134187	0.0114299	-2.65957	CXorf40B	ENSG00000197021
-0.0438885	1.71388	-3.3277	0.001342	0.0114299	-2.40646	CCBE1	ENSG00000183287
0.0191359	0.748989	3.32763	0.00134229	0.0114299	-2.04297	RAD51B	ENSG00000182185
-0.0526014	5.35405	-3.32683	0.00134568	0.0114522	-2.68416	GDA	ENSG00000119125
-0.00722736	4.18853	-3.32659	0.00134667	0.011454	-2.70773	METTL2B	ENSG00000165055
-0.0116093	2.82815	-3.32571	0.00135041	0.0114773	-2.53666	C16orf87	ENSG00000155330
-0.0281759	-0.87759	-3.32558	0.00135095	0.0114773	-1.80585	OLFM4	ENSG00000102837
0.0220563	4.94653	3.32427	0.00135648	0.0115012	-2.71292	RASGRP3	ENSG00000152689
0.0245059	3.03878	3.32424	0.00135665	0.0115012	-2.51006	CA14	ENSG00000118298
-0.024794	3.19248	-3.3242	0.0013568	0.0115012	-2.61875	MACROD2	ENSG00000172264
-0.0298644	5.71487	-3.32416	0.00135695	0.0115012	-2.69809	DYNC1I1	ENSG00000158560
-0.0178782	1.82421	-3.324	0.00135764	0.0115012	-2.3715	MAD2L1	ENSG00000164109
-0.00892674	5.86828	-3.32368	0.00135902	0.0115063	-2.71428	DYRK1A	ENSG00000157540
0.0296511	2.03376	3.32317	0.00136119	0.011518	-2.31612	RNASE4	ENSG00000258818
-0.0183664	1.99301	-3.32202	0.00136609	0.0115336	-2.40781	TMEM241	ENSG00000134490
-0.0120567	4.03538	-3.32201	0.00136614	0.0115336	-2.71084	RAB39B	ENSG00000155961
-0.0117027	6.34415	-3.32185	0.00136682	0.0115336	-2.68461	BRWD1	ENSG00000185658
-0.0241681	2.42837	-3.32182	0.00136696	0.0115336	-2.52476	LRRC2	ENSG00000163827
-0.0131409	1.14209	-3.3218	0.00136704	0.0115336	-2.23893	CENPBD1	ENSG00000177946
-0.00972571	1.8993	-3.32143	0.00136863	0.0115336	-2.38503	SPIN3	ENSG00000204271
0.00678095	5.39932	3.32142	0.00136867	0.0115336	-2.74977	NELFCD	ENSG00000101158
-0.0177098	6.25397	-3.32128	0.00136925	0.0115336	-2.68644	PAM	ENSG00000145730
0.0150702	3.93472	3.32078	0.0013714	0.0115451	-2.66523	ASIC3	ENSG00000213199
0.024581	5.9083	3.32044	0.00137288	0.0115511	-2.73369	VWA1	ENSG00000179403
0.0208711	1.87586	3.31983	0.00137551	0.0115666	-2.31414	TRIM38	ENSG00000112343
-0.0289208	4.38375	-3.31933	0.00137763	0.0115779	-2.73345	TRIM36	ENSG00000152503
0.0197061	6.08685	3.31845	0.00138147	0.011601	-2.72219	LIPA	ENSG00000107798
-0.012738	4.10784	-3.31825	0.00138233	0.011601	-2.73114	FBXO11	ENSG00000138081
-0.0314441	3.34708	-3.31815	0.00138273	0.011601	-2.66865	LRFN5	ENSG00000165379
-0.0350823	8.68407	-3.3179	0.00138383	0.0116028	-2.45637	CHN1	ENSG00000128656
0.0121524	5.77331	3.31751	0.00138552	0.0116028	-2.74763	PAAF1	ENSG00000175575
-0.0286052	1.80757	-3.31739	0.00138604	0.0116028	-2.41973	UBE2T	ENSG00000077152
-0.022311	2.94728	-3.31738	0.00138607	0.0116028	-2.59747	SAMD10	ENSG00000130590
0.0351761	1.97509	3.31592	0.00139243	0.0116437	-2.30281	SELL	ENSG00000188404
0.0164454	3.02712	3.3159	0.00139253	0.0116437	-2.52777	ZNF524	ENSG00000171443
-0.0166263	5.6176	-3.31566	0.00139358	0.0116459	-2.74969	ARPC5L	ENSG00000136950
-0.0308364	1.93607	-3.31527	0.00139525	0.0116533	-2.44431		ENSG00000273238
-0.0105226	5.01526	-3.31301	0.00140516	0.011728	-2.77649	GLYR1	ENSG00000140632
-0.0156115	5.7245	-3.3128	0.0014061	0.011728	-2.75355	SOBP	ENSG00000112320
0.0109205	4.58126	3.31261	0.00140694	0.011728	-2.75812	ARSA	ENSG00000100299
0.0244114	0.624254	3.31251	0.00140736	0.011728	-2.06906	TRAF3IP3	ENSG00000009790
-0.0165476	8.29777	-3.31189	0.00141009	0.0117441	-2.53083	GABBR1	ENSG00000204681
-0.0337097	5.20927	-3.31007	0.00141814	0.0117999	-2.76191	SMIM10L2B	ENSG00000196972
-0.0114487	5.66257	-3.30986	0.00141905	0.0117999	-2.76829	SLC41A3	ENSG00000114544
-0.021549	5.62843	-3.30981	0.00141929	0.0117999	-2.76096	RHOBTB2	ENSG00000008853
0.0267846	0.0315863	3.30966	0.00141996	0.0117999	-1.94106	C19orf38	ENSG00000214212
0.043974	2.40486	3.30944	0.00142094	0.0118014	-2.41861	VSIG4	ENSG00000155659
0.0256271	4.30565	3.30913	0.0014223	0.0118037	-2.72885	CRB2	ENSG00000148204
-0.036385	5.11675	-3.30897	0.00142304	0.0118037	-2.76419	ARHGAP44	ENSG00000006740
-0.0116811	2.09446	-3.30884	0.0014236	0.0118037	-2.46053	PTCD2	ENSG00000049883
0.0232436	4.6634	3.3077	0.0014287	0.0118365	-2.75483	PLOD3	ENSG00000106397
0.0330109	0.582703	3.30759	0.00142916	0.0118365	-2.00856	POU2AF1	ENSG00000110777
-0.0160663	7.99893	-3.30741	0.00142997	0.0118366	-2.57082	ATP2A2	ENSG00000174437
-0.018814	7.00102	-3.30677	0.00143285	0.0118538	-2.66163	VDAC1	ENSG00000213585
0.00639584	4.44823	3.30649	0.00143411	0.0118576	-2.7719	EIF2B4	ENSG00000115211
-0.0144453	8.11982	-3.30582	0.00143709	0.0118756	-2.5677	ATP5B	ENSG00000110955
-0.0268456	5.4177	-3.304	0.00144531	0.0119369	-2.77775	KCNAB1	ENSG00000169282
0.00935986	5.38116	3.30349	0.00144758	0.0119441	-2.80148	PEPD	ENSG00000124299
-0.0106722	4.59402	-3.30344	0.00144779	0.0119441	-2.7993	WDR37	ENSG00000047056
-0.0215494	4.7109	-3.30289	0.00145029	0.0119581	-2.79983	LYRM9	ENSG00000232859
0.0135058	3.62642	3.30241	0.00145245	0.0119642	-2.68406	ADCK1	ENSG00000063761
0.0348905	2.64768	3.30215	0.00145365	0.0119642	-2.50923	LAIR1	ENSG00000167613
0.0176428	5.92598	3.30183	0.00145509	0.0119642	-2.77897	SLC12A2	ENSG00000064651
-0.0539961	4.97945	-3.30183	0.00145512	0.0119642	-2.76794	GABRA1	ENSG00000022355
-0.0318606	4.85531	-3.30172	0.0014556	0.0119642	-2.79666	BEX5	ENSG00000184515
0.018094	6.06239	3.30144	0.0014569	0.0119642	-2.78359	KANK1	ENSG00000107104
0.0278548	3.09513	3.30139	0.00145712	0.0119642	-2.57308	NINJ2	ENSG00000171840
-0.0337974	9.70116	-3.3013	0.00145749	0.0119642	-2.40901	NCS1	ENSG00000107130
0.0239697	2.91517	3.30031	0.001462	0.0119946	-2.54768	LLGL2	ENSG00000073350
0.00863781	4.17701	3.29951	0.00146567	0.012018	-2.76815	PCNA	ENSG00000132646
0.0264917	0.20546	3.29827	0.00147137	0.012058	-2.01793	RASGRP4	ENSG00000171777
0.0137395	6.95786	3.29779	0.00147355	0.0120693	-2.72985	LAMP1	ENSG00000185896
-0.0117765	3.00267	-3.29728	0.00147592	0.012082	-2.66366	ZNF629	ENSG00000102870
-0.0245063	5.02137	-3.29668	0.00147867	0.0120978	-2.81611	FAM212B	ENSG00000197852
-0.0163947	2.23413	-3.29621	0.00148083	0.0121034	-2.52969	NOP16	ENSG00000048162
0.016122	3.85535	3.29618	0.00148098	0.0121034	-2.72722	DSEL	ENSG00000171451
-0.0296082	0.0724449	-3.29594	0.00148209	0.0121058	-2.1187	ANKRD30BL	ENSG00000163046
-0.0374623	5.30917	-3.29559	0.00148372	0.0121124	-2.79163	EPHA4	ENSG00000116106
0.0184592	6.90194	3.29458	0.00148839	0.0121438	-2.75532	LHPP	ENSG00000107902
0.0149861	1.58914	3.29372	0.00149239	0.0121698	-2.31453	PJVK	ENSG00000204311
0.0106926	4.52578	3.29303	0.00149558	0.0121891	-2.81505	TMEM109	ENSG00000110108
0.0151086	2.84561	3.29262	0.00149751	0.0121981	-2.59779	BTD	ENSG00000169814
-0.00875219	5.86738	-3.29217	0.00149961	0.0122051	-2.80641	ATMIN	ENSG00000166454
-0.00979549	5.45552	-3.29191	0.00150079	0.0122051	-2.83064	RNF44	ENSG00000146083
0.0147327	3.55969	3.2919	0.00150084	0.0122051	-2.70964	PSMB8	ENSG00000204264
-0.0353632	4.46952	-3.2916	0.00150225	0.0122099	-2.82076	ERICH3	ENSG00000178965
0.0210714	7.05731	3.29094	0.00150536	0.0122265	-2.75011	SLAIN1	ENSG00000139737
-0.0185153	3.02313	-3.29079	0.00150605	0.0122265	-2.69028	CACNA1D	ENSG00000157388
-0.016351	6.4193	-3.29064	0.00150677	0.0122265	-2.76475	ATP5G3	ENSG00000154518
-0.0481917	9.90552	-3.29035	0.00150814	0.0122268	-2.40098	CAMK2A	ENSG00000070808
-0.0241401	6.47031	-3.29028	0.00150845	0.0122268	-2.75134	SNCA	ENSG00000145335
0.00979122	2.65416	3.29005	0.00150951	0.0122287	-2.56689	ACTR5	ENSG00000101442
-0.0174194	6.20737	-3.28975	0.00151093	0.0122335	-2.78182	ULK1	ENSG00000177169
-0.0223355	5.27081	-3.28958	0.00151176	0.0122335	-2.83512	PRKAR2B	ENSG00000005249
-0.0111021	5.62583	-3.28841	0.00151724	0.0122601	-2.83142	RTF1	ENSG00000137815
-0.0233368	6.42926	-3.28839	0.00151734	0.0122601	-2.75841	CRTC1	ENSG00000105662
0.0183903	7.11337	3.28835	0.00151753	0.0122601	-2.75038	TTLL7	ENSG00000137941
0.0181071	4.73921	3.2876	0.00152108	0.0122822	-2.82517	CBFB	ENSG00000067955
-0.00853835	3.04294	-3.28706	0.00152363	0.012296	-2.68717	UPRT	ENSG00000094841
0.0102916	4.40158	3.28685	0.00152462	0.0122973	-2.82087	FTSJ3	ENSG00000108592
-0.00925614	5.15246	-3.28621	0.00152768	0.012312	-2.85388	UBXN2B	ENSG00000215114
-0.0149503	4.2387	-3.28612	0.0015281	0.012312	-2.83314	STRBP	ENSG00000165209
-0.0314265	7.48746	-3.2859	0.00152916	0.0123138	-2.6663	DMTN	ENSG00000158856
0.0164407	6.53239	3.28524	0.00153232	0.0123326	-2.80139	GOLGA7	ENSG00000147533
-0.0364826	1.34607	-3.28416	0.00153746	0.0123673	-2.43383	CLEC4G	ENSG00000182566
-0.0361762	-0.103049	-3.2829	0.00154347	0.0124089	-2.1553	KCNH1	ENSG00000143473
-0.0186338	4.24625	-3.28241	0.00154583	0.0124211	-2.84507	SEPT6	ENSG00000125354
0.0141144	6.37161	3.2815	0.00155021	0.0124496	-2.82078	NEO1	ENSG00000067141
0.0168576	5.47551	3.27823	0.00156603	0.0125698	-2.87088	PAN2	ENSG00000135473
0.0367952	1.79926	3.27756	0.0015693	0.0125892	-2.40362	SIGLEC10	ENSG00000142512
-0.030885	1.51195	-3.27731	0.00157052	0.0125917	-2.47986	RET	ENSG00000165731
0.0123832	1.88335	3.27701	0.00157202	0.0125917	-2.43198	USP51	ENSG00000247746
0.0102719	5.5781	3.27698	0.00157216	0.0125917	-2.87451	RNF114	ENSG00000124226
0.0295281	3.52466	3.27631	0.00157541	0.0126109	-2.70764	TRIM59	ENSG00000213186
0.0102124	5.79627	3.27597	0.00157706	0.012615	-2.87346	RBCK1	ENSG00000125826
0.0214299	5.81224	3.27571	0.00157836	0.012615	-2.85965	TMEM165	ENSG00000134851
0.0102095	4.61229	3.27556	0.00157909	0.012615	-2.87052	TCF3	ENSG00000071564
-0.0335236	2.83715	-3.27531	0.00158031	0.012615	-2.73186	GRIP2	ENSG00000144596
-0.00668155	7.51291	-3.27525	0.00158059	0.012615	-2.72199	FAM168A	ENSG00000054965
-0.0195966	5.57464	-3.27516	0.00158103	0.012615	-2.86422	STAU2	ENSG00000040341
0.0189616	6.98932	3.27497	0.001582	0.012615	-2.80025	C1orf198	ENSG00000119280
0.0143352	5.79983	3.27482	0.00158273	0.012615	-2.8752	TTLL3	ENSG00000214021
-0.00942947	4.52245	-3.2744	0.00158477	0.0126245	-2.87814	COX11	ENSG00000166260
0.0239248	0.64521	3.27382	0.00158766	0.0126408	-2.16066	FXYD3	ENSG00000089356
0.0102895	3.23839	3.27348	0.00158932	0.0126472	-2.71158	SIRT7	ENSG00000187531
-0.0393629	4.58754	-3.27276	0.0015929	0.0126688	-2.8647	MGAT5B	ENSG00000167889
0.0123569	6.0303	3.27197	0.00159679	0.012693	-2.87033	SFSWAP	ENSG00000061936
0.0105129	3.71399	3.27112	0.00160102	0.0127174	-2.79506	LSM2	ENSG00000204392
0.0244654	2.49736	3.27056	0.00160379	0.0127174	-2.54593	VRK2	ENSG00000028116
-0.018107	6.37195	-3.27041	0.00160451	0.0127174	-2.82415	ADGRL1	ENSG00000072071
0.0226221	2.27505	3.27024	0.00160537	0.0127174	-2.54931	WDFY4	ENSG00000128815
-0.0148041	7.05713	-3.27018	0.00160566	0.0127174	-2.77019	CBX7	ENSG00000100307
-0.0239755	4.7817	-3.26998	0.00160665	0.0127174	-2.89628	TMEM268	ENSG00000157693
-0.00886359	3.96778	-3.26988	0.00160717	0.0127174	-2.85745	CKAP4	ENSG00000136026
-0.032935	4.68044	-3.26981	0.00160753	0.0127174	-2.88826	ATP8A2	ENSG00000132932
-0.0114858	5.11458	-3.2698	0.00160758	0.0127174	-2.90136	EIF4E	ENSG00000151247
0.0197896	-0.197511	3.26944	0.00160935	0.0127245	-1.98494	ACKR2	ENSG00000144648
0.0109695	2.59609	3.26921	0.00161052	0.0127245	-2.60602	CDPF1	ENSG00000205643
-0.0130068	3.51364	-3.26895	0.00161181	0.0127245	-2.81361	PSEN2	ENSG00000143801
-0.0262037	5.70898	-3.26893	0.00161191	0.0127245	-2.86458	CNTNAP2	ENSG00000174469
-0.0358055	6.50863	-3.26839	0.00161463	0.0127392	-2.79325	ADCY1	ENSG00000164742
0.0102869	5.25046	3.26794	0.00161688	0.0127452	-2.90864	RCC2	ENSG00000179051
0.0113382	4.67856	3.26789	0.00161712	0.0127452	-2.89358	NUP188	ENSG00000095319
0.0209803	2.41444	3.26691	0.00162207	0.0127774	-2.57122	HERC5	ENSG00000138646
-0.0455002	5.6856	-3.26647	0.00162428	0.012788	-2.84708	GRIN2B	ENSG00000273079
-0.0301253	0.0197875	-3.26628	0.00162522	0.0127887	-2.18043	EPHA8	ENSG00000070886
-0.0150812	6.20633	-3.26604	0.00162642	0.0127913	-2.85451	ATP6V1D	ENSG00000100554
-0.0154736	7.33812	-3.26558	0.00162874	0.0128028	-2.75865	ATP6V1E1	ENSG00000131100
-0.0255003	5.44085	-3.26464	0.0016335	0.0128334	-2.89545	GUCY1B3	ENSG00000061918
-0.0154204	5.5531	-3.26396	0.00163694	0.0128446	-2.90171	OCRL	ENSG00000122126
-0.0126519	4.25234	-3.26391	0.00163718	0.0128446	-2.8982	LRP8	ENSG00000157193
0.0176124	0.997447	3.26384	0.00163752	0.0128446	-2.28892	TSSK3	ENSG00000162526
-0.00782712	4.48248	-3.26358	0.00163886	0.0128482	-2.90903	MMADHC	ENSG00000168288
-0.0109233	3.52869	-3.26314	0.00164109	0.0128529	-2.8368	TFDP2	ENSG00000114126
-0.0497589	5.97533	-3.26312	0.00164118	0.0128529	-2.83147	GABRA5	ENSG00000186297
-0.0143802	5.77779	-3.26269	0.00164341	0.012859	-2.89515	BNIP3	ENSG00000176171
-0.0341371	7.52412	-3.26255	0.00164412	0.012859	-2.72657	BASP1	ENSG00000176788
-0.00953111	4.05512	-3.26246	0.00164457	0.012859	-2.88484	EAF1	ENSG00000144597
0.0217121	3.72693	3.26153	0.0016493	0.0128892	-2.7981	PRR5L	ENSG00000135362
0.0136854	4.85942	3.26136	0.00165019	0.0128894	-2.91141	TMEM87A	ENSG00000103978
0.0185081	2.96301	3.26091	0.00165249	0.0129006	-2.67764	SMIM10	ENSG00000184785
-0.044217	1.50776	-3.26005	0.00165686	0.0129199	-2.5492	GREM2	ENSG00000180875
0.0244406	6.04638	3.25999	0.00165719	0.0129199	-2.89429	ELOVL1	ENSG00000066322
-0.022951	5.8538	-3.25975	0.00165842	0.0129199	-2.88681	TRIM37	ENSG00000108395
-0.0349449	0.880492	-3.25974	0.00165845	0.0129199	-2.40627	XKR7	ENSG00000260903
-0.0109206	2.95122	-3.25867	0.00166397	0.0129369	-2.75618	PPIH	ENSG00000171960
-0.0309209	4.15027	-3.2586	0.00166435	0.0129369	-2.90629	TTC9	ENSG00000133985
-0.0211417	4.21454	-3.25843	0.00166523	0.0129369	-2.91324	FBXL2	ENSG00000153558
-0.0161534	2.94331	-3.25829	0.00166595	0.0129369	-2.76636	ZNF441	ENSG00000197044
0.0190659	4.10978	3.25826	0.00166606	0.0129369	-2.84717	KLHL4	ENSG00000102271
0.0189607	5.28142	3.25814	0.00166672	0.0129369	-2.93305	CTSH	ENSG00000103811
0.0283078	4.19847	3.25813	0.00166675	0.0129369	-2.84933	SH3TC2	ENSG00000169247
-0.0117667	4.5158	-3.25775	0.00166874	0.0129456	-2.92764	SPRYD7	ENSG00000123178
0.0204081	3.55363	3.25727	0.00167118	0.0129577	-2.79698	TRPV3	ENSG00000167723
0.00963265	6.11452	3.25672	0.00167403	0.0129634	-2.90941	LSM14A	ENSG00000257103
-0.0413933	-1.20739	-3.25669	0.0016742	0.0129634	-2.00116	KCNA3	ENSG00000177272
0.0361356	1.71246	3.25658	0.00167479	0.0129634	-2.422	STON1	ENSG00000243244
-0.0215753	6.41711	-3.25646	0.00167541	0.0129634	-2.85881	TPRG1L	ENSG00000158109
0.0150792	3.90802	3.25598	0.00167787	0.0129757	-2.85383	EGFL8	ENSG00000241404
-0.0346993	0.553792	-3.25563	0.00167969	0.0129771	-2.35411	GALNTL6	ENSG00000174473
0.0101251	5.761	3.25561	0.00167981	0.0129771	-2.93414	FAM50A	ENSG00000071859
-0.0215878	8.0074	-3.25482	0.0016839	0.0129975	-2.72741	CA11	ENSG00000063180
-0.0342396	5.41818	-3.25476	0.0016842	0.0129975	-2.91625	C1orf115	ENSG00000162817
-0.0191613	1.91959	-3.25347	0.00169094	0.0130428	-2.59592	SLC35G1	ENSG00000176273
-0.0515564	1.97605	-3.25312	0.0016928	0.0130503	-2.69702	SLC32A1	ENSG00000101438
0.0219475	2.43266	3.25289	0.00169401	0.0130529	-2.59203	SFTPC	ENSG00000168484
-0.0377975	5.98636	-3.25192	0.00169907	0.0130851	-2.88346	SCN2A	ENSG00000136531
-0.0258426	7.06447	-3.25134	0.00170213	0.0131018	-2.80963	PIP5K1C	ENSG00000186111
-0.0246045	4.56367	-3.25084	0.00170476	0.0131137	-2.94912	FOCAD	ENSG00000188352
-0.0134252	4.91373	-3.25071	0.00170544	0.0131137	-2.95667	SLBP	ENSG00000163950
0.0171025	4.26056	3.25024	0.00170793	0.013126	-2.90374	PXDC1	ENSG00000168994
0.0220498	5.01163	3.24982	0.00171015	0.0131363	-2.94469	SPX	ENSG00000134548
-0.00900539	4.5248	-3.24824	0.00171851	0.0131936	-2.95602	ARMCX1	ENSG00000126947
0.0128371	2.48227	3.24785	0.00172057	0.0132026	-2.65069	POC5	ENSG00000152359
0.0102081	6.23974	3.24753	0.00172228	0.0132089	-2.92794	FBXO7	ENSG00000100225
-0.0444125	3.94643	-3.24656	0.00172742	0.0132415	-2.92113	RAB3B	ENSG00000169213
0.0126554	4.89476	3.24639	0.00172837	0.0132419	-2.9652	HDAC1	ENSG00000116478
-0.0516933	3.97344	-3.24614	0.00172967	0.0132451	-2.91629	PCDH8	ENSG00000136099
0.0110914	5.65234	3.24594	0.00173073	0.0132463	-2.96275	PRPF38B	ENSG00000134186
0.018865	8.57965	3.24527	0.00173431	0.0132668	-2.7578	FGF1	ENSG00000113578
-0.0380949	5.54787	-3.24511	0.00173521	0.0132668	-2.92805	AAK1	ENSG00000115977
-0.0340771	5.89227	-3.24492	0.00173619	0.0132675	-2.91839	DIRAS1	ENSG00000176490
-0.0315184	4.06363	-3.24426	0.00173974	0.0132878	-2.94645	CADPS2	ENSG00000081803
-0.00995409	4.57468	-3.24405	0.00174086	0.0132895	-2.97046	NHP2	ENSG00000145912
0.0175115	2.74274	3.24343	0.00174419	0.0133081	-2.70814	L3MBTL4	ENSG00000154655
0.011823	6.05494	3.2422	0.00175084	0.013352	-2.95264	RAP1A	ENSG00000116473
0.0129399	3.48002	3.24202	0.00175183	0.0133526	-2.84962	DNASE2	ENSG00000105612
0.0119362	2.71659	3.24171	0.00175351	0.0133586	-2.70677	MACROD1	ENSG00000133315
0.0396112	0.815158	3.24088	0.00175799	0.0133858	-2.27923	KLHL6	ENSG00000172578
-0.0101208	4.18852	-3.24023	0.00176153	0.0134058	-2.96075	MFHAS1	ENSG00000147324
0.0119021	4.75262	3.24006	0.00176242	0.0134058	-2.97856	MAML1	ENSG00000161021
0.0208922	4.29208	3.23919	0.00176719	0.0134352	-2.93033	PTH1R	ENSG00000160801
-0.0354298	2.05722	-3.23858	0.0017705	0.0134534	-2.68576	ARL4D	ENSG00000175906
-0.0218665	2.84284	-3.23829	0.00177211	0.0134588	-2.82447	CYGB	ENSG00000161544
-0.0119862	5.48145	-3.238	0.00177365	0.0134636	-2.98547	DCTN3	ENSG00000137100
-0.0102044	5.35837	-3.23768	0.00177544	0.0134703	-2.98848	ISCA1	ENSG00000135070
-0.0123916	5.87355	-3.23684	0.00178001	0.0134981	-2.9641	ARHGAP32	ENSG00000134909
0.00951737	7.47339	3.23658	0.00178147	0.0135022	-2.86053	PRDX1	ENSG00000117450
0.0396288	2.54977	3.23592	0.0017851	0.0135228	-2.6432	SLC52A3	ENSG00000101276
0.0154843	2.01008	3.23512	0.00178948	0.0135491	-2.57358	ZBTB12	ENSG00000204366
0.0211901	5.18653	3.23483	0.00179111	0.0135506	-2.97866	PRRG1	ENSG00000130962
0.00732617	6.09733	3.23475	0.00179152	0.0135506	-2.97657	SAFB2	ENSG00000130254
-0.0296593	1.63072	-3.23438	0.00179355	0.0135591	-2.61696	CNN1	ENSG00000130176
-0.0110721	3.21021	-3.23388	0.00179635	0.0135734	-2.87358	DCUN1D5	ENSG00000137692
0.0263575	4.25561	3.23351	0.00179836	0.0135816	-2.93937	FAM84B	ENSG00000168672
0.00934998	3.18925	3.23207	0.0018064	0.0136353	-2.82695	ZNF511	ENSG00000198546
0.0252255	0.0698816	3.23183	0.0018077	0.0136382	-2.12481	NPIPB6	ENSG00000198156
0.00973693	3.15553	3.23123	0.00181103	0.0136564	-2.82638	MITD1	ENSG00000158411
0.0185246	4.30701	3.23042	0.00181557	0.0136837	-2.95271	LRRCC1	ENSG00000133739
-0.0106518	5.00384	-3.23021	0.00181674	0.0136856	-3.01445	HSPA13	ENSG00000155304
-0.0294816	5.84374	-3.22971	0.00181954	0.0136945	-2.96808	PAK1	ENSG00000149269
-0.0173218	2.52409	-3.22959	0.00182019	0.0136945	-2.78471	CMPK2	ENSG00000134326
-0.0219468	2.28913	-3.22947	0.0018209	0.0136945	-2.74548	DUSP19	ENSG00000162999
0.0163834	4.9324	3.22934	0.00182162	0.0136945	-3.00901	SH3BP4	ENSG00000130147
-0.0138503	6.33198	-3.22809	0.00182864	0.0137403	-2.95646	ADCY5	ENSG00000173175
0.00806938	3.70075	3.22781	0.0018302	0.0137451	-2.91876	CUTC	ENSG00000119929
0.0179084	4.41636	3.22748	0.0018321	0.0137523	-2.98523	ZBTB37	ENSG00000185278
0.0264261	2.26852	3.22729	0.00183314	0.0137532	-2.63804	HSD11B1	ENSG00000117594
0.0138821	6.09073	3.22573	0.00184195	0.0138021	-2.997	CD164	ENSG00000135535
0.0246504	1.91685	3.22571	0.0018421	0.0138021	-2.53277	DEGS2	ENSG00000168350
-0.0199638	7.67173	-3.22564	0.00184246	0.0138021	-2.83858	BRSK1	ENSG00000160469
0.0101016	4.17676	3.22503	0.00184591	0.0138167	-2.98115	MIIP	ENSG00000116691
0.0141202	6.29831	3.22497	0.00184626	0.0138167	-2.99186	SRRM1	ENSG00000133226
0.0135914	4.98217	3.22451	0.00184889	0.0138293	-3.02565	ACSS2	ENSG00000131069
0.00900041	2.60946	3.22342	0.00185511	0.0138635	-2.75779	SLC38A9	ENSG00000177058
0.0140227	1.64704	3.22338	0.00185532	0.0138635	-2.54717	C1orf56	ENSG00000143443
-0.0390435	3.34483	-3.22248	0.00186046	0.013885	-2.94519	HRH3	ENSG00000101180
0.0325129	0.404923	3.2224	0.00186092	0.013885	-2.23042	OTOS	ENSG00000178602
-0.0256595	6.17687	-3.22238	0.00186101	0.013885	-2.96873	NRXN1	ENSG00000179915
-0.0201117	4.4779	-3.2222	0.00186208	0.013886	-3.02849	KCNH2	ENSG00000055118
-0.0143721	2.71862	-3.22105	0.00186862	0.0139278	-2.83057	ZNF554	ENSG00000172006
0.0101975	4.68968	3.22086	0.00186976	0.0139292	-3.03186	STX10	ENSG00000104915
0.0164637	8.57328	3.22068	0.00187078	0.0139299	-2.8274	PTP4A2	ENSG00000184007
0.0187624	6.0971	3.21974	0.00187618	0.0139631	-3.01148	SPTLC2	ENSG00000100596
-0.0381781	0.981034	-3.21911	0.00187983	0.0139832	-2.56029	SLC7A4	ENSG00000099960
0.00689561	6.05404	3.21878	0.00188174	0.0139833	-3.02058	CPSF7	ENSG00000149532
-0.013096	7.54204	-3.21851	0.00188326	0.0139833	-2.87493	SYNE1	ENSG00000131018
-0.017095	6.66431	-3.21848	0.00188346	0.0139833	-2.95054	CTNNA2	ENSG00000066032
0.012603	5.09345	3.21845	0.00188361	0.0139833	-3.04422	ANKRD13A	ENSG00000076513
-0.0391527	4.69386	-3.21777	0.00188755	0.0140017	-3.02769	KCNT1	ENSG00000107147
0.0306677	4.32012	3.2177	0.00188799	0.0140017	-2.99063	ITGAX	ENSG00000140678
[truncated: 12,826 more rows]

## Sheet: DEG_muscle_mouse_aging
logFC	AveExpr	t	P.Value	adj.P.Val	B	gene.names	ENSEMBL
-1.18107	9.79447	-16.0802	4.5811e-09	4.78359e-05	11.0147	Synpo2	ENSMUSG00000050315
-1.07564	8.63801	-15.3694	7.4337e-09	4.78359e-05	10.6093	Tspan7	ENSMUSG00000058254
-1.46196	7.696	-14.2454	1.66942e-08	6.41797e-05	9.91488	Scn4a	ENSMUSG00000001027
-1.14494	7.58162	-14.0083	1.99471e-08	6.41797e-05	9.75937	Asna1	ENSMUSG00000052456
-0.784158	9.26437	-13.6448	2.63477e-08	6.78191e-05	9.5144	Fam213b	ENSMUSG00000029059
-0.750986	8.60296	-13.4063	3.17416e-08	6.80858e-05	9.34923	Rnf167	ENSMUSG00000040746
-1.00565	10.1036	-13.1929	3.75904e-08	6.91125e-05	9.19841	Mylk2	ENSMUSG00000027470
-0.960398	8.11397	-12.852	4.95049e-08	7.11959e-05	8.95123	S100a1	ENSMUSG00000044080
-0.626601	9.50323	-12.7197	5.51827e-08	7.11959e-05	8.85319	Oaz2	ENSMUSG00000040652
-0.790631	6.97994	-12.7167	5.53193e-08	7.11959e-05	8.85096	Anxa6	ENSMUSG00000018340
-1.3938	5.28051	-12.5173	6.52816e-08	7.63795e-05	8.70086	Camk2a	ENSMUSG00000024617
-0.828987	7.57127	-12.25	8.18085e-08	7.83372e-05	8.49518	Stip1	ENSMUSG00000024966
-0.932799	12.3828	-12.2212	8.38425e-08	7.83372e-05	8.47272	Tcap	ENSMUSG00000007877
-0.698622	10.7047	-12.0801	9.46386e-08	7.83372e-05	8.36173	Tmem38a	ENSMUSG00000031791
-0.723293	8.51785	-12.0078	1.0074e-07	7.83372e-05	8.30435	Aip	ENSMUSG00000024847
-0.764725	6.68283	-12.0023	1.01224e-07	7.83372e-05	8.29994	Ate1	ENSMUSG00000030850
-0.72568	8.31238	-11.977	1.03476e-07	7.83372e-05	8.27971	Wfdc1	ENSMUSG00000023336
-1.05109	9.68149	-11.5578	1.49799e-07	9.70865e-05	7.9378	Gpd1	ENSMUSG00000023019
-0.799509	8.52189	-11.5335	1.531e-07	9.70865e-05	7.91756	Fis1	ENSMUSG00000019054
-0.671484	8.18936	-11.5089	1.56522e-07	9.70865e-05	7.89702	Capzb	ENSMUSG00000028745
-0.959604	8.94911	-11.4955	1.58416e-07	9.70865e-05	7.88584	Smyd1	ENSMUSG00000055027
-0.813789	10.8084	-11.3429	1.819e-07	0.000106411	7.75712	Rpl3l	ENSMUSG00000002500
-0.584988	8.25486	-11.2866	1.91486e-07	0.000107149	7.70918	Nfs1	ENSMUSG00000027618
-0.669861	8.82113	-11.1365	2.19828e-07	0.000114177	7.58008	Banf1	ENSMUSG00000024844
-0.731362	6.76473	-11.0939	2.28686e-07	0.000114177	7.54306	Josd2	ENSMUSG00000038695
-0.861867	6.52448	-11.0846	2.30661e-07	0.000114177	7.53499	Smad3	ENSMUSG00000032402
0.91867	9.2904	11.0185	2.4531e-07	0.000116931	7.47721	Srp19	ENSMUSG00000014504
-0.955654	9.18536	-10.9731	2.55959e-07	0.00011765	7.43728	Gys1	ENSMUSG00000003865
0.786041	9.14769	10.8356	2.91339e-07	0.00012543	7.31541	Psma7	ENSMUSG00000027566
-0.592195	8.38671	-10.8318	2.92377e-07	0.00012543	7.31206	Ubqln4	ENSMUSG00000008604
-0.588949	7.70313	-10.7262	3.23254e-07	0.000134202	7.21731	Rnf14	ENSMUSG00000060450
-0.596123	7.48241	-10.4961	4.03515e-07	0.000162289	7.0073	Akap1	ENSMUSG00000018428
-0.742453	6.93572	-10.381	4.5153e-07	0.000172719	6.90048	Csrp1	ENSMUSG00000026421
-0.823601	8.29345	-10.3419	4.69179e-07	0.000172719	6.86399	Cacng6	ENSMUSG00000078815
0.827306	8.5057	10.3408	4.6971e-07	0.000172719	6.86291	Slc38a2	ENSMUSG00000022462
-0.940935	8.88543	-10.1527	5.66008e-07	0.000198854	6.68505	Hspb2	ENSMUSG00000038086
-0.532315	8.45102	-10.1428	5.71687e-07	0.000198854	6.67551	Stat5b	ENSMUSG00000020919
-0.556534	8.97042	-10.1052	5.93622e-07	0.00020105	6.63952	Asb8	ENSMUSG00000048175
-0.768956	8.39303	-10.0004	6.59713e-07	0.000214756	6.53847	Plac9a	ENSMUSG00000095304
-0.676692	11.055	-9.98886	6.67462e-07	0.000214756	6.52727	Pdha1	ENSMUSG00000031299
-0.592773	7.80512	-9.92901	7.0927e-07	0.00022215	6.46902	Zfp106	ENSMUSG00000027288
0.830513	7.07497	9.90718	7.2522e-07	0.00022215	6.44767	Cpne2	ENSMUSG00000034361
-0.576216	9.02279	-9.88447	7.42227e-07	0.00022215	6.42542	Snrpn	ENSMUSG00000102252
0.549128	8.11427	9.85355	7.66071e-07	0.000224076	6.39505	Ncor1	ENSMUSG00000018501
-0.820632	8.75315	-9.79235	8.15747e-07	0.000233304	6.33464	Spop	ENSMUSG00000057522
0.545867	10.5551	9.61931	9.76013e-07	0.000273072	6.16183	Btbd1	ENSMUSG00000025103
-0.572714	8.0272	-9.39473	1.23666e-06	0.000335364	5.93298	Pex19	ENSMUSG00000003464
0.796854	8.02513	9.38407	1.25077e-06	0.000335364	5.92199	Pde4b	ENSMUSG00000028525
0.655935	7.45542	9.30364	1.36303e-06	0.000358003	5.83866	Sash1	ENSMUSG00000015305
-1.03613	7.01708	-9.21608	1.49772e-06	0.000385513	5.74715	Kcnj11	ENSMUSG00000096146
0.444311	9.46651	9.07439	1.74705e-06	0.000423536	5.59734	Arpc2	ENSMUSG00000006304
1.64848	7.04551	9.06639	1.76242e-06	0.000423536	5.58881	Amy1	ENSMUSG00000074264
-0.473887	12.3258	-9.05268	1.78906e-06	0.000423536	5.57419	Pygm	ENSMUSG00000032648
-0.558731	8.35183	-9.04569	1.80281e-06	0.000423536	5.56673	Pccb	ENSMUSG00000032527
-0.986882	7.94846	-9.04207	1.80998e-06	0.000423536	5.56286	Gpam	ENSMUSG00000024978
-0.626351	8.48632	-9.00823	1.87851e-06	0.000431722	5.52663	Phb	ENSMUSG00000038845
-0.692298	8.08687	-8.97721	1.94379e-06	0.000438888	5.49331	Rrp1	ENSMUSG00000061032
-0.904656	7.8412	-8.92367	2.06228e-06	0.000457613	5.43556	Coa3	ENSMUSG00000017188
-0.492134	6.37529	-8.89779	2.12233e-06	0.000462956	5.40752	Mccc2	ENSMUSG00000021646
0.480815	8.08313	8.7385	2.53601e-06	0.000543975	5.23333	Ccnl1	ENSMUSG00000027829
-0.679222	7.13924	-8.71258	2.6112e-06	0.000550921	5.20471	Extl1	ENSMUSG00000028838
-0.606277	7.09014	-8.67802	2.71523e-06	0.000556141	5.16643	Il6st	ENSMUSG00000021756
-0.504703	6.91181	-8.67569	2.72237e-06	0.000556141	5.16385	Pitpnb	ENSMUSG00000050017
-0.749775	10.037	-8.62269	2.89113e-06	0.000581388	5.10487	Fitm1	ENSMUSG00000022215
-0.660094	11.6827	-8.52228	3.24254e-06	0.000632794	4.99223	Selenow	ENSMUSG00000041571
0.680424	6.52785	8.52159	3.2451e-06	0.000632794	4.99145	Fam126a	ENSMUSG00000028995
-0.554178	6.8249	-8.506	3.30373e-06	0.000634611	4.97386	Gipc1	ENSMUSG00000019433
0.688811	8.10425	8.40611	3.70748e-06	0.000701695	4.86044	Fam8a1	ENSMUSG00000069237
-0.469543	8.88266	-8.36571	3.8856e-06	0.000724749	4.81423	Ksr1	ENSMUSG00000018334
-0.58511	5.79748	-8.25001	4.44868e-06	0.000817922	4.68081	Ppil2	ENSMUSG00000022771
-0.489084	6.17165	-8.20635	4.68345e-06	0.000848957	4.63006	Steap3	ENSMUSG00000026389
-0.908195	8.79342	-8.17088	4.88404e-06	0.00086866	4.58864	Acaa2	ENSMUSG00000036880
-0.485883	6.79844	-8.16346	4.92713e-06	0.00086866	4.57996	Plrg1	ENSMUSG00000027998
-0.492036	7.97288	-8.11669	5.20857e-06	0.00089334	4.52507	Mob2	ENSMUSG00000025147
-0.605596	8.57254	-8.10055	5.30961e-06	0.00089334	4.50607	Aars	ENSMUSG00000031960
0.73155	6.66321	8.09626	5.33683e-06	0.00089334	4.50102	Tmem100	ENSMUSG00000069763
-0.533147	8.9896	-8.09502	5.34477e-06	0.00089334	4.49955	Sar1a	ENSMUSG00000020088
-0.724387	8.52191	-8.05501	5.60634e-06	0.000916318	4.45228	Ywhag	ENSMUSG00000051391
-0.457874	6.64965	-8.04696	5.66068e-06	0.000916318	4.44274	P4ha1	ENSMUSG00000019916
-0.879079	10.2107	-8.03698	5.72876e-06	0.000916318	4.43091	Slc2a4	ENSMUSG00000018566
-0.490527	10.2241	-8.02551	5.80807e-06	0.000916318	4.4173	Ctsd	ENSMUSG00000007891
0.446535	7.01311	8.0212	5.83824e-06	0.000916318	4.41217	Phc2	ENSMUSG00000028796
0.49689	8.6402	7.99624	6.01597e-06	0.000931431	4.38248	Rab6a	ENSMUSG00000030704
-0.659591	8.93488	-7.97984	6.13592e-06	0.000931431	4.36293	Echs1	ENSMUSG00000025465
-0.504171	8.04157	-7.97772	6.15164e-06	0.000931431	4.3604	Lamtor4	ENSMUSG00000050552
-0.709328	5.35463	-7.94291	6.41563e-06	0.000960106	4.31877	Polr3c	ENSMUSG00000028099
-0.438533	11.0976	-7.90047	6.75403e-06	0.000993203	4.26782	Gpi1	ENSMUSG00000036427
-0.485146	7.7897	-7.89596	6.79113e-06	0.000993203	4.26239	Pcyt1a	ENSMUSG00000005615
-0.644048	8.18615	-7.8733	6.98072e-06	0.00100946	4.23508	Fcgrt	ENSMUSG00000003420
0.77838	5.47693	7.85484	7.13942e-06	0.00102094	4.21278	Tmem243	ENSMUSG00000079659
0.559591	8.42827	7.83999	7.2699e-06	0.00102817	4.19481	Mpp6	ENSMUSG00000038388
0.507633	8.15981	7.77505	7.87134e-06	0.00110113	4.1159	Dnajb4	ENSMUSG00000028035
-0.489763	6.78769	-7.7478	8.13947e-06	0.00111486	4.08263	Cars	ENSMUSG00000010755
-0.553266	8.90813	-7.74437	8.17391e-06	0.00111486	4.07843	Ltbp4	ENSMUSG00000040488
-0.613211	7.94928	-7.73888	8.22938e-06	0.00111486	4.07171	Sars	ENSMUSG00000068739
-0.436535	8.84141	-7.71872	8.4365e-06	0.00113102	4.04701	Rex1bd	ENSMUSG00000058833
-0.567142	9.78208	-7.70479	8.58288e-06	0.00113878	4.02991	Msrb1	ENSMUSG00000075705
-0.444473	7.03538	-7.69083	8.73231e-06	0.00114678	4.01275	Srprb	ENSMUSG00000032553
-0.931142	10.6535	-7.68063	8.84324e-06	0.00114962	4.0002	Bsg	ENSMUSG00000023175
0.387518	7.16083	7.61022	9.65163e-06	0.00124217	3.91318	Zrsr1	ENSMUSG00000044068
-0.49773	7.95448	-7.56724	1.01839e-05	0.00129769	3.85973	Slc44a2	ENSMUSG00000057193
-0.544609	9.00649	-7.55685	1.03173e-05	0.0013018	3.84678	Aamp	ENSMUSG00000006299
-0.376885	7.2427	-7.54619	1.0456e-05	0.00130649	3.83347	Coa7	ENSMUSG00000048351
-0.386999	4.53489	-7.53688	1.05789e-05	0.00130914	3.82183	Aptx	ENSMUSG00000028411
0.865313	9.57054	7.50858	1.09619e-05	0.00134361	3.7864	Apod	ENSMUSG00000022548
0.451597	8.58363	7.46465	1.15862e-05	0.00140674	3.73119	Ccz1	ENSMUSG00000029617
-0.58746	7.63961	-7.4497	1.18072e-05	0.00142018	3.71234	Ykt6	ENSMUSG00000002741
-0.447942	7.79872	-7.42741	1.21453e-05	0.00144731	3.68419	Mrpl9	ENSMUSG00000028140
-0.550207	8.30816	-7.39647	1.2632e-05	0.00149151	3.64498	Vamp8	ENSMUSG00000050732
-0.342781	6.99811	-7.37668	1.29541e-05	0.00151563	3.61986	Abcb8	ENSMUSG00000028973
0.738462	7.7191	7.36255	1.31896e-05	0.00152928	3.60187	Lrrc58	ENSMUSG00000034158
-0.515033	6.95457	-7.34399	1.35059e-05	0.00153846	3.57821	Ralgapa1	ENSMUSG00000021027
-0.508429	7.15558	-7.34387	1.35078e-05	0.00153846	3.57807	Arpc4	ENSMUSG00000079426
-0.372444	7.77489	-7.32801	1.37847e-05	0.00155622	3.55781	Gosr2	ENSMUSG00000020946
-0.505675	7.16775	-7.29082	1.44577e-05	0.001618	3.5102	Tollip	ENSMUSG00000025139
0.879139	9.57019	7.23583	1.55183e-05	0.00172173	3.43944	Rasd2	ENSMUSG00000034472
-0.357486	8.14149	-7.22542	1.57283e-05	0.00173012	3.426	Pacs2	ENSMUSG00000021143
-0.436505	9.12212	-7.21326	1.59777e-05	0.00174265	3.41027	4833439L19Rik	ENSMUSG00000025871
-0.367071	5.42634	-7.19628	1.63327e-05	0.0017664	3.38829	Arnt	ENSMUSG00000015522
0.654808	7.38129	7.18353	1.66049e-05	0.00178087	3.37176	Ccl8	ENSMUSG00000009185
-0.640605	8.14938	-7.16894	1.69223e-05	0.00179991	3.35282	Bpgm	ENSMUSG00000038871
-0.564646	7.62662	-7.15774	1.71706e-05	0.00181136	3.33825	Wdr1	ENSMUSG00000005103
0.372272	11.3495	7.12685	1.78753e-05	0.00186674	3.29799	Lamp1	ENSMUSG00000031447
-0.537144	5.63572	-7.12138	1.80032e-05	0.00186674	3.29086	Frzb	ENSMUSG00000027004
-0.3868	8.23559	-7.11597	1.81307e-05	0.00186674	3.28379	Timm44	ENSMUSG00000002949
-0.49287	7.27089	-7.10602	1.8368e-05	0.00187616	3.27077	Pcx	ENSMUSG00000024892
0.777528	9.79525	7.0414	1.99913e-05	0.00202589	3.18595	Aldh1a1	ENSMUSG00000053279
-0.361179	7.67186	-7.01812	2.06133e-05	0.0020726	3.15526	Trappc5	ENSMUSG00000040236
-0.467899	8.90127	-7.00469	2.09814e-05	0.00209326	3.13752	Immt	ENSMUSG00000052337
0.722618	7.53501	6.98992	2.13947e-05	0.00210906	3.11797	Matr3	ENSMUSG00000037236
-0.325716	6.81272	-6.98734	2.14675e-05	0.00210906	3.11456	Fuca1	ENSMUSG00000028673
-0.406785	10.8587	-6.97519	2.18151e-05	0.00212698	3.09846	Cs	ENSMUSG00000005683
-0.36494	7.38878	-6.9519	2.24987e-05	0.00217713	3.06752	Twsg1	ENSMUSG00000024098
0.639663	7.41325	6.93898	2.28877e-05	0.00219824	3.05033	Gkap1	ENSMUSG00000021552
0.724902	7.77417	6.92961	2.31742e-05	0.00220691	3.03785	Top1	ENSMUSG00000070544
-0.501371	10.5106	-6.9242	2.33413e-05	0.00220691	3.03064	Ogdh	ENSMUSG00000020456
-0.393589	8.68285	-6.91935	2.34924e-05	0.00220691	3.02417	Eif4a1	ENSMUSG00000059796
-0.315032	5.12406	-6.89798	2.41702e-05	0.00224231	2.99564	Arf2	ENSMUSG00000062421
-0.83498	9.45955	-6.89502	2.42656e-05	0.00224231	2.99168	Slc16a3	ENSMUSG00000025161
-0.446962	9.16096	-6.89113	2.43919e-05	0.00224231	2.98647	Prkar1a	ENSMUSG00000020612
0.629485	6.46042	6.87857	2.4804e-05	0.00226403	2.96966	Ficd	ENSMUSG00000053334
0.615929	9.76842	6.8632	2.53186e-05	0.00229472	2.94905	Calm1	ENSMUSG00000001175
0.587879	8.12073	6.85153	2.57171e-05	0.00231454	2.93338	Clint1	ENSMUSG00000006169
-0.585014	10.9798	-6.84211	2.60434e-05	0.00232364	2.92072	Got1	ENSMUSG00000025190
0.465007	8.84431	6.83823	2.61793e-05	0.00232364	2.91549	Uso1	ENSMUSG00000029407
0.504788	8.17977	6.8202	2.68202e-05	0.00236422	2.89121	Eif1b	ENSMUSG00000006941
-0.445944	7.24284	-6.77564	2.84771e-05	0.0024932	2.831	Hbs1l	ENSMUSG00000019977
-0.380143	7.97397	-6.7695	2.87136e-05	0.00249692	2.8227	Sgcb	ENSMUSG00000029156
-0.500513	7.39287	-6.76263	2.89813e-05	0.00249888	2.81338	Otub1	ENSMUSG00000024767
-0.522699	10.3972	-6.7508	2.94479e-05	0.00249888	2.79733	Ndufa9	ENSMUSG00000000399
-0.49852	7.57166	-6.74426	2.97094e-05	0.00249888	2.78844	Krtap5-1	ENSMUSG00000066100
0.531988	7.29708	6.74337	2.97451e-05	0.00249888	2.78724	Acvr2a	ENSMUSG00000052155
-0.420101	11.6192	-6.74059	2.98574e-05	0.00249888	2.78345	Cox8b	ENSMUSG00000025488
0.417551	10.0177	6.7395	2.99011e-05	0.00249888	2.78198		ENSMUSG00000078154
0.464267	6.96657	6.73047	3.02691e-05	0.00250756	2.76969	Kmt2e	ENSMUSG00000029004
-0.373366	8.02895	-6.72584	3.04595e-05	0.00250756	2.76339	Dnajc27	ENSMUSG00000020657
-0.332449	7.58234	-6.72269	3.05895e-05	0.00250756	2.75911	Cops6	ENSMUSG00000019494
-0.398965	7.45976	-6.71049	3.10996e-05	0.00253324	2.74248	Vps41	ENSMUSG00000041236
-0.607136	5.83608	-6.69633	3.1703e-05	0.00256615	2.72316	Opa1	ENSMUSG00000038084
-0.550346	5.06163	-6.68116	3.23638e-05	0.00260326	2.70242	Map3k5	ENSMUSG00000071369
-0.428476	6.86356	-6.6688	3.29126e-05	0.00263096	2.68552	Ehd2	ENSMUSG00000074364
-0.420179	9.04588	-6.62972	3.47153e-05	0.00274026	2.63189	Myl6	ENSMUSG00000090841
-0.407627	6.47806	-6.6263	3.48782e-05	0.00274026	2.62718	S1pr3	ENSMUSG00000067586
-0.425444	6.87479	-6.61827	3.52632e-05	0.00274026	2.61613	Atp6v0a1	ENSMUSG00000019302
-0.737852	8.72049	-6.61785	3.52838e-05	0.00274026	2.61555	Ubxn1	ENSMUSG00000071655
-0.589449	8.10641	-6.61659	3.53445e-05	0.00274026	2.61382	Gpr108	ENSMUSG00000005823
0.618043	7.80737	6.60848	3.57389e-05	0.00274806	2.60265	Appl2	ENSMUSG00000020263
-0.343799	9.39521	-6.6042	3.59493e-05	0.00274806	2.59675	Snrpd2	ENSMUSG00000040824
0.430628	6.83561	6.60144	3.60856e-05	0.00274806	2.59294	Eif5b	ENSMUSG00000026083
0.496805	7.59404	6.58968	3.66724e-05	0.00277632	2.57671	Ctf1	ENSMUSG00000042340
0.366405	9.26354	6.57053	3.76497e-05	0.00280995	2.55024	Nek9	ENSMUSG00000034290
-0.772992	8.79139	-6.56814	3.77734e-05	0.00280995	2.54694	Serpinf1	ENSMUSG00000000753
-0.700711	7.34871	-6.56648	3.78598e-05	0.00280995	2.54464	Bcam	ENSMUSG00000002980
-0.462349	7.83978	-6.56398	3.79901e-05	0.00280995	2.54118	Ube2g2	ENSMUSG00000009293
-0.354038	7.88471	-6.52846	3.98959e-05	0.00293406	2.49191	Snrpd3	ENSMUSG00000020180
0.39172	6.29766	6.5215	4.02811e-05	0.00294555	2.48223	Ankrd17	ENSMUSG00000055204
0.64993	7.00399	6.51325	4.07427e-05	0.00295393	2.47076	Gns	ENSMUSG00000034707
-0.394621	8.49184	-6.51126	4.08547e-05	0.00295393	2.468	Fam173a	ENSMUSG00000057411
-0.420276	8.2789	-6.4964	4.17033e-05	0.00299844	2.44729	Aldh4a1	ENSMUSG00000028737
0.5965	6.36288	6.4718	4.31499e-05	0.00308522	2.41295	Tmem245	ENSMUSG00000055296
-0.32353	8.23588	-6.4643	4.36016e-05	0.00308917	2.40246	Nrd1	ENSMUSG00000053510
0.389713	6.03593	6.46292	4.36852e-05	0.00308917	2.40053	Mfsd4a	ENSMUSG00000059149
0.80979	7.53034	6.44838	4.45768e-05	0.00313499	2.38017	H2-T23	ENSMUSG00000067212
-0.436353	6.01749	-6.44137	4.50135e-05	0.0031485	2.37035	Ganc	ENSMUSG00000062646
-0.321902	8.04945	-6.43648	4.5321e-05	0.00315287	2.36349	Eef1d	ENSMUSG00000055762
0.595139	6.62993	6.4314	4.5643e-05	0.0031582	2.35636	Sim2	ENSMUSG00000062713
0.544316	4.52481	6.41694	4.65723e-05	0.00320527	2.33605	Nbea	ENSMUSG00000027799
-0.46528	7.0473	-6.40417	4.74097e-05	0.0032252	2.31809	Snai3	ENSMUSG00000006587
0.285816	9.51301	6.40129	4.76008e-05	0.0032252	2.31404	Emd	ENSMUSG00000001964
-0.293642	6.27495	-6.39878	4.77681e-05	0.0032252	2.3105	Tnpo2	ENSMUSG00000031691
-0.401236	7.43134	-6.39319	4.81429e-05	0.0032252	2.30262	Ogfr	ENSMUSG00000049401
-0.405006	6.89859	-6.39138	4.82648e-05	0.0032252	2.30007	Hspbp1	ENSMUSG00000063802
-0.31401	6.52304	-6.38989	4.83655e-05	0.0032252	2.29797	Cux1	ENSMUSG00000029705
-0.323244	7.00634	-6.37543	4.93541e-05	0.0032564	2.27758	Gfm2	ENSMUSG00000021666
0.47175	11.4551	6.37209	4.95857e-05	0.0032564	2.27286	Ybx3	ENSMUSG00000030189
0.47973	8.76703	6.36884	4.98121e-05	0.0032564	2.26827	Hspe1	ENSMUSG00000073676
0.485146	9.06003	6.36836	4.98454e-05	0.0032564	2.26759	Usp7	ENSMUSG00000022710
-0.367926	9.8499	-6.36434	5.01271e-05	0.00325826	2.26191	Usp50	ENSMUSG00000027364
0.516785	6.91675	6.3585	5.05394e-05	0.00326855	2.25365	BC003331	ENSMUSG00000006010
-0.554456	7.34283	-6.34572	5.14544e-05	0.00330212	2.23556	Vcl	ENSMUSG00000021823
-0.416299	10.4633	-6.34376	5.15962e-05	0.00330212	2.23279	Lgals1	ENSMUSG00000068220
-0.460634	7.63428	-6.33532	5.22119e-05	0.00330212	2.22082	Usp4	ENSMUSG00000032612
-0.35265	8.11182	-6.3321	5.24483e-05	0.00330212	2.21627	Coq5	ENSMUSG00000041733
-0.350569	7.01327	-6.32761	5.27806e-05	0.00330212	2.2099	Mmab	ENSMUSG00000029575
-0.369714	6.0661	-6.32699	5.28267e-05	0.00330212	2.20902	Vps25	ENSMUSG00000078656
0.471531	8.78915	6.32662	5.28544e-05	0.00330212	2.20849	R3hdm1	ENSMUSG00000056211
-0.399553	7.99312	-6.31917	5.34116e-05	0.00332081	2.19792	Wbp1l	ENSMUSG00000047731
0.665757	9.63274	6.30643	5.43791e-05	0.00336471	2.17981	Eif3e	ENSMUSG00000022336
-0.384699	6.04398	-6.29552	5.52225e-05	0.00340054	2.16429	Mrps5	ENSMUSG00000027374
-0.749771	6.86876	-6.29099	5.55762e-05	0.00340603	2.15785	Tmcc3	ENSMUSG00000020023
-0.509682	6.59118	-6.27649	5.6727e-05	0.00345101	2.13717	Pknox2	ENSMUSG00000035934
0.542554	7.96147	6.275	5.68465e-05	0.00345101	2.13505	Dram2	ENSMUSG00000027900
-0.466521	5.34758	-6.25919	5.81322e-05	0.00351249	2.11249	Coro1c	ENSMUSG00000004530
-0.366804	8.93192	-6.24588	5.92389e-05	0.00355466	2.09346	Sgta	ENSMUSG00000004937
-0.401355	9.24144	-6.24418	5.93825e-05	0.00355466	2.09101	Ufc1	ENSMUSG00000062963
-0.436492	9.46343	-6.23431	6.02191e-05	0.00358806	2.0769	Nedd4	ENSMUSG00000032216
-0.557913	7.50304	-6.21499	6.18952e-05	0.00365604	2.04919	Narf	ENSMUSG00000000056
0.558802	8.97995	6.21462	6.19283e-05	0.00365604	2.04865	Dnajc21	ENSMUSG00000044224
-0.725188	7.28467	-6.19057	6.40848e-05	0.00376608	2.0141	Sema3c	ENSMUSG00000028780
0.450857	6.75252	6.17097	6.59024e-05	0.00384776	1.98587	Tarbp1	ENSMUSG00000090290
-0.367482	8.04732	-6.16916	6.60727e-05	0.00384776	1.98326	Ppp5c	ENSMUSG00000003099
0.60888	7.57727	6.1648	6.64858e-05	0.00384971	1.97697	Atf1	ENSMUSG00000023027
0.402424	6.15692	6.1625	6.67044e-05	0.00384971	1.97366	Uhrf1bp1l	ENSMUSG00000019951
0.415979	7.39111	6.15242	6.7673e-05	0.00385427	1.9591	Btg3	ENSMUSG00000022863
0.455875	5.86839	6.14684	6.82154e-05	0.00385427	1.95104	Plagl1	ENSMUSG00000019817
-0.483522	8.90488	-6.14552	6.83442e-05	0.00385427	1.94913	Rps6ka2	ENSMUSG00000023809
-0.501525	9.02176	-6.14363	6.85301e-05	0.00385427	1.94639	Fkbp8	ENSMUSG00000019428
-0.416465	12.3639	-6.14152	6.87369e-05	0.00385427	1.94335	Pfkm	ENSMUSG00000033065
0.497627	5.69218	6.14094	6.87937e-05	0.00385427	1.94251	Fst	ENSMUSG00000021765
-0.268556	6.50428	-6.13975	6.89113e-05	0.00385427	1.94079	Smc1a	ENSMUSG00000041133
-0.595796	10.558	-6.12965	6.99158e-05	0.00385427	1.92618	Atp5e	ENSMUSG00000016252
0.330731	8.1677	6.12875	7.00065e-05	0.00385427	1.92487	Comt	ENSMUSG00000000326
-0.451605	6.19464	-6.12598	7.0285e-05	0.00385427	1.92086	Clpb	ENSMUSG00000001829
-0.423447	10.8747	-6.12503	7.03806e-05	0.00385427	1.91949	Uqcr11	ENSMUSG00000020163
0.580136	7.10319	6.12377	7.05084e-05	0.00385427	1.91765	Lrrc2	ENSMUSG00000032495
-0.386252	7.42137	-6.12211	7.06766e-05	0.00385427	1.91525	Psmb10	ENSMUSG00000031897
0.405577	8.71028	6.11231	7.16774e-05	0.00388066	1.90105	Itgb5	ENSMUSG00000022817
-0.404546	7.63433	-6.11146	7.17651e-05	0.00388066	1.89981	Fgfr1	ENSMUSG00000031565
0.346004	6.97126	6.10856	7.2065e-05	0.00388066	1.8956	Ctnnbl1	ENSMUSG00000027649
-0.545664	7.68843	-6.10414	7.25241e-05	0.00388911	1.88919	Naa10	ENSMUSG00000031388
0.500981	6.78302	6.09316	7.36776e-05	0.00392091	1.87325	Ubqln2	ENSMUSG00000050148
-0.359856	7.27437	-6.0927	7.37265e-05	0.00392091	1.87258	Dcps	ENSMUSG00000032040
0.334879	7.20662	6.08666	7.43704e-05	0.00393887	1.86379	Fryl	ENSMUSG00000070733
-0.369662	8.00801	-6.08263	7.48031e-05	0.00394556	1.85793	Ubl4a	ENSMUSG00000015290
0.546297	8.19477	6.07847	7.52527e-05	0.00395307	1.85188	Chrnb1	ENSMUSG00000041189
-0.446263	8.03287	-6.06483	7.67465e-05	0.00401515	1.83202	Atp6v0b	ENSMUSG00000033379
0.469144	8.31641	6.06042	7.72367e-05	0.00402001	1.82559	Smad4	ENSMUSG00000024515
0.428533	10.7214	6.05581	7.77521e-05	0.00402001	1.81887	Bnip3	ENSMUSG00000078566
-0.35636	8.85815	-6.05198	7.81832e-05	0.00402001	1.81328	Tmem38b	ENSMUSG00000028420
0.631697	5.40593	6.05138	7.82517e-05	0.00402001	1.8124	Slf1	ENSMUSG00000021597
-0.305466	9.48602	-6.05006	7.84012e-05	0.00402001	1.81047	Ube2l3	ENSMUSG00000038965
0.461543	7.91091	5.99734	8.46207e-05	0.0043217	1.73333	Limd1	ENSMUSG00000025239
-0.385635	9.41786	-5.98435	8.62336e-05	0.0043778	1.71425	Pacsin3	ENSMUSG00000027257
-0.428032	7.52814	-5.98265	8.64459e-05	0.0043778	1.71176	Urod	ENSMUSG00000028684
-0.452233	7.77627	-5.98032	8.67397e-05	0.0043778	1.70833	Eif2s3x	ENSMUSG00000035150
-0.320483	6.84667	-5.96478	8.87242e-05	0.00446047	1.68546	Dnaja3	ENSMUSG00000004069
-0.457651	9.94232	-5.95317	9.02373e-05	0.00451194	1.66837	Ndufs8	ENSMUSG00000059734
0.407047	6.74342	5.95077	9.05535e-05	0.00451194	1.66483	Trim34a	ENSMUSG00000056144
-0.418683	7.97566	-5.94697	9.10572e-05	0.00451194	1.65922	Pcyox1	ENSMUSG00000029998
-0.510135	8.37597	-5.94627	9.11503e-05	0.00451194	1.65819	Hbp1	ENSMUSG00000002996
-0.961061	7.55967	-5.94246	9.16578e-05	0.00451968	1.65258	Dusp10	ENSMUSG00000039384
0.327617	7.34156	5.93949	9.20564e-05	0.00452201	1.64819	Purb	ENSMUSG00000094483
0.361276	6.97271	5.93012	9.33247e-05	0.00456688	1.63436	Siah2	ENSMUSG00000036432
0.361294	7.13608	5.91811	9.49779e-05	0.00463017	1.6166	Rap2c	ENSMUSG00000050029
0.703157	7.399	5.9128	9.57183e-05	0.00463235	1.60875	Myod1	ENSMUSG00000009471
-0.333261	7.72857	-5.91263	9.57424e-05	0.00463235	1.6085	Mrpl11	ENSMUSG00000024902
-0.477722	5.79925	-5.90388	9.69771e-05	0.00467451	1.59554	Acox3	ENSMUSG00000029098
-0.385756	8.08878	-5.88896	9.91203e-05	0.00475999	1.57343	Mpdz	ENSMUSG00000028402
0.396726	7.95883	5.88482	9.97247e-05	0.00477122	1.56728	Yaf2	ENSMUSG00000022634
0.538196	8.86246	5.88078	0.000100318	0.00478181	1.56129	Ipo7	ENSMUSG00000066232
0.498607	6.41834	5.86485	0.000102694	0.00487701	1.53761	Klhl5	ENSMUSG00000054920
0.318711	8.15841	5.86143	0.00010321	0.00488352	1.53254	Bfar	ENSMUSG00000022684
-0.477293	6.57284	-5.85841	0.00010367	0.00488729	1.52805	Bms1	ENSMUSG00000030138
0.316889	9.85604	5.85458	0.000104257	0.00489703	1.52233	Kcmf1	ENSMUSG00000055239
0.428441	7.20639	5.8501	0.000104946	0.00491149	1.51567	Cfdp1	ENSMUSG00000031954
-0.36682	7.91091	-5.84191	0.00010622	0.0049398	1.50346	Psmd13	ENSMUSG00000025487
-0.311815	7.53978	-5.83781	0.000106863	0.0049398	1.49736	Dus3l	ENSMUSG00000007603
-0.445425	7.35482	-5.83704	0.000106985	0.0049398	1.4962	Smpd2	ENSMUSG00000019822
-0.497429	6.82907	-5.83607	0.000107138	0.0049398	1.49476	Epas1	ENSMUSG00000024140
0.397343	5.77228	5.83397	0.00010747	0.0049398	1.49163	Nudcd2	ENSMUSG00000020328
-1.10846	7.14149	-5.82588	0.000108759	0.00495913	1.47957	Acly	ENSMUSG00000020917
-0.345642	6.11532	-5.82582	0.00010877	0.00495913	1.47946	Cd2bp2	ENSMUSG00000042502
0.441025	7.03046	5.82235	0.000109328	0.00495913	1.47429	Mtdh	ENSMUSG00000022255
-0.502454	8.68681	-5.8217	0.000109432	0.00495913	1.47333	Acads	ENSMUSG00000029545
0.828473	6.66952	5.81121	0.000111141	0.00500515	1.45765	Rnf103	ENSMUSG00000052656
0.444898	6.38509	5.8107	0.000111225	0.00500515	1.45688	Ptpn12	ENSMUSG00000028771
-0.456166	9.92145	-5.80816	0.000111644	0.0050065	1.45308	Eno1	ENSMUSG00000063524
0.346079	7.04819	5.79834	0.000113276	0.00506202	1.4384	Tirap	ENSMUSG00000032041
0.437018	7.30253	5.79088	0.000114535	0.00510055	1.42722	Rbm7	ENSMUSG00000042396
0.380368	7.10368	5.78832	0.00011497	0.00510228	1.42338	Ampd3	ENSMUSG00000005686
0.400783	8.19554	5.77862	0.000116633	0.00515832	1.40885	Ranbp9	ENSMUSG00000038546
-0.336145	10.6419	-5.77348	0.000117525	0.00517997	1.40114	Psap	ENSMUSG00000004207
-0.364621	8.56375	-5.76497	0.000119019	0.00522789	1.38836	Phf5a	ENSMUSG00000061360
0.525517	5.19713	5.75856	0.000120156	0.0052599	1.37873	Tmed5	ENSMUSG00000063406
-0.35034	9.86362	-5.75126	0.000121467	0.00528619	1.36775	Cox14	ENSMUSG00000023020
-0.490814	7.0688	-5.75064	0.000121578	0.00528619	1.36683	Angptl2	ENSMUSG00000004105
0.688716	7.3753	5.74377	0.000122826	0.00532248	1.35649	Mrc1	ENSMUSG00000026712
0.478024	5.46926	5.74067	0.000123394	0.00532911	1.35183	Cdkl2	ENSMUSG00000029403
0.314182	9.74988	5.72715	0.000125904	0.00541933	1.33145	Rwdd1	ENSMUSG00000019782
1.05934	6.46908	5.71716	0.00012779	0.00548219	1.3164	Ell2	ENSMUSG00000001542
-0.408142	9.79634	-5.71303	0.000128581	0.0054897	1.31015	Uqcc2	ENSMUSG00000024208
-0.369885	7.58083	-5.71179	0.000128818	0.0054897	1.30829	Pfkl	ENSMUSG00000020277
0.337552	7.09512	5.70494	0.000130141	0.00552779	1.29794	Btf3l4	ENSMUSG00000028568
-0.466169	7.16951	-5.69516	0.000132056	0.00558858	1.28316	Ibtk	ENSMUSG00000035941
-0.313617	6.94348	-5.69306	0.000132471	0.00558858	1.27999	Aen	ENSMUSG00000030609
-0.349478	6.06522	-5.69102	0.000132875	0.00558858	1.2769	Pex5	ENSMUSG00000005069
0.355699	9.42509	5.68038	0.000135006	0.00564666	1.2608	Thap12	ENSMUSG00000030753
0.425237	8.482	5.67836	0.000135416	0.00564666	1.25773	Cd59b	ENSMUSG00000068686
-0.3612	6.93424	-5.67758	0.000135572	0.00564666	1.25656	Ascc1	ENSMUSG00000044475
-0.502686	7.558	-5.67402	0.000136298	0.00565856	1.25116	Mdm2	ENSMUSG00000020184
0.417257	8.042	5.66497	0.000138157	0.00570493	1.23744	Rab21	ENSMUSG00000020132
-0.333902	8.79466	-5.66427	0.000138301	0.00570493	1.23638	Vkorc1	ENSMUSG00000096145
-0.509493	6.48388	-5.65777	0.000139655	0.00574236	1.22652	Ctsz	ENSMUSG00000016256
-0.511994	11.7849	-5.63961	0.000143513	0.00588222	1.19893	Pkm	ENSMUSG00000032294
-0.279498	7.9986	-5.63619	0.000144253	0.00589378	1.19372	Ift46	ENSMUSG00000002031
-0.283172	7.24797	-5.63348	0.000144841	0.00589704	1.1896	Dhrs4	ENSMUSG00000022210
0.316287	5.55648	5.62934	0.000145744	0.00589704	1.18331	Chd6	ENSMUSG00000057133
-0.34469	8.08482	-5.62705	0.000146248	0.00589704	1.17982	Dlst	ENSMUSG00000004789
-0.403251	7.40082	-5.6266	0.000146346	0.00589704	1.17914	Isoc2b	ENSMUSG00000052605
-0.393797	9.81236	-5.62534	0.000146624	0.00589704	1.17722	Csnk2b	ENSMUSG00000024387
0.632292	7.29011	5.61458	0.000149016	0.00596138	1.16083	Tm2d1	ENSMUSG00000028563
-0.349859	7.25963	-5.61399	0.00014915	0.00596138	1.15992	Atxn7	ENSMUSG00000021738
0.428932	8.5958	5.60846	0.000150396	0.00597364	1.1515	Xbp1	ENSMUSG00000020484
-0.308364	6.93771	-5.60784	0.000150537	0.00597364	1.15055	Klc4	ENSMUSG00000003546
-0.607297	8.3607	-5.60641	0.000150861	0.00597364	1.14838	Igfbp6	ENSMUSG00000023046
-0.347075	5.68703	-5.60442	0.000151314	0.00597364	1.14534	Nt5dc2	ENSMUSG00000071547
0.342274	7.16341	5.59761	0.000152877	0.00601689	1.13493	Mbd6	ENSMUSG00000025409
-0.277254	8.16746	-5.59244	0.000154073	0.00603248	1.12704	Egfl7	ENSMUSG00000026921
-0.38426	7.54251	-5.59055	0.000154513	0.00603248	1.12415	Ergic3	ENSMUSG00000005881
-0.463683	8.74587	-5.58983	0.000154679	0.00603248	1.12307	Dnajb5	ENSMUSG00000036052
-0.506714	7.01426	-5.57849	0.000157352	0.00611818	1.10572	Rad23a	ENSMUSG00000003813
-0.414006	7.29672	-5.56354	0.000160947	0.00623913	1.08284	Atpaf2	ENSMUSG00000042709
-0.420162	10.2794	-5.55912	0.000162027	0.00625549	1.07607	Ghitm	ENSMUSG00000041028
-0.87539	6.92041	-5.55784	0.000162341	0.00625549	1.0741	Scd2	ENSMUSG00000025203
-0.324009	7.24728	-5.55531	0.000162964	0.00626074	1.07023	Slc29a1	ENSMUSG00000023942
-0.295501	8.3838	-5.55221	0.000163731	0.00627074	1.06547	Metap1	ENSMUSG00000005813
-0.311448	6.35801	-5.55032	0.000164199	0.00627074	1.06258	Mbtps1	ENSMUSG00000031835
-0.397124	6.59659	-5.54134	0.000166448	0.00633784	1.0488	Magt1	ENSMUSG00000031232
-0.466937	8.92827	-5.53662	0.000167642	0.00636193	1.04156	Rangrf	ENSMUSG00000032892
-0.41924	6.52678	-5.53494	0.00016807	0.00636193	1.03898	Tie1	ENSMUSG00000033191
-0.412287	8.05485	-5.5292	0.000169541	0.00639882	1.03015	Fam131a	ENSMUSG00000050821
0.315371	10.7843	5.51526	0.000173168	0.00651658	1.00871	Itm2b	ENSMUSG00000022108
0.347274	8.19149	5.51252	0.00017389	0.00652467	1.0045	Zfp706	ENSMUSG00000062397
0.326906	5.34945	5.4992	0.000177447	0.00662513	0.983991	Hs6st2	ENSMUSG00000062184
0.441784	8.30388	5.49865	0.000177597	0.00662513	0.983135	Sav1	ENSMUSG00000021067
-0.384289	8.44962	-5.49239	0.000179295	0.00666915	0.973495	Ruvbl2	ENSMUSG00000003868
0.60493	7.65969	5.48631	0.000180965	0.00671186	0.964105	Usp25	ENSMUSG00000022867
-0.332842	7.16025	-5.48419	0.000181549	0.00671419	0.960838	Rrm1	ENSMUSG00000030978
-0.347655	8.41211	-5.47838	0.000183165	0.00675454	0.951862	Bckdha	ENSMUSG00000060376
0.459423	5.82155	5.47599	0.000183832	0.00675977	0.94818	Fam126b	ENSMUSG00000038174
0.433352	6.09876	5.46845	0.000185959	0.00681851	0.936525	Pank1	ENSMUSG00000033610
-0.47975	8.79738	-5.46558	0.000186774	0.00682893	0.932095	Timm13	ENSMUSG00000020219
-0.357704	7.53961	-5.46277	0.000187577	0.00683886	0.92775	Xpo5	ENSMUSG00000067150
0.366388	7.28088	5.45721	0.000189178	0.00687776	0.919139	Pex11a	ENSMUSG00000030545
0.489292	7.39756	5.45409	0.000190082	0.00689113	0.914313	Zfp131	ENSMUSG00000094870
-0.635327	8.91775	-5.45036	0.000191168	0.00691103	0.908542	Itm2a	ENSMUSG00000031239
-0.43043	9.00296	-5.44695	0.000192166	0.00692767	0.903265	Asb10	ENSMUSG00000038204
0.453948	11.8865	5.44234	0.000193527	0.00695723	0.896116	Cmya5	ENSMUSG00000047419
-0.42493	7.9862	-5.43658	0.000195241	0.0069993	0.887184	Hdlbp	ENSMUSG00000034088
-0.269124	4.16087	-5.43285	0.000196359	0.00701983	0.881398	Cxcr4	ENSMUSG00000045382
-0.33559	11.1517	-5.42845	0.000197685	0.00704766	0.874579	Pgm2	ENSMUSG00000025791
-0.625111	5.76558	-5.42602	0.000198422	0.00705441	0.870806	Asb15	ENSMUSG00000029685
0.561715	9.17956	5.424	0.000199038	0.0070568	0.867668	Ktn1	ENSMUSG00000021843
0.260954	6.49191	5.41448	0.000201963	0.00714084	0.852887	Tpgs2	ENSMUSG00000024269
0.345803	8.0711	5.40523	0.000204849	0.00722301	0.838514	Dtnbp1	ENSMUSG00000057531
-0.351765	7.21377	-5.40231	0.00020577	0.00723567	0.833968	Wdfy3	ENSMUSG00000043940
0.445143	8.19154	5.39973	0.000206588	0.00724464	0.829948	Ddx50	ENSMUSG00000020076
-0.471565	8.83127	-5.39425	0.000208334	0.00726717	0.82142	Capn3	ENSMUSG00000079110
0.385389	6.80154	5.394	0.000208415	0.00726717	0.821028	Nmnat3	ENSMUSG00000032456
-0.317939	6.02125	-5.39151	0.000209213	0.00726717	0.817155	Homer1	ENSMUSG00000007617
-0.306425	6.78219	-5.39064	0.000209491	0.00726717	0.815809	Adam17	ENSMUSG00000052593
0.351747	3.9452	5.3889	0.000210053	0.00726717	0.813092	Rhpn2	ENSMUSG00000030494
-0.53967	8.96136	-5.38067	0.000212728	0.00730816	0.800272	Mpz	ENSMUSG00000056569
0.332372	7.59172	5.38032	0.000212844	0.00730816	0.799721	Atp6v1a	ENSMUSG00000052459
-0.405039	8.99287	-5.38002	0.000212942	0.00730816	0.799254	Fastk	ENSMUSG00000028959
-0.599148	7.76688	-5.37797	0.000213613	0.0073117	0.796066	Map2k6	ENSMUSG00000020623
0.331306	7.27074	5.3759	0.000214296	0.00731562	0.792831	Crk	ENSMUSG00000017776
-0.349892	6.26383	-5.37138	0.000215792	0.0073472	0.785782	Speg	ENSMUSG00000026207
-0.369793	10.088	-5.36539	0.000217791	0.00738524	0.77644		ENSMUSG00000078139
0.379445	7.94985	5.3646	0.000218057	0.00738524	0.775203	Clic4	ENSMUSG00000037242
0.404753	7.96759	5.35244	0.000222181	0.00748715	0.756215	0610009O20Rik	ENSMUSG00000024442
0.317855	9.13142	5.3523	0.000222229	0.00748715	0.755997	March5	ENSMUSG00000023307
-0.318252	12.0494	-5.35037	0.000222894	0.00748995	0.752969	Pgam2	ENSMUSG00000020475
-0.46832	8.61317	-5.34727	0.00022396	0.00750616	0.748136	Tbx15	ENSMUSG00000027868
-0.273574	4.77828	-5.33882	0.000226903	0.00758405	0.734906	Pfn3	ENSMUSG00000044444
0.619843	7.38155	5.33636	0.000227766	0.00758405	0.731058	Fut8	ENSMUSG00000021065
-0.26656	7.20669	-5.33391	0.00022863	0.00758405	0.727225	Mtg2	ENSMUSG00000039069
-0.318743	6.35542	-5.33388	0.000228641	0.00758405	0.727174	Ptbp1	ENSMUSG00000006498
-1.65222	10.095	-5.32969	0.000230124	0.00761363	0.720622	Actc1	ENSMUSG00000068614
-0.387681	7.77409	-5.32036	0.000233467	0.00768568	0.706007	Rcl1	ENSMUSG00000024785
0.317211	9.99164	5.31899	0.000233963	0.00768568	0.703859	March6	ENSMUSG00000039100
-0.896159	7.6145	-5.31859	0.000234107	0.00768568	0.703233	Hrasls	ENSMUSG00000022525
0.42462	7.23879	5.31406	0.000235756	0.00768568	0.696121	Rab40b	ENSMUSG00000025170
-0.321541	6.14424	-5.31348	0.000235967	0.00768568	0.695216	Tmem9	ENSMUSG00000026411
-0.387345	9.26937	-5.31181	0.000236578	0.00768568	0.692594	Phpt1	ENSMUSG00000036504
-0.370319	10.9915	-5.31055	0.00023704	0.00768568	0.690619	Ndufc1	ENSMUSG00000037152
-0.426933	7.71596	-5.3098	0.000237318	0.00768568	0.689432	Exosc7	ENSMUSG00000025785
0.568943	7.90147	5.30731	0.000238234	0.00768568	0.685527	March7	ENSMUSG00000026977
0.332105	5.84282	5.3072	0.000238274	0.00768568	0.685355	Kcnab1	ENSMUSG00000027827
0.286369	8.03288	5.3029	0.000239865	0.00771516	0.67861	Fam120a	ENSMUSG00000038014
-0.292059	7.50584	-5.3015	0.000240387	0.00771516	0.67641	Fbl	ENSMUSG00000046865
-0.373833	10.0746	-5.2993	0.000241209	0.00772229	0.672949	Hspb8	ENSMUSG00000041548
0.311116	6.9207	5.29437	0.000243059	0.0077622	0.665207	Ash1l	ENSMUSG00000028053
0.642954	7.81855	5.29048	0.000244529	0.00778982	0.659097	Chrna1	ENSMUSG00000027107
-0.35235	8.72085	-5.28473	0.000246721	0.00783147	0.650051	Cops7a	ENSMUSG00000030127
-1.08839	8.13217	-5.28386	0.000247053	0.00783147	0.648689	Trim35	ENSMUSG00000022043
0.408593	7.3601	5.27125	0.000251939	0.00796672	0.628843	Tmem165	ENSMUSG00000029234
-0.384454	6.4098	-5.26371	0.00025491	0.00803065	0.61696	Adra1b	ENSMUSG00000050541
0.494861	7.10956	5.26295	0.000255209	0.00803065	0.615775	Zcchc7	ENSMUSG00000035649
0.552041	6.24236	5.26122	0.0002559	0.00803275	0.613035	Dkk2	ENSMUSG00000028031
0.88213	7.00798	5.25712	0.000257535	0.00805792	0.606578	Arf6	ENSMUSG00000044147
0.360034	6.41272	5.25608	0.000257954	0.00805792	0.604933	Nufip1	ENSMUSG00000022009
0.401141	7.71336	5.24876	0.000260907	0.00810545	0.593394	Trdn	ENSMUSG00000019787
-0.314091	6.85858	-5.24766	0.000261354	0.00810545	0.59166	Rab5b	ENSMUSG00000000711
0.522354	9.31061	5.24764	0.000261365	0.00810545	0.59162	Ube2d1	ENSMUSG00000019927
0.443662	6.33851	5.24277	0.000263354	0.00813777	0.583936	Ppig	ENSMUSG00000042133
-0.437221	10.2452	-5.24027	0.000264382	0.00813777	0.579988	Ndufb7	ENSMUSG00000033938
-0.388986	9.2212	-5.23759	0.000265489	0.00813777	0.57575	Got2	ENSMUSG00000031672
0.402264	7.14598	5.23727	0.00026562	0.00813777	0.575253	Tiparp	ENSMUSG00000034640
-0.29267	8.05015	-5.23531	0.000266434	0.00813777	0.572149	Exosc2	ENSMUSG00000039356
0.539503	8.1383	5.2346	0.00026673	0.00813777	0.571024	Eci2	ENSMUSG00000021417
-0.303582	6.90806	-5.23435	0.000266833	0.00813777	0.570635	Dnajc28	ENSMUSG00000039763
0.432126	7.58726	5.21196	0.000276321	0.00840721	0.535224	Ptp4a1	ENSMUSG00000026064
-0.545835	7.32571	-5.20829	0.000277912	0.00843568	0.529404	Col5a1	ENSMUSG00000026837
-0.286548	6.76732	-5.20135	0.000280943	0.00850291	0.518412	Pmel	ENSMUSG00000025359
-0.336857	8.82311	-5.2002	0.000281448	0.00850291	0.51659	Nap1l4	ENSMUSG00000059119
0.299165	8.44664	5.1974	0.000282684	0.00851714	0.512149	Creg1	ENSMUSG00000040713
-0.557967	7.8278	-5.19614	0.000283243	0.00851714	0.510147	Rcan1	ENSMUSG00000022951
0.293162	12.5674	5.18683	0.000287398	0.00861419	0.495386	Ubb	ENSMUSG00000019505
0.440665	6.52403	5.18592	0.000287809	0.00861419	0.493938	Fam19a5	ENSMUSG00000054863
0.32488	8.02239	5.18409	0.000288634	0.00861883	0.491039	Gm4737	ENSMUSG00000048087
0.325766	10.8924	5.17928	0.000290819	0.008664	0.483393	Rpl19	ENSMUSG00000017404
-0.265227	7.54619	-5.17703	0.000291843	0.00867442	0.479831	Atg12	ENSMUSG00000032905
-0.370876	8.03675	-5.17549	0.000292551	0.00867541	0.477377	Inpp5k	ENSMUSG00000006127
0.54084	6.87174	5.17305	0.000293672	0.00868865	0.473498	Dennd4c	ENSMUSG00000038024
0.369746	7.17674	5.16971	0.000295211	0.00871414	0.468202	Tm9sf2	ENSMUSG00000025544
-0.34548	6.95032	-5.16679	0.00029657	0.00871638	0.463548	Dgcr2	ENSMUSG00000003166
0.62626	6.90694	5.16663	0.000296642	0.00871638	0.463303	Tmem56	ENSMUSG00000028132
-0.354655	8.66354	-5.16496	0.000297419	0.00871932	0.46065	Rhoa	ENSMUSG00000007815
-0.309818	8.80366	-5.16239	0.000298624	0.00873474	0.456554	Prdx6	ENSMUSG00000026701
-0.29292	6.63054	-5.15928	0.000300082	0.0087575	0.451616	Med24	ENSMUSG00000017210
-0.300229	7.42358	-5.15367	0.000302739	0.00881506	0.44268	Slc5a5	ENSMUSG00000000792
-0.451121	8.90064	-5.15027	0.000304362	0.00884229	0.437263	Phkg1	ENSMUSG00000025537
-0.369071	8.70124	-5.14709	0.000305884	0.0088665	0.432206	Chkb	ENSMUSG00000022617
0.364546	9.13389	5.14026	0.000309188	0.00894213	0.421319	Plpp3	ENSMUSG00000028517
0.316945	5.09301	5.13039	0.000314022	0.00905837	0.405594	Zfp943	ENSMUSG00000053347
0.260418	6.16895	5.12832	0.000315049	0.00905837	0.402286	Bptf	ENSMUSG00000040481
0.467887	8.2773	5.12778	0.000315319	0.00905837	0.401418	Ginm1	ENSMUSG00000040006
0.333515	7.95057	5.12304	0.000317679	0.00910585	0.393859	Ralbp1	ENSMUSG00000024096
0.369395	7.2621	5.11934	0.000319538	0.00913878	0.387946	Snx5	ENSMUSG00000027423
0.424361	10.8894	5.11663	0.000320903	0.00915748	0.383624	Smyd2	ENSMUSG00000026603
0.353329	6.48271	5.10976	0.000324396	0.00921285	0.372654	Mogs	ENSMUSG00000030036
-0.699588	10.3192	-5.10976	0.000324396	0.00921285	0.372652	Smox	ENSMUSG00000027333
-0.372663	5.45647	-5.1086	0.000324991	0.00921285	0.370795	Rab37	ENSMUSG00000020732
0.241181	7.90495	5.10482	0.000326932	0.00923019	0.364759	Lmo4	ENSMUSG00000028266
0.685201	5.64674	5.10462	0.000327037	0.00923019	0.364434	Mndal	ENSMUSG00000090272
-0.583717	7.84078	-5.10016	0.000329349	0.0092751	0.357295	Tppp3	ENSMUSG00000014846
0.736044	6.25657	5.09539	0.000331838	0.00932479	0.349664	Erbin	ENSMUSG00000021709
-0.315209	9.26375	-5.09129	0.000333989	0.0093648	0.343114	Polr2i	ENSMUSG00000019738
-0.327373	6.71854	-5.08869	0.000335364	0.00937406	0.33895	Jarid2	ENSMUSG00000038518
-0.346315	9.37304	-5.08678	0.000336381	0.00937406	0.335883	Rab1b	ENSMUSG00000024870
-0.465203	9.25976	-5.08654	0.000336505	0.00937406	0.335509	Pmp22	ENSMUSG00000018217
-0.2632	5.7236	-5.08477	0.000337447	0.00938001	0.332674	Vpreb1	ENSMUSG00000059305
0.269053	10.5594	5.07668	0.000341794	0.00945256	0.319701	Snx3	ENSMUSG00000019804
-0.346161	7.24119	-5.07626	0.000342018	0.00945256	0.319037	Qsox1	ENSMUSG00000033684
0.362666	8.77031	5.07582	0.00034226	0.00945256	0.31832	Gars	ENSMUSG00000029777
-0.371361	7.67107	-5.07419	0.00034314	0.00945656	0.315718	Col25a1	ENSMUSG00000058897
0.559204	8.32399	5.07237	0.000344128	0.00946352	0.312804	Acsl6	ENSMUSG00000020333
-0.348782	6.81124	-5.06551	0.000347885	0.00954643	0.3018	Snx12	ENSMUSG00000046032
0.309545	11.2341	5.05955	0.000351188	0.00961658	0.292221		ENSMUSG00000069117
0.37673	8.17661	5.05251	0.000355123	0.00970369	0.280928	Htra1	ENSMUSG00000006205
-0.294264	9.39818	-5.04901	0.000357101	0.00973308	0.2753	Dnajc15	ENSMUSG00000022013
-0.605696	8.49725	-5.04793	0.000357712	0.00973308	0.273567	Uqcc1	ENSMUSG00000005882
-0.479848	8.27302	-5.04558	0.00035905	0.00974888	0.269784	Atf5	ENSMUSG00000038539
-0.412113	6.70162	-5.03105	0.00036742	0.00995514	0.246427	Nsun4	ENSMUSG00000028706
0.450576	7.26797	5.02973	0.000368193	0.00995514	0.244296	Dnajc13	ENSMUSG00000032560
-0.281601	8.73104	-5.02806	0.000369172	0.00996067	0.241606	Chmp1a	ENSMUSG00000000743
0.529108	8.32715	5.02395	0.000371587	0.00999094	0.234996	Tmem11	ENSMUSG00000043284
-0.281615	7.14547	-5.02352	0.000371846	0.00999094	0.234291		ENSMUSG00000110423
0.270855	9.22531	5.01918	0.000374415	0.010039	0.227313	Prpf19	ENSMUSG00000024735
0.53124	7.60045	5.01723	0.000375581	0.0100493	0.224162	Rhoj	ENSMUSG00000046768
-0.353547	7.70191	-5.00302	0.000384165	0.0102577	0.201259	Pih1d1	ENSMUSG00000003423
0.51681	6.15662	4.9962	0.000388361	0.0103483	0.190248	Evi5	ENSMUSG00000011831
0.414635	7.00207	4.99175	0.000391122	0.0103893	0.183068	Pura	ENSMUSG00000043991
0.357423	7.80641	4.99112	0.000391516	0.0103893	0.182049	Ube2d2a	ENSMUSG00000091896
-0.378504	6.13145	-4.98654	0.000394383	0.0104439	0.174653	Per3	ENSMUSG00000028957
0.493953	6.76938	4.97734	0.000400217	0.0105766	0.159773	Spg21	ENSMUSG00000032388
0.284938	8.98332	4.97441	0.00040209	0.0106043	0.15504	Dag1	ENSMUSG00000039952
0.608091	6.74956	4.96233	0.00040992	0.0107887	0.135494	Vwf	ENSMUSG00000001930
0.357399	7.51451	4.95847	0.000412455	0.0108123	0.129247	Lactb	ENSMUSG00000032370
-0.280075	6.92753	-4.95751	0.000413088	0.0108123	0.127692	Ing4	ENSMUSG00000030330
-0.385016	8.6394	-4.95714	0.000413337	0.0108123	0.127082	Arl2	ENSMUSG00000024944
0.663295	7.47637	4.9555	0.000414418	0.0108186	0.124434	Ssfa2	ENSMUSG00000027007
0.545094	7.52454	4.95339	0.000415817	0.0108331	0.121019	Satb1	ENSMUSG00000023927
0.440564	4.50185	4.9452	0.000421305	0.0109453	0.107732	En1	ENSMUSG00000058665
0.267603	8.49504	4.94319	0.000422661	0.0109453	0.104474	Eif2s2	ENSMUSG00000074656
0.481019	8.0743	4.94317	0.000422674	0.0109453	0.104445	Atp6ap2	ENSMUSG00000031007
-0.255492	7.06212	-4.93615	0.000427448	0.0110467	0.093062	0610037L13Rik	ENSMUSG00000028608
0.787252	8.25374	4.93365	0.000429163	0.0110572	0.089003	Cd36	ENSMUSG00000002944
-0.271688	6.91014	-4.93306	0.000429573	0.0110572	0.0880364	Slc11a2	ENSMUSG00000023030
-0.242705	10.5244	-4.93168	0.000430522	0.0110595	0.0857993	Ndufb4	ENSMUSG00000022820
-0.264844	9.45953	-4.92875	0.000432549	0.0110894	0.0810399	Fopnl	ENSMUSG00000022677
0.45154	7.34163	4.92444	0.000435543	0.011144	0.0740487	Birc2	ENSMUSG00000057367
0.556431	6.5195	4.91985	0.000438764	0.0112042	0.0665821	Naa30	ENSMUSG00000036282
0.283485	11.5049	4.91527	0.000441995	0.0112643	0.0591464	Myot	ENSMUSG00000024471
0.363297	7.35323	4.91227	0.000444128	0.0112963	0.0542691	Tle1	ENSMUSG00000008305
-0.313473	5.80226	-4.90832	0.000446952	0.0113457	0.047845	Fgd2	ENSMUSG00000024013
0.314024	8.17366	4.90297	0.000450809	0.0114001	0.0391388	Flii	ENSMUSG00000002812
-0.472538	7.56233	-4.90289	0.000450865	0.0114001	0.0390113	Trak1	ENSMUSG00000032536
0.480995	8.05495	4.88706	0.000462486	0.0116365	0.0132237	Sept7	ENSMUSG00000001833
-0.387877	7.86594	-4.88686	0.000462631	0.0116365	0.0129053	Arhgef10l	ENSMUSG00000040964
0.427609	7.43636	4.88611	0.000463194	0.0116365	0.0116747	Upf2	ENSMUSG00000043241
0.287755	7.34773	4.88525	0.000463834	0.0116365	0.0102753	Gtf2ird1	ENSMUSG00000023079
0.542165	7.98732	4.88153	0.000466618	0.011665	0.00421169	Mlxip	ENSMUSG00000038342
-0.265061	6.18802	-4.88131	0.000466781	0.011665	0.00385702	Pik3cd	ENSMUSG00000039936
0.310019	9.21958	4.87448	0.000471936	0.011771	-0.00727265	Ube2d3	ENSMUSG00000078578
-0.254557	8.9564	-4.87324	0.000472882	0.0117717	-0.00930109	Mtfr1l	ENSMUSG00000046671
-0.250474	6.22607	-4.8672	0.000477504	0.0118639	-0.0191582	Pycrl	ENSMUSG00000022571
0.718553	7.08349	4.86424	0.000479791	0.0118789	-0.0239981	Bmi1	ENSMUSG00000026739
-0.580596	10.9894	-4.86402	0.000479954	0.0118789	-0.0243435	Tpm2	ENSMUSG00000028464
0.522493	6.8232	4.86029	0.000482854	0.0119277	-0.0304469	Ythdf2	ENSMUSG00000040025
-0.235325	5.06814	-4.85773	0.000484851	0.0119541	-0.0346291	Tmem121	ENSMUSG00000049036
-0.302145	5.97711	-4.85648	0.000485829	0.0119553	-0.0366703	Mmd2	ENSMUSG00000039533
0.25794	7.30445	4.85242	0.000489015	0.0120107	-0.0432937	Siva1	ENSMUSG00000064326
-0.365098	8.5928	-4.85018	0.000490786	0.012011	-0.0469571	Ivd	ENSMUSG00000027332
-0.350396	9.1281	-4.84987	0.000491031	0.012011	-0.0474623	Tmem109	ENSMUSG00000034659
-0.46101	7.10085	-4.84712	0.000493218	0.012011	-0.0519662	Oplah	ENSMUSG00000022562
0.657777	7.25606	4.846	0.000494107	0.012011	-0.0537902	Mbd2	ENSMUSG00000024513
0.406934	7.64505	4.84526	0.000494698	0.012011	-0.0550023	Fam104a	ENSMUSG00000041629
0.358165	7.86066	4.84512	0.000494815	0.012011	-0.0552423	Fbxw4	ENSMUSG00000040913
0.404358	7.14452	4.84397	0.000495731	0.012011	-0.0571153	Zfp330	ENSMUSG00000031711
-0.316846	9.33711	-4.84278	0.000496682	0.012011	-0.0590574	Rab7	ENSMUSG00000079477
-0.327535	7.47408	-4.84186	0.000497425	0.012011	-0.0605727	Cacnb1	ENSMUSG00000020882
-0.254477	6.83295	-4.83403	0.000503754	0.0121181	-0.073382	Sigmar1	ENSMUSG00000036078
0.302983	6.47064	4.83371	0.00050401	0.0121181	-0.0738964	Tifa	ENSMUSG00000046688
0.300251	7.45965	4.83148	0.000505834	0.0121181	-0.0775573	St7l	ENSMUSG00000045576
-0.291776	8.64189	-4.831	0.000506222	0.0121181	-0.0783348	Pin1	ENSMUSG00000032171
0.401796	5.80345	4.83058	0.000506568	0.0121181	-0.0790255	Tmed7	ENSMUSG00000033184
0.31934	6.91813	4.82584	0.000510461	0.0121885	-0.0867823	Zzz3	ENSMUSG00000039068
0.330031	6.98051	4.82388	0.000512086	0.0122047	-0.0900033	Mecp2	ENSMUSG00000031393
-0.572149	5.33322	-4.81685	0.000517943	0.0123215	-0.101525	1500015O10Rik	ENSMUSG00000026051
0.654945	7.15822	4.81512	0.000519393	0.0123332	-0.104358	Ifi211	ENSMUSG00000026536
0.350562	8.56178	4.81345	0.000520795	0.0123437	-0.10709	Cept1	ENSMUSG00000040774
-0.321211	6.38411	-4.80589	0.000527212	0.0124728	-0.119497	Slc39a7	ENSMUSG00000024327
0.360234	6.35704	4.80265	0.000529981	0.0125132	-0.124804	Tshz1	ENSMUSG00000046982
0.746755	6.26095	4.80163	0.000530865	0.0125132	-0.126492	Ddx3y	ENSMUSG00000069045
-0.381823	7.03233	-4.7947	0.000536857	0.0126314	-0.137864	Dnph1	ENSMUSG00000040658
0.298281	6.25487	4.79109	0.000540009	0.0126823	-0.143794	Vegfd	ENSMUSG00000031380
-0.309572	7.54133	-4.78474	0.000545598	0.0127903	-0.154227	Pick1	ENSMUSG00000068206
0.380659	6.17195	4.7813	0.000548657	0.0128182	-0.159889	Dnajc2	ENSMUSG00000029014
0.306508	8.36503	4.78115	0.000548783	0.0128182	-0.160124	Rap1a	ENSMUSG00000068798
-0.366516	8.23806	-4.77567	0.000553694	0.0128745	-0.169148		ENSMUSG00000098650
-0.281929	6.76838	-4.77497	0.000554323	0.0128745	-0.170298	Psmd9	ENSMUSG00000029440
-0.270275	8.10318	-4.77478	0.000554486	0.0128745	-0.170597	Rpn2	ENSMUSG00000027642
-0.542692	7.42378	-4.774	0.000555196	0.0128745	-0.171892	Aarsd1	ENSMUSG00000075528
-0.279103	4.38663	-4.76797	0.000560655	0.0129778	-0.181805	Sstr3	ENSMUSG00000044933
0.436732	8.02553	4.76175	0.000566351	0.0130335	-0.192045	Slc3a2	ENSMUSG00000010095
0.393101	11.0868	4.76116	0.000566897	0.0130335	-0.19302	Eif1	ENSMUSG00000035530
-0.74871	8.56257	-4.7605	0.000567502	0.0130335	-0.194102	Aplp2	ENSMUSG00000031996
-0.272818	9.17083	-4.76029	0.000567699	0.0130335	-0.194453	Uba1	ENSMUSG00000001924
0.326597	3.4227	4.75983	0.000568129	0.0130335	-0.195219	Klhl2	ENSMUSG00000031605
0.459918	5.7493	4.75458	0.000572995	0.0131218	-0.203858	Nop58	ENSMUSG00000026020
-0.219485	3.84663	-4.75211	0.000575298	0.0131511	-0.207923	Lats1	ENSMUSG00000040021
-0.235279	7.11166	-4.74985	0.000577426	0.0131709	-0.211663	Atg13	ENSMUSG00000027244
0.342476	6.08357	4.74847	0.000578716	0.0131709	-0.213923	Top2b	ENSMUSG00000017485
-0.343717	6.19761	-4.74777	0.00057938	0.0131709	-0.215085	Btbd3	ENSMUSG00000062098
0.363564	6.34644	4.74684	0.000580257	0.0131709	-0.216617	Xpc	ENSMUSG00000030094
0.469683	5.67979	4.74438	0.000582581	0.0131787	-0.220665	Rock1	ENSMUSG00000024290
0.501347	8.38447	4.74432	0.000582646	0.0131787	-0.220779	Rab5a	ENSMUSG00000017831
0.332696	9.52845	4.74111	0.000585692	0.013202	-0.22606	Rnf10	ENSMUSG00000041740
-0.289263	5.74973	-4.73942	0.00058731	0.013202	-0.228855	Bmp1	ENSMUSG00000022098
0.401091	9.30856	4.73935	0.000587381	0.013202	-0.228977	Ppp3ca	ENSMUSG00000028161
0.223029	5.9309	4.73893	0.00058778	0.013202	-0.229665	Herc4	ENSMUSG00000020064
0.49959	8.49276	4.73749	0.000589156	0.0132098	-0.232033	Mycbp2	ENSMUSG00000033004
-0.364605	6.87407	-4.72225	0.000603981	0.0135187	-0.257207	Nit2	ENSMUSG00000022751
0.79125	6.94371	4.71999	0.000606207	0.0135312	-0.260932	Klf4	ENSMUSG00000003032
0.572016	7.79256	4.719	0.000607187	0.0135312	-0.262569	Hnrnpul1	ENSMUSG00000040725
-0.320572	8.99464	-4.71849	0.000607694	0.0135312	-0.263414	Arfgap2	ENSMUSG00000027255
0.310182	7.17071	4.71711	0.00060906	0.0135382	-0.265688	Hspa4	ENSMUSG00000020361
-0.405404	10.7375	-4.71478	0.000611388	0.0135624	-0.269552		ENSMUSG00000107482
0.443129	9.31406	4.7139	0.000612258	0.0135624	-0.270992	Art3	ENSMUSG00000034842
1.2086	7.12746	4.71033	0.000615845	0.0136184	-0.276909	Lgals3	ENSMUSG00000050335
-0.392016	6.47994	-4.70429	0.00062195	0.0137175	-0.2869	Matn4	ENSMUSG00000016995
0.451351	7.31081	4.70335	0.000622899	0.0137175	-0.288444	Klhl7	ENSMUSG00000028986
0.347022	6.80201	4.70274	0.000623525	0.0137175	-0.289461	Chm	ENSMUSG00000025531
-0.296825	8.22947	-4.69904	0.000627303	0.0137771	-0.295579	Pigyl	ENSMUSG00000010607
-0.30346	8.47803	-4.69003	0.000636616	0.0139403	-0.310505	Serinc1	ENSMUSG00000019877
0.222672	6.83254	4.68975	0.0006369	0.0139403	-0.310957	Copb2	ENSMUSG00000032458
0.400569	10.9399	4.68819	0.000638533	0.0139523	-0.31355	Rpl13	ENSMUSG00000000740
-0.308569	8.00987	-4.67891	0.000648306	0.0141419	-0.328932	Hivep2	ENSMUSG00000015501
0.282031	8.23303	4.67683	0.00065051	0.0141576	-0.332369	Bag6	ENSMUSG00000024392
-0.27774	7.22763	-4.6761	0.000651288	0.0141576	-0.33358	Mpst	ENSMUSG00000071711
-0.258657	7.27891	-4.67485	0.000652623	0.0141576	-0.335654	Napg	ENSMUSG00000024581
0.756663	6.31176	4.6741	0.000653426	0.0141576	-0.336899	Sap30	ENSMUSG00000031609
-0.303108	7.04008	-4.67109	0.000656659	0.0141958	-0.341897	Kyat3	ENSMUSG00000040213
-0.315497	8.77739	-4.6704	0.000657395	0.0141958	-0.343032	Cox19	ENSMUSG00000045438
-0.518917	7.67835	-4.66453	0.000663756	0.0143019	-0.352783		ENSMUSG00000090455
0.741943	6.90252	4.66381	0.000664532	0.0143019	-0.353966	Samd8	ENSMUSG00000021770
-0.575056	5.71856	-4.65813	0.000670749	0.0143979	-0.363396	Tmem267	ENSMUSG00000074634
-0.253886	8.6983	-4.65769	0.000671232	0.0143979	-0.364126	Hsbp1	ENSMUSG00000031839
-0.348129	10.5493	-4.65444	0.000674822	0.0144269	-0.369526	Phka1	ENSMUSG00000034055
0.537978	7.78086	4.65444	0.000674823	0.0144269	-0.369529	Pla2g7	ENSMUSG00000023913
0.436449	3.78132	4.65302	0.000676398	0.0144365	-0.371888	Rai2	ENSMUSG00000043518
-0.261429	6.27743	-4.65027	0.000679462	0.0144626	-0.376465	Bcas3	ENSMUSG00000059439
-0.305706	6.9665	-4.64952	0.000680298	0.0144626	-0.37771	Slc6a6	ENSMUSG00000030096
0.3853	7.63583	4.6481	0.00068188	0.0144626	-0.380063	Taf10	ENSMUSG00000043866
-0.259564	6.34564	-4.6477	0.000682333	0.0144626	-0.380736	Mus81	ENSMUSG00000024906
-0.335613	11.0586	-4.64487	0.000685509	0.0144626	-0.385437	Atp5j2	ENSMUSG00000038690
0.387091	7.95683	4.64363	0.000686905	0.0144626	-0.387497	Dhx32	ENSMUSG00000030986
0.294055	5.07456	4.64346	0.000687099	0.0144626	-0.387783	Klk1b5	ENSMUSG00000066512
-0.570568	7.53452	-4.64235	0.000688343	0.0144626	-0.389614	Pcp4l1	ENSMUSG00000038370
-0.288997	5.7633	-4.64116	0.000689692	0.0144626	-0.391597	Usp20	ENSMUSG00000026854
-0.40139	8.50919	-4.64095	0.000689928	0.0144626	-0.391944	Mpi	ENSMUSG00000032306
-0.223272	8.51277	-4.64018	0.000690801	0.0144626	-0.393223	Cops9	ENSMUSG00000073616
0.31142	8.33213	4.63992	0.000691105	0.0144626	-0.39367	Etf1	ENSMUSG00000024360
0.393282	7.83236	4.63633	0.000695184	0.0145037	-0.399628	Cdc42ep3	ENSMUSG00000036533
-0.236992	7.2897	-4.63528	0.000696387	0.0145037	-0.401379	Pnkp	ENSMUSG00000002963
0.253501	6.9556	4.63523	0.00069645	0.0145037	-0.40147	Lipt2	ENSMUSG00000030725
-0.278797	7.84928	-4.63261	0.000699447	0.0145426	-0.405818	Pmf1	ENSMUSG00000028066
-0.282656	8.4253	-4.62849	0.000704199	0.0146178	-0.412674	Gtpbp2	ENSMUSG00000023952
-0.400214	6.51544	-4.62564	0.000707507	0.0146431	-0.417419	Abca8b	ENSMUSG00000020620
-0.345695	6.79889	-4.62548	0.000707692	0.0146431	-0.417684	Myoz3	ENSMUSG00000049173
-0.307504	7.05745	-4.62379	0.00070967	0.0146604	-0.420509	Mrpl49	ENSMUSG00000007338
0.61104	5.26695	4.61884	0.000715472	0.0147428	-0.428753	Ccpg1	ENSMUSG00000034563
-0.269852	6.64992	-4.61843	0.000715949	0.0147428	-0.429429	Mdk	ENSMUSG00000027239
-0.445691	8.98563	-4.61641	0.00071833	0.014757	-0.43279	Tsc22d3	ENSMUSG00000031431
0.459403	7.8717	4.6159	0.000718933	0.014757	-0.433639	Asf1a	ENSMUSG00000019857
0.25231	5.86952	4.61416	0.000721002	0.0147592	-0.436548	Vamp4	ENSMUSG00000026696
-0.298421	8.26281	-4.61388	0.000721329	0.0147592	-0.437008	Cyb5r1	ENSMUSG00000026456
0.298908	7.83853	4.60958	0.000726456	0.0148405	-0.444178	Nfix	ENSMUSG00000001911
-0.39565	9.82571	-4.60496	0.000732005	0.0148921	-0.451881	Uqcr10	ENSMUSG00000059534
0.265074	6.93051	4.60438	0.000732702	0.0148921	-0.452845	Arl8a	ENSMUSG00000026426
0.34824	7.68967	4.6034	0.000733889	0.0148921	-0.454485	Thap11	ENSMUSG00000036442
-0.289734	7.4256	-4.6032	0.000734127	0.0148921	-0.454812	Cnot8	ENSMUSG00000020515
-0.271317	5.70574	-4.60267	0.000734769	0.0148921	-0.455698	Hpn	ENSMUSG00000001249
-0.353471	7.05652	-4.59998	0.000738034	0.0149347	-0.460186	Nelfcd	ENSMUSG00000016253
0.674675	7.02179	4.58735	0.000753559	0.0152048	-0.48126	Stbd1	ENSMUSG00000047963
-0.258248	5.85545	-4.5872	0.000753744	0.0152048	-0.481509	Tepsin	ENSMUSG00000025377
-0.244191	5.31221	-4.58589	0.000755379	0.015214	-0.483702	Catsper1	ENSMUSG00000038498
-0.325133	6.07683	-4.57774	0.000765613	0.015396	-0.497324	Ddo	ENSMUSG00000063428
0.314825	6.70171	4.57469	0.00076947	0.0154494	-0.502412	Cog5	ENSMUSG00000035933
-0.214548	6.67121	-4.57239	0.000772396	0.015484	-0.506254	Dhrs7b	ENSMUSG00000042569
-0.262655	6.12944	-4.57085	0.000774362	0.0154993	-0.508826	Dhdds	ENSMUSG00000012117
0.305254	7.3759	4.56794	0.000778096	0.0155498	-0.513696	Rbm17	ENSMUSG00000037197
-0.284086	7.38308	-4.5628	0.00078474	0.0156583	-0.522301	Nbr1	ENSMUSG00000017119
-0.308513	8.27404	-4.56179	0.000786044	0.0156597	-0.523982	Mrto4	ENSMUSG00000028741
-0.325156	9.47173	-4.56087	0.000787245	0.0156597	-0.525528	Mrpl2	ENSMUSG00000002767
-0.297424	6.88863	-4.55847	0.000790369	0.0156976	-0.529536	Mdp1	ENSMUSG00000002329
0.331799	7.07349	4.55754	0.000791588	0.0156976	-0.531096	Akap12	ENSMUSG00000038587
-0.309897	7.29184	-4.55129	0.000799811	0.0158363	-0.541555	Med27	ENSMUSG00000026799
0.387987	9.30138	4.54874	0.000803201	0.0158763	-0.545836	Rbbp7	ENSMUSG00000031353
0.289284	7.43222	4.54666	0.000805965	0.0158763	-0.549313	Isoc1	ENSMUSG00000024601
-0.352573	5.81783	-4.54624	0.000806529	0.0158763	-0.550022	Sh3kbp1	ENSMUSG00000040990
0.395446	7.14701	4.54606	0.000806765	0.0158763	-0.550318	Myl4	ENSMUSG00000061086
-0.325604	7.82478	-4.54509	0.000808067	0.0158776	-0.55195	Rnf114	ENSMUSG00000006418
0.501625	7.34436	4.54285	0.000811061	0.0159103	-0.555693	Zfp617	ENSMUSG00000066880
0.423798	9.91116	4.542	0.000812203	0.0159103	-0.557117	Smarcd3	ENSMUSG00000028949
-0.357011	7.24929	-4.534	0.000823044	0.0160981	-0.570536	Ap2s1	ENSMUSG00000008036
0.348031	6.59718	4.52874	0.000830236	0.0162142	-0.57934	As3mt	ENSMUSG00000003559
0.244544	6.42199	4.52688	0.000832799	0.0162363	-0.58246	Kifap3	ENSMUSG00000026585
0.405624	5.78881	4.52595	0.000834096	0.0162363	-0.584035	Spp1	ENSMUSG00000029304
0.385102	7.60305	4.52497	0.000835451	0.0162363	-0.585677	Sppl2a	ENSMUSG00000027366
0.383256	6.31941	4.52265	0.000838663	0.0162363	-0.589561	Pex12	ENSMUSG00000018733
-0.307467	4.45452	-4.52263	0.00083869	0.0162363	-0.589593	H2-T24	ENSMUSG00000053835
-0.359978	9.30422	-4.52245	0.000838939	0.0162363	-0.589894	Gabarapl2	ENSMUSG00000031950
0.506985	7.97922	4.52084	0.000841194	0.0162527	-0.59261	Bex1	ENSMUSG00000050071
0.267394	7.73636	4.51875	0.000844105	0.0162527	-0.596106	Capn2	ENSMUSG00000026509
-0.279014	4.27959	-4.51826	0.000844791	0.0162527	-0.596927	Nr0b1	ENSMUSG00000025056
0.347671	8.34594	4.51823	0.000844837	0.0162527	-0.596982	Esyt1	ENSMUSG00000025366
-0.316911	7.52054	-4.51348	0.000851522	0.0163529	-0.604958	Ddah2	ENSMUSG00000007039
0.284516	4.37625	4.51273	0.000852587	0.0163529	-0.606223	Ccdc85a	ENSMUSG00000032878
-0.308371	7.92142	-4.50791	0.000859433	0.0164597	-0.614316	Taf12	ENSMUSG00000028899
0.26398	7.39036	4.50455	0.00086424	0.0165028	-0.619959	Med15	ENSMUSG00000012114
0.310899	3.23688	4.50349	0.000865757	0.0165028	-0.621733	Cfh	ENSMUSG00000026365
0.825719	6.63398	4.50189	0.000868069	0.0165028	-0.624432	Shisa2	ENSMUSG00000044461
-0.265887	8.87592	-4.50146	0.00086869	0.0165028	-0.625155	Ube2v1	ENSMUSG00000078923
-0.279955	6.47088	-4.50105	0.000869283	0.0165028	-0.625847	Grin2d	ENSMUSG00000002771
-0.825299	7.77574	-4.49965	0.000871304	0.0165028	-0.628196	Pfkfb3	ENSMUSG00000026773
0.362184	6.45777	4.49804	0.000873631	0.0165028	-0.630895	Pnp	ENSMUSG00000021871
0.799488	7.73197	4.49722	0.000874822	0.0165028	-0.632273	Wnt4	ENSMUSG00000036856
0.451276	11.2239	4.49599	0.00087661	0.0165028	-0.634339	Selenop	ENSMUSG00000064373
-0.351533	7.48306	-4.49552	0.000877301	0.0165028	-0.635136	Nid1	ENSMUSG00000005397
-0.218682	8.58543	-4.49463	0.000878598	0.0165028	-0.636631	Mrpl58	ENSMUSG00000018858
-0.323672	6.50754	-4.49396	0.000879575	0.0165028	-0.637755	Rtn4ip1	ENSMUSG00000019864
0.367915	4.78255	4.49349	0.000880259	0.0165028	-0.638542	Zfp53	ENSMUSG00000057409
-0.266542	7.43856	-4.49321	0.000880676	0.0165028	-0.639021	Ehmt2	ENSMUSG00000013787
0.523436	7.12437	4.49304	0.000880919	0.0165028	-0.639301	Rab8b	ENSMUSG00000036943
0.460134	7.88689	4.48522	0.000892449	0.0166945	-0.652457	Rhou	ENSMUSG00000039960
0.428107	7.36523	4.48187	0.000897439	0.0167635	-0.658098	Nipa2	ENSMUSG00000030452
0.33468	7.43851	4.47816	0.000902993	0.0168428	-0.66434	Tdrp	ENSMUSG00000050052
0.437169	7.37575	4.47243	0.000911653	0.0169797	-0.673996	Slc30a4	ENSMUSG00000005802
-0.422846	6.83071	-4.46937	0.000916313	0.0170418	-0.679154	Psmd7	ENSMUSG00000039067
-0.342932	7.44026	-4.4658	0.000921771	0.0171169	-0.685162	Dysf	ENSMUSG00000033788
0.543089	7.35827	4.46499	0.000923009	0.0171169	-0.686519	Ankrd13c	ENSMUSG00000039988
0.509454	8.23741	4.46359	0.000925164	0.0171322	-0.688879	Dek	ENSMUSG00000021377
0.338076	5.32535	4.46042	0.000930072	0.0171983	-0.69423	Casp4	ENSMUSG00000033538
0.348198	7.3311	4.45681	0.000935679	0.0172626	-0.70031	Ncoa1	ENSMUSG00000020647
0.470978	10.3471	4.45646	0.000936233	0.0172626	-0.700909	Rab12	ENSMUSG00000023460
0.277529	5.40045	4.453	0.000941644	0.0173376	-0.706739	Bmp2k	ENSMUSG00000034663
-0.440594	8.05549	-4.45181	0.000943524	0.0173474	-0.708757	Mfap2	ENSMUSG00000060572
0.469019	5.97203	4.45007	0.000946256	0.0173608	-0.711681	Rrad	ENSMUSG00000031880
-0.333475	6.24313	-4.44963	0.000946951	0.0173608	-0.712423	Tssc4	ENSMUSG00000045752
0.288273	9.46542	4.44678	0.00095146	0.0174186	-0.717229	Cwc15	ENSMUSG00000004096
0.390733	5.67481	4.44523	0.000953933	0.0174391	-0.719855	Abcb1b	ENSMUSG00000028970
-0.313834	8.36102	-4.44407	0.00095577	0.0174479	-0.7218	Vegfa	ENSMUSG00000023951
0.362249	6.91245	4.43947	0.000963146	0.0174531	-0.729576	Terf2	ENSMUSG00000031921
0.554266	7.25008	4.43905	0.000963811	0.0174531	-0.730274	Errfi1	ENSMUSG00000028967
0.431262	8.4682	4.43898	0.000963938	0.0174531	-0.730408	Akirin2	ENSMUSG00000028291
0.333154	5.00526	4.43895	0.000963982	0.0174531	-0.730454	Rif1	ENSMUSG00000036202
-0.228398	7.33545	-4.43872	0.000964348	0.0174531	-0.730838	Cdc37	ENSMUSG00000019471
0.508097	6.54327	4.43825	0.00096511	0.0174531	-0.731636	Rab4a	ENSMUSG00000019478
0.229228	6.99751	4.43798	0.000965548	0.0174531	-0.732095	Gpatch1	ENSMUSG00000063808
0.220288	7.01585	4.4335	0.000972797	0.0175237	-0.73966	Trim32	ENSMUSG00000051675
-0.293118	6.20261	-4.43313	0.000973395	0.0175237	-0.740282	Wasf3	ENSMUSG00000029636
0.573053	8.85449	4.43172	0.000975684	0.0175237	-0.742657	Slc25a28	ENSMUSG00000040414
0.419122	8.3937	4.43163	0.000975841	0.0175237	-0.74282	Tex2	ENSMUSG00000040548
0.225856	4.77317	4.43137	0.000976264	0.0175237	-0.743259	Rmi1	ENSMUSG00000035367
-0.536824	8.10971	-4.43029	0.000978027	0.0175309	-0.745082	Myl9	ENSMUSG00000067818
-0.295102	7.51	-4.42831	0.000981261	0.0175644	-0.748422	Ttc1	ENSMUSG00000041278
0.54903	8.21214	4.42685	0.000983656	0.0175828	-0.750887	Zranb1	ENSMUSG00000030967
-0.274208	8.32622	-4.42328	0.000989548	0.0176636	-0.756927	Ilk	ENSMUSG00000030890
0.327862	6.23847	4.42197	0.000991716	0.0176778	-0.75914	Nlk	ENSMUSG00000017376
0.210679	3.4891	4.41961	0.000995638	0.0177232	-0.763132	Ubxn2b	ENSMUSG00000028243
-0.254217	9.27246	-4.41592	0.0010018	0.0178083	-0.769374	Ddx39b	ENSMUSG00000019432
-0.319793	7.18586	-4.41422	0.00100465	0.017822	-0.772244	Dpf3	ENSMUSG00000021221
-0.315508	10.1604	-4.41381	0.00100534	0.017822	-0.772941	Rabac1	ENSMUSG00000003380
0.399951	7.17378	4.41085	0.00101033	0.0178858	-0.777946	Chd7	ENSMUSG00000041235
-0.320479	7.39254	-4.40855	0.00101423	0.0179301	-0.781837	Msn	ENSMUSG00000031207
-0.230484	6.68901	-4.40639	0.0010179	0.0179703	-0.785495	Syt8	ENSMUSG00000031098
0.39663	7.76206	4.40089	0.00102731	0.0181115	-0.794795	Dhx15	ENSMUSG00000029169
-0.242201	6.99702	-4.4	0.00102883	0.0181137	-0.796298	Acad10	ENSMUSG00000042647
-0.360846	7.30192	-4.39766	0.00103288	0.0181601	-0.800271	Als2cl	ENSMUSG00000044037
-0.327239	6.44305	-4.3954	0.0010368	0.0182042	-0.804099	P2rx6	ENSMUSG00000022758
-0.379005	7.72355	-4.3915	0.00104359	0.0182984	-0.810697	Cav3	ENSMUSG00000062694
0.372744	6.22482	4.39025	0.00104579	0.0183119	-0.812823	Patz1	ENSMUSG00000020453
0.329762	9.39165	4.38679	0.00105187	0.0183743	-0.818687	Ppp1r14b	ENSMUSG00000056612
0.434584	6.1239	4.3866	0.00105221	0.0183743	-0.81901	Pdcd2	ENSMUSG00000014771
0.259597	7.06648	4.38416	0.00105651	0.0183784	-0.823134	Fam222b	ENSMUSG00000037750
0.458542	7.23722	4.38376	0.00105722	0.0183784	-0.823814	Brd7	ENSMUSG00000031660
-0.263655	6.79428	-4.38257	0.00105933	0.0183784	-0.825829	Limk2	ENSMUSG00000020451
0.501381	8.27471	4.38221	0.00105997	0.0183784	-0.826439	Rnf126	ENSMUSG00000035890
-0.211397	5.50841	-4.38185	0.00106061	0.0183784	-0.827053	Bace2	ENSMUSG00000040605
0.305901	6.55395	4.38163	0.00106101	0.0183784	-0.827433	Kcnb1	ENSMUSG00000050556
0.32682	6.77976	4.37721	0.0010689	0.0184902	-0.834924	Arl5a	ENSMUSG00000036093
0.310602	7.00405	4.37192	0.00107843	0.01863	-0.843895	Slc30a5	ENSMUSG00000021629
-0.268241	8.76423	-4.36924	0.00108328	0.0186633	-0.848439	Vps72	ENSMUSG00000008958
-0.215722	5.92551	-4.36879	0.00108411	0.0186633	-0.84921	Jam2	ENSMUSG00000053062
-0.284377	7.7286	-4.36846	0.00108471	0.0186633	-0.849765	Trim17	ENSMUSG00000036964
0.41559	8.99779	4.3661	0.00108902	0.0187125	-0.853775	Retreg1	ENSMUSG00000022270
0.28216	10.1159	4.36439	0.00109214	0.018741	-0.856665	H3f3a	ENSMUSG00000060743
0.574071	5.97459	4.36192	0.00109668	0.0187704	-0.860858	Arhgap17	ENSMUSG00000030766
-0.315604	5.61985	-4.3612	0.00109802	0.0187704	-0.862093	Etv5	ENSMUSG00000013089
-0.268014	5.40344	-4.36109	0.00109822	0.0187704	-0.862282	Abcb9	ENSMUSG00000029408
0.527802	6.11541	4.35607	0.00110751	0.018904	-0.870792	Phlda1	ENSMUSG00000020205
0.241128	6.7526	4.35219	0.00111475	0.0189289	-0.877386	Pdpk1	ENSMUSG00000024122
0.362536	6.71108	4.35173	0.00111562	0.0189289	-0.87817	Slc25a36	ENSMUSG00000032449
-0.245633	7.39977	-4.35146	0.00111612	0.0189289	-0.878627	Lefty1	ENSMUSG00000038793
-0.330012	6.0826	-4.35092	0.00111714	0.0189289	-0.879544	Asb7	ENSMUSG00000030509
0.227502	5.62117	4.35018	0.00111852	0.0189289	-0.880799	Orc4	ENSMUSG00000026761
0.444788	5.6529	4.34889	0.00112096	0.0189289	-0.883	Fbxl14	ENSMUSG00000030019
-0.30325	7.63323	-4.34875	0.00112122	0.0189289	-0.883236	Cyb5r3	ENSMUSG00000018042
0.32995	7.56901	4.34869	0.00112133	0.0189289	-0.883334	Dlgap4	ENSMUSG00000061689
-0.210918	7.09108	-4.34823	0.0011222	0.0189289	-0.884119	Cnp	ENSMUSG00000006782
-0.309609	7.3122	-4.34444	0.00112939	0.0190251	-0.890566	Urm1	ENSMUSG00000069020
-0.30507	5.30711	-4.34306	0.001132	0.0190442	-0.892902	Dnajc17	ENSMUSG00000034278
0.27593	6.98921	4.34216	0.00113371	0.0190481	-0.89443	Myh9	ENSMUSG00000022443
-0.217414	7.37991	-4.33782	0.00114202	0.0191627	-0.901812	Pard6a	ENSMUSG00000005699
0.275185	5.98455	4.33672	0.00114414	0.0191732	-0.903682	Trrap	ENSMUSG00000045482
0.287523	8.61475	4.33366	0.00115005	0.0192472	-0.908889	Nek7	ENSMUSG00000026393
-0.27931	5.72285	-4.33105	0.0011551	0.019272	-0.913321	Rhpn1	ENSMUSG00000022580
0.404139	6.26487	4.3306	0.00115599	0.019272	-0.914097	Krcc1	ENSMUSG00000053012
-0.32938	8.00306	-4.33001	0.00115713	0.019272	-0.915093	Ciao1	ENSMUSG00000003662
0.223012	6.04157	4.32947	0.00115818	0.019272	-0.916014	Atg3	ENSMUSG00000022663
-0.270959	7.8859	-4.32887	0.00115936	0.019272	-0.917038	Sdhaf2	ENSMUSG00000024668
0.2761	8.07742	4.32766	0.00116173	0.019272	-0.919101	Pi4ka	ENSMUSG00000041720
0.41848	6.12902	4.32751	0.00116201	0.019272	-0.919349	Naf1	ENSMUSG00000014907
0.326167	6.54014	4.32665	0.0011637	0.0192752	-0.920818	Gpatch8	ENSMUSG00000034621
0.484982	7.8925	4.32378	0.00116933	0.0193408	-0.925696	Nsmce4a	ENSMUSG00000040331
-0.205474	6.7344	-4.32297	0.00117094	0.0193408	-0.927081	Zkscan14	ENSMUSG00000029627
0.440416	9.41964	4.32227	0.00117232	0.0193408	-0.928276	Strn3	ENSMUSG00000020954
-0.339241	5.01673	-4.32158	0.00117367	0.0193408	-0.92944	Loxl2	ENSMUSG00000034205
0.325499	8.32363	4.31904	0.00117871	0.019399	-0.933768	Gucd1	ENSMUSG00000033416
-0.196617	6.1269	-4.31691	0.00118295	0.019432	-0.937397	Alg12	ENSMUSG00000035845
-0.260927	3.13311	-4.31545	0.00118587	0.019432	-0.939884	Wif1	ENSMUSG00000020218
0.293137	6.41354	4.31508	0.00118661	0.019432	-0.940518	Ints8	ENSMUSG00000040738
-0.27049	8.32874	-4.31491	0.00118694	0.019432	-0.940803	Rfc2	ENSMUSG00000023104
-0.468756	8.74255	-4.31425	0.00118827	0.019432	-0.94193	Rhot2	ENSMUSG00000025733
0.377811	8.48737	4.31088	0.00119504	0.019518	-0.947674	Ppp2ca	ENSMUSG00000020349
-0.202294	8.67783	-4.30823	0.00120039	0.0195806	-0.952188	Smtn	ENSMUSG00000020439
0.384071	6.63611	4.30531	0.00120632	0.0196523	-0.957161	Zmynd8	ENSMUSG00000039671
-0.265611	6.45312	-4.30312	0.00121078	0.0196845	-0.96089	Nf2	ENSMUSG00000009073
0.298771	8.50354	4.30284	0.00121135	0.0196845	-0.961372	Desi2	ENSMUSG00000026502
0.32407	9.04422	4.29618	0.00122503	0.0198817	-0.972716	Amfr	ENSMUSG00000031751
-0.398749	8.13815	-4.29315	0.00123131	0.0199584	-0.977881	Dcaf8	ENSMUSG00000026554
0.446502	6.43356	4.29201	0.0012337	0.019972	-0.97984	Zscan26	ENSMUSG00000022228
0.378751	6.79604	4.28994	0.001238	0.0200165	-0.983359	Smndc1	ENSMUSG00000025024
0.238025	8.83705	4.2825	0.00125367	0.0202251	-0.99606	Iars	ENSMUSG00000037851
0.324446	10.4462	4.28232	0.00125405	0.0202251	-0.99637	P4hb	ENSMUSG00000025130
-0.276441	6.88474	-4.27343	0.00127304	0.0205057	-1.01155	Sel1l	ENSMUSG00000020964
-0.422447	8.67743	-4.27209	0.00127592	0.0205154	-1.01383	Gpd2	ENSMUSG00000026827
-0.337733	9.9755	-4.2712	0.00127785	0.0205154	-1.01536	Yipf7	ENSMUSG00000029158
-0.201589	6.52639	-4.27093	0.00127843	0.0205154	-1.01582	Armc6	ENSMUSG00000002343
-0.30643	6.41739	-4.27	0.00128044	0.0205221	-1.0174	Adar	ENSMUSG00000027951
-0.363534	9.12409	-4.26835	0.00128402	0.0205381	-1.02022	2410015M20Rik	ENSMUSG00000049760
-0.233812	7.56824	-4.26732	0.00128626	0.0205381	-1.02199	Nrbp1	ENSMUSG00000029148
-0.231123	7.34162	-4.26699	0.00128697	0.0205381	-1.02254	Slc9a3r2	ENSMUSG00000002504
-0.263115	8.08564	-4.2666	0.00128782	0.0205381	-1.02321	Flcn	ENSMUSG00000032633
0.247808	8.30298	4.26409	0.0012933	0.0205823	-1.0275	Sltm	ENSMUSG00000032212
-0.292716	7.46322	-4.26381	0.00129391	0.0205823	-1.02797	Emc9	ENSMUSG00000022217
-0.232189	9.42569	-4.26314	0.00129539	0.0205823	-1.02913	Mif	ENSMUSG00000033307
0.216401	7.32832	4.26138	0.00129926	0.0206069	-1.03214	Ints14	ENSMUSG00000034263
0.39402	5.72387	4.25863	0.00130531	0.0206069	-1.03684	Phactr2	ENSMUSG00000062866
-0.211068	7.38643	-4.25825	0.00130615	0.0206069	-1.03749	Pwp1	ENSMUSG00000001785
0.243501	7.80526	4.25765	0.00130748	0.0206069	-1.03851	Pip5k1a	ENSMUSG00000028126
0.399941	7.71494	4.25708	0.00130873	0.0206069	-1.03948	Tjp1	ENSMUSG00000030516
0.374997	6.85859	4.25698	0.00130895	0.0206069	-1.03965	Pbrm1	ENSMUSG00000042323
0.27252	5.82266	4.25655	0.0013099	0.0206069	-1.04038	Csad	ENSMUSG00000023044
0.447482	5.58286	4.25654	0.00130993	0.0206069	-1.04041	Trip11	ENSMUSG00000021188
-0.239868	7.69256	-4.2558	0.00131157	0.0206069	-1.04167	Dnajc4	ENSMUSG00000024963
-0.211052	6.48919	-4.25518	0.00131295	0.0206069	-1.04273	Gpc6	ENSMUSG00000058571
-0.217409	9.02115	-4.25228	0.00131943	0.0206833	-1.0477	Cope	ENSMUSG00000055681
-0.313118	8.2975	-4.25063	0.00132311	0.0207149	-1.05052	Lsp1	ENSMUSG00000018819
0.315745	4.71327	4.24923	0.00132625	0.0207149	-1.05291	Syt9	ENSMUSG00000062542
0.608465	4.12456	4.24845	0.001328	0.0207149	-1.05424	Zfp97	ENSMUSG00000095990
0.363862	6.67683	4.24658	0.00133221	0.0207149	-1.05744	Clec10a	ENSMUSG00000000318
-0.256795	5.93053	-4.24645	0.00133252	0.0207149	-1.05767	Pmm2	ENSMUSG00000022711
0.428501	8.33664	4.2464	0.00133263	0.0207149	-1.05776	Nfe2l2	ENSMUSG00000015839
-0.617358	9.3952	-4.24636	0.00133271	0.0207149	-1.05782	Mlf2	ENSMUSG00000030120
0.317687	6.25212	4.24421	0.00133759	0.0207657	-1.06151	Lpp	ENSMUSG00000033306
-0.324957	8.56303	-4.2418	0.00134304	0.0208069	-1.06561	Creld1	ENSMUSG00000030284
0.248616	7.36769	4.24161	0.00134348	0.0208069	-1.06594	Plekhh3	ENSMUSG00000035172
-0.301725	8.61112	-4.2398	0.0013476	0.0208458	-1.06904	Psmd4	ENSMUSG00000005625
0.364207	6.74902	4.23788	0.00135201	0.0208858	-1.07234	Dglucy	ENSMUSG00000021185
-0.303071	7.60245	-4.23705	0.00135392	0.0208858	-1.07376	Ndufaf5	ENSMUSG00000027384
0.429302	7.46883	4.23655	0.00135506	0.0208858	-1.07461	Cdkn1a	ENSMUSG00000023067
0.246039	5.76063	4.23523	0.00135808	0.020886	-1.07686	Zfhx3	ENSMUSG00000038872
-0.295722	5.782	-4.23513	0.00135832	0.020886	-1.07704	Ucn	ENSMUSG00000038676
-0.396248	9.82137	-4.23268	0.00136397	0.0209478	-1.08123	Hacd1	ENSMUSG00000063275
-0.430397	6.96955	-4.23093	0.00136804	0.0209767	-1.08424	Mfap4	ENSMUSG00000042436
0.453282	7.51219	4.23047	0.00136911	0.0209767	-1.08503	Tada2b	ENSMUSG00000029196
-0.226404	7.35562	-4.22811	0.00137459	0.0210207	-1.08906	Miip	ENSMUSG00000029022
-0.346406	7.48347	-4.22735	0.00137637	0.0210207	-1.09036	Mrm3	ENSMUSG00000038046
0.374815	5.52491	4.22693	0.00137734	0.0210207	-1.09108	Ube3a	ENSMUSG00000025326
-0.294013	5.12615	-4.22643	0.00137851	0.0210207	-1.09194	Fgl1	ENSMUSG00000031594
0.248928	5.88253	4.22544	0.00138082	0.021031	-1.09363	Tmem71	ENSMUSG00000036944
-0.37928	7.50723	-4.22428	0.00138355	0.0210404	-1.09562	Rcan2	ENSMUSG00000039601
0.29261	8.70501	4.22379	0.00138471	0.0210404	-1.09647	Limch1	ENSMUSG00000037736
-0.258966	8.39447	-4.22272	0.00138722	0.0210537	-1.0983	Sun1	ENSMUSG00000036817
-0.232229	6.39164	-4.2217	0.00138962	0.0210653	-1.10004	Ddx41	ENSMUSG00000021494
-0.414763	9.30376	-4.21959	0.00139462	0.0211161	-1.10367	Hhatl	ENSMUSG00000032523
0.252031	7.73414	4.21683	0.00140115	0.0211901	-1.10838	Cd47	ENSMUSG00000055447
0.561168	7.62589	4.21172	0.00141338	0.02135	-1.11716	Ptges3	ENSMUSG00000071072
0.371976	6.33353	4.21094	0.00141523	0.0213529	-1.11848	Basp1	ENSMUSG00000045763
-0.320185	7.85484	-4.20836	0.00142146	0.0213895	-1.12291	Mrpl37	ENSMUSG00000028622
-0.204311	6.91486	-4.20805	0.00142221	0.0213895	-1.12345	Flad1	ENSMUSG00000042642
0.301736	4.90776	4.20761	0.00142326	0.0213895	-1.12419	Uty	ENSMUSG00000068457
-0.728967	8.72239	-4.20718	0.00142431	0.0213895	-1.12493	Dbp	ENSMUSG00000059824
-0.320052	6.56484	-4.19937	0.00144335	0.0216148	-1.13834	Tmem141	ENSMUSG00000026939
-0.369346	6.33745	-4.19932	0.00144347	0.0216148	-1.13842	Aqp4	ENSMUSG00000024411
0.628947	5.93208	4.19844	0.00144563	0.0216148	-1.13994	Rb1	ENSMUSG00000022105
-0.298099	7.63024	-4.19828	0.00144602	0.0216148	-1.14021	Wdr83	ENSMUSG00000005150
-0.283414	7.9279	-4.19589	0.00145191	0.0216776	-1.14431	Arfip2	ENSMUSG00000030881
-0.231866	7.2678	-4.19469	0.00145488	0.0216968	-1.14637	Fam20b	ENSMUSG00000033557
-0.345551	7.91637	-4.19104	0.00146393	0.0218065	-1.15263	Dnajb8	ENSMUSG00000048206
-0.194374	6.45963	-4.18912	0.00146873	0.0218527	-1.15593	Ngf	ENSMUSG00000027859
0.452367	5.67639	4.18475	0.00147968	0.0219902	-1.16344	Tgfb2	ENSMUSG00000039239
-0.327014	8.0937	-4.18363	0.00148252	0.0219917	-1.16537	Psme1	ENSMUSG00000022216
0.272389	8.25958	4.18335	0.0014832	0.0219917	-1.16583	Npepps	ENSMUSG00000001441
0.309938	6.11132	4.18234	0.00148577	0.0220045	-1.16758	Bach1	ENSMUSG00000025612
[truncated: 12,001 more rows]

## Sheet: DEG_hippo_mouse_aging
logFC	AveExpr	t	P.Value	adj.P.Val	B	gene.names	ENSEMBL
[truncated: 14,147 more rows]

[truncated: 2 more sheets: DEG_wholebody_fly_aging, DEG_wholebody_worm_aging]
