# Supplementary material for: Cross-species functional modules link proteostasis to human normal aging
Source: PLoS Comput Biol. 2019 Jul 3;15(7):e1007162. doi: 10.1371/journal.pcbi.1007162 (PMC6634426; doi:10.1371/journal.pcbi.1007162)
Supplement: S3 Table — (XLSX) [file pcbi.1007162.s014.xlsx]

## Sheet: overlap
Tissue	DEGnumber	OneToOneOrthologsNumber	Overlap.percentage
Skeletal Muscle (Human)/Skeletal Muscle (Mouse)	5053/2455	15939	15.3968
Skeletal Muscle (Human)/Whole Body (Fly)	5053/4757	3169	7.81714
Skeletal Muscle (Human)/Whole Body (Worm)	5053/3538	2486	2.03839
Hippocampus (Human)/Hippocampus (Mouse)	6083/1639	15939	10.8828
Hippocampus (Human)/Whole Body (Fly)	6083/4757	3169	6.23048
Hippocampus (Human)/Whole Body (Worm)	6083/3538	2486	1.8412
