# Supplementary material for: Cross-species functional modules link proteostasis to human normal aging
Source: PLoS Comput Biol. 2019 Jul 3;15(7):e1007162. doi: 10.1371/journal.pcbi.1007162 (PMC6634426; doi:10.1371/journal.pcbi.1007162)
Supplement: S4 Table — This table contains 3 sheets, corresponding to muscle, hippocampus and dietary restriction experiments that were integrated based on orthologous groups. The columns represent name of orthogroups, combined p-values across species from Fisher’s combined probability test, original p-values from differential expression analysis per species and annotations of genes. The rows contain genes that are representative per orthologous group for each species. (XLSX) [file pcbi.1007162.s015.xlsx]

## Sheet: Muscle_Normal_Aging
	combn.P.Val	human.pval	mouse.pval	fly.pval	worm.pval	human.logfc	mouse.logfc	fly.logfc	worm.logfc	human.gene.name	mouse.gene.name	fly.gene.name	worm.gene.name	human.gene.annotation	mouse.gene.annotation	fly.gene.annotation	worm.gene.annotation
692	0.015838	0.0234606	0.62318	0.00603191	0.927525	0.00473286	0.0256711	0.257509	-0.0168032	ENSG00000165475	ENSMUSG00000021947	FBgn0033949	WBGene00022130	crystallin lambda 1 [Source:HGNC Symbol;Acc:HGNC:18246]	crystallin, lambda 1 [Source:MGI Symbol;Acc:MGI:1915881]
5560	0.31472	0.0798824	0.678716	0.860918	0.201156	-0.00434188	-0.0341629	0.0132424	0.316461	ENSG00000172409	ENSMUSG00000027079	FBgn0033842	WBGene00010304	cleavage and polyadenylation factor I subunit 1 [Source:HGNC Symbol;Acc:HGNC:16999]	CLP1, cleavage and polyadenylation factor I subunit [Source:MGI Symbol;Acc:MGI:2138968]		CLeavage/Polyadenylation Factor Ia subunit [Source:UniProtKB/TrEMBL;Acc:Q2EEP3]
2105	5.13581e-06	1.65999e-06	0.161599	0.135284	0.0985752	-0.00804453	0.11683	0.0817051	0.455119	ENSG00000119878	ENSMUSG00000024146	FBgn0032153	WBGene00044614	CXXC repeat containing interactor of PDZ3 domain [Source:HGNC Symbol;Acc:HGNC:14312]	cysteine-rich PDZ-binding protein [Source:MGI Symbol;Acc:MGI:1929655]
5482	0.433727	0.968546	0.135811	0.190476	0.731975	-4.40784e-05	-0.157263	0.096344	-0.0645989	ENSG00000129691	ENSMUSG00000031575	FBgn0000139	WBGene00012458	ASH2 like histone lysine methyltransferase complex subunit [Source:HGNC Symbol;Acc:HGNC:744]	ash2 (absent, small, or homeotic)-like (Drosophila) [Source:MGI Symbol;Acc:MGI:1344416]		Set1/Ash2 histone methyltransferase complex subunit ash-2 [Source:UniProtKB/Swiss-Prot;Acc:G5EFZ3]
4956	0.0289597	0.530552	0.242441	0.0788234	0.0189714	-0.000996227	-0.106445	0.132768	0.427676	ENSG00000145912	ENSMUSG00000001056	FBgn0029148	WBGene00012964	NHP2 ribonucleoprotein [Source:HGNC Symbol;Acc:HGNC:14377]	NHP2 ribonucleoprotein [Source:MGI Symbol;Acc:MGI:1098547]		Putative H/ACA ribonucleoprotein complex subunit 2-like protein [Source:UniProtKB/Swiss-Prot;Acc:Q9XXD4]
5669	5.29135e-08	0.0018002	0.000292551	0.00402738	0.00876914	-0.00513809	-0.370876	0.289315	-0.567036	ENSG00000132376	ENSMUSG00000006127	FBgn0034179	WBGene00086546	inositol polyphosphate-5-phosphatase K [Source:HGNC Symbol;Acc:HGNC:33882]	inositol polyphosphate 5-phosphatase K [Source:MGI Symbol;Acc:MGI:1194899]		Inositol polyphosphate 5-phosphatase [Source:UniProtKB/Swiss-Prot;Acc:P34370]
4099	0.00302615	0.479703	0.00130895	0.408418	0.0343912	0.000936035	0.374997	0.0499159	0.332597	ENSG00000163939	ENSMUSG00000042323	FBgn0039227	WBGene00007042	polybromo 1 [Source:HGNC Symbol;Acc:HGNC:30064]	polybromo 1 [Source:MGI Symbol;Acc:MGI:1923998]		PolyBRoMo domain containing [Source:UniProtKB/TrEMBL;Acc:G5EEY5]
655	1.60683e-07	0.581187	2.60434e-05	0.000289033	0.015006	-0.00195802	-0.585014	0.418755	-0.326942	ENSG00000120053	ENSMUSG00000025190	FBgn0001124	WBGene00020146	glutamic-oxaloacetic transaminase 1 [Source:HGNC Symbol;Acc:HGNC:4432]	glutamic-oxaloacetic transaminase 1, soluble [Source:MGI Symbol;Acc:MGI:95791]		Probable aspartate aminotransferase, cytoplasmic [Source:UniProtKB/Swiss-Prot;Acc:Q22067]
3979	0.0503659	0.00443061	0.325649	0.480752	0.625527	0.00536635	-0.0726264	0.0751212	-0.0724509	ENSG00000146828	ENSMUSG00000037344	FBgn0032689	WBGene00020207	solute carrier family 12 member 9 [Source:HGNC Symbol;Acc:HGNC:17435]	solute carrier family 12 (potassium/chloride transporters), member 9 [Source:MGI Symbol;Acc:MGI:1933532]
4819	0.0170256	0.00414861	0.0469704	0.94031	0.493837	-0.00587063	-0.25047	-0.00786983	-0.119153	ENSG00000074603	ENSMUSG00000032393	FBgn0039240	WBGene00001056	dipeptidyl peptidase 8 [Source:HGNC Symbol;Acc:HGNC:16490]	dipeptidylpeptidase 8 [Source:MGI Symbol;Acc:MGI:1921638]		Dipeptidyl Peptidase Four (IV) family [Source:UniProtKB/TrEMBL;Acc:Q965K3]
5118	0.581151	0.399375	0.646831	0.477042	0.300399	-0.00188731	0.0258578	-0.0576633	0.145842	ENSG00000049618	ENSMUSG00000007880	FBgn0261885	WBGene00002717	AT-rich interaction domain 1B [Source:HGNC Symbol;Acc:HGNC:18040]	AT rich interactive domain 1A (SWI-like) [Source:MGI Symbol;Acc:MGI:1935147]
1482	0.0065851	0.0553028	0.0636284	0.0516491	0.135721	0.00290733	0.214094	-0.212159	-0.184793	ENSG00000128708	ENSMUSG00000027018	FBgn0037376	WBGene00044069	histone acetyltransferase 1 [Source:HGNC Symbol;Acc:HGNC:4821]	histone aminotransferase 1 [Source:MGI Symbol;Acc:MGI:96013]		Histone AcetylTransferase [Source:UniProtKB/TrEMBL;Acc:Q21484]
5051	0.00863142	0.00538685	0.657277	0.234724	0.0427472	0.006955	-0.0251682	-0.0654851	0.294163	ENSG00000085276	ENSMUSG00000027684	FBgn0045852	WBGene00022518	MDS1 and EVI1 complex locus [Source:HGNC Symbol;Acc:HGNC:3498]	MDS1 and EVI1 complex locus [Source:MGI Symbol;Acc:MGI:95457]		Zinc Finger and Homeobox [Source:UniProtKB/TrEMBL;Acc:V6CJA9]
1185	0.0564057	0.102387	0.404163	0.171682	0.0724438	-0.00317689	-0.0854598	0.0742806	0.323069	ENSG00000115661	ENSMUSG00000026201	FBgn0037491	WBGene00008424	serine/threonine kinase 16 [Source:HGNC Symbol;Acc:HGNC:11394]	serine/threonine kinase 16 [Source:MGI Symbol;Acc:MGI:1313271]
4468	1.10084e-05	0.822257	0.0699476	4.11796e-07	0.370081	-0.00135359	0.181477	0.836069	-0.109791	ENSG00000115091	ENSMUSG00000026341	FBgn0262716	WBGene00000199	ARP3 actin related protein 3 homolog [Source:HGNC Symbol;Acc:HGNC:170]	ARP3 actin-related protein 3 [Source:MGI Symbol;Acc:MGI:1921367]		Actin-related protein 3 [Source:UniProtKB/Swiss-Prot;Acc:Q9N4I0]
5414	0.00105714	0.000988579	0.765506	0.0228086	0.132035	-0.0123647	-0.0525925	-0.212124	0.231524	ENSG00000125772	ENSMUSG00000027346	FBgn0034588	WBGene00019612	glycerophosphocholine phosphodiesterase 1 [Source:HGNC Symbol;Acc:HGNC:26957]	glycerophosphocholine phosphodiesterase 1 [Source:MGI Symbol;Acc:MGI:104898]		Putative glycerophosphocholine phosphodiesterase GPCPD1 homolog 1 [Source:UniProtKB/Swiss-Prot;Acc:Q21407]
372	0.000203796	0.0198403	0.00115713	0.0241181	0.528232	-0.00234576	-0.32938	0.155281	0.0805013	ENSG00000144021	ENSMUSG00000003662	FBgn0033972	WBGene00012479	cytosolic iron-sulfur assembly component 1 [Source:HGNC Symbol;Acc:HGNC:14280]	cytosolic iron-sulfur protein assembly 1 [Source:MGI Symbol;Acc:MGI:1346998]		Probable cytosolic iron-sulfur protein assembly protein CIAO1 homolog [Source:UniProtKB/Swiss-Prot;Acc:Q9XW12]
4908	0.00374143	0.00242718	0.0708903	0.0887465	0.762677	-0.00588181	0.188336	0.101179	0.0324824	ENSG00000164934	ENSMUSG00000022300	FBgn0036500	WBGene00022742	DDB1 and CUL4 associated factor 13 [Source:HGNC Symbol;Acc:HGNC:24535]	DDB1 and CUL4 associated factor 13 [Source:MGI Symbol;Acc:MGI:2684929]
2289	0.00362977	0.00755582	0.0856533	0.0239123	0.723177	-0.00361105	0.257856	-0.165004	-0.11259	ENSG00000092108	ENSMUSG00000020952	FBgn0264978	WBGene00009654	sec1 family domain containing 1 [Source:HGNC Symbol;Acc:HGNC:20726]	Sec1 family domain containing 1 [Source:MGI Symbol;Acc:MGI:1924233]		SLY1 homolog [Source:UniProtKB/TrEMBL;Acc:A7LPF3]
4806	0.0228069	0.689473	0.00554656	0.160162	0.223095	0.000623547	-0.311914	0.0857436	0.103359	ENSG00000116586	ENSMUSG00000028062	FBgn0034350	WBGene00022402	late endosomal/lysosomal adaptor, MAPK and MTOR activator 2 [Source:HGNC Symbol;Acc:HGNC:29796]	late endosomal/lysosomal adaptor, MAPK and MTOR activator 2 [Source:MGI Symbol;Acc:MGI:1932697]		Ragulator complex protein LAMTOR2 homolog [Source:UniProtKB/Swiss-Prot;Acc:Q9N2U6]
2918	7.27051e-05	0.0639285	0.0853541	0.00010649	0.143505	-0.00446081	0.155506	-0.583427	0.188057	ENSG00000132388	ENSMUSG00000020794	FBgn0267383	WBGene00006704	ubiquitin conjugating enzyme E2 G1 [Source:HGNC Symbol;Acc:HGNC:12482]	ubiquitin-conjugating enzyme E2G 1 [Source:MGI Symbol;Acc:MGI:1914378]		Probable ubiquitin-conjugating enzyme E2 7 [Source:UniProtKB/Swiss-Prot;Acc:P34477]
1006	0.484796	0.604817	0.208262	0.205888	0.91136	0.000972696	-0.0849423	0.0785905	0.0119033	ENSG00000173653	ENSMUSG00000024889	FBgn0029121	WBGene00001406	Ras converting CAAX endopeptidase 1 [Source:HGNC Symbol;Acc:HGNC:13721]	Ras converting CAAX endopeptidase 1 [Source:MGI Symbol;Acc:MGI:1336895]		CAAX prenyl protease 2 homolog [Source:UniProtKB/Swiss-Prot;Acc:G5EEP3]
2673	0.00534763	0.00173573	0.269286	0.263023	0.151934	-0.00762883	0.085233	0.0794894	-0.148402	ENSG00000051180	ENSMUSG00000027323	FBgn0003479	WBGene00004297	RAD51 recombinase [Source:HGNC Symbol;Acc:HGNC:9817]	RAD51 recombinase [Source:MGI Symbol;Acc:MGI:97890]		RAD51 short isoform; RecA/Rad51/Dmc1-like protein [Source:UniProtKB/TrEMBL;Acc:G5EGG8]
3635	9.91966e-06	0.167748	0.196281	4.06672e-07	0.578948	0.00178776	-0.0838245	0.487731	-0.129444	ENSG00000092201	ENSMUSG00000035726	FBgn0002183	WBGene00018849	SPT16 homolog, facilitates chromatin remodeling subunit [Source:HGNC Symbol;Acc:HGNC:11465]	suppressor of Ty 16 [Source:MGI Symbol;Acc:MGI:1890948]		FACT complex subunit spt-16 [Source:UniProtKB/Swiss-Prot;Acc:Q9N5R9]
2592	0.00021022	0.231792	0.00166626	0.0063128	0.124619	-0.00186172	-0.196872	0.269978	-0.448067	ENSG00000142892	ENSMUSG00000039047	FBgn0023545	WBGene00011482	phosphatidylinositol glycan anchor biosynthesis class K [Source:HGNC Symbol;Acc:HGNC:8965]	phosphatidylinositol glycan anchor biosynthesis, class K [Source:MGI Symbol;Acc:MGI:1913863]		Putative GPI-anchor transamidase [Source:UniProtKB/Swiss-Prot;Acc:P49048]
1366	9.82824e-08	0.00126455	0.234362	2.06153e-07	0.614262	-0.0111734	-0.126422	0.498857	0.0401614	ENSG00000183386	ENSMUSG00000028259	FBgn0085354	WBGene00006999	four and a half LIM domains 3 [Source:HGNC Symbol;Acc:HGNC:3704]	four and a half LIM domains 5 [Source:MGI Symbol;Acc:MGI:1913192]		Zyxin [Source:UniProtKB/Swiss-Prot;Acc:Q9U3F4]
5327	9.54732e-05	0.00220402	0.0244369	0.00221224	0.973227	-0.00650187	-0.168362	0.234137	-0.00297452	ENSG00000058799	ENSMUSG00000057375	FBgn0030435	WBGene00021294	Yip1 domain family member 1 [Source:HGNC Symbol;Acc:HGNC:25231]	Yip1 domain family, member 1 [Source:MGI Symbol;Acc:MGI:1915532]
640	3.39619e-05	0.288643	0.169305	0.0163088	4.19167e-05	-0.00267998	-0.0812215	0.165277	-0.745044	ENSG00000164904	ENSMUSG00000053644	FBgn0036857	WBGene00000115	aldehyde dehydrogenase 7 family member A1 [Source:HGNC Symbol;Acc:HGNC:877]	aldehyde dehydrogenase family 7, member A1 [Source:MGI Symbol;Acc:MGI:108186]		Putative aldehyde dehydrogenase family 7 member A1 homolog [Source:UniProtKB/Swiss-Prot;Acc:P46562]
1423	0.849631	0.915241	0.772571	0.286564	0.641007	0.000248679	-0.0157882	0.0922919	-0.0607543	ENSG00000146143	ENSMUSG00000026134	FBgn0259676	WBGene00004181	DNA primase subunit 2 [Source:HGNC Symbol;Acc:HGNC:9370]	DNA primase, p58 subunit [Source:MGI Symbol;Acc:MGI:97758]		DNA primase large subunit [Source:UniProtKB/Swiss-Prot;Acc:O02334]
4623	0.715662	0.17056	0.461844	0.865189	0.993147	0.0021899	-0.0656249	-0.0163715	0.00107373	ENSG00000103266	ENSMUSG00000039615	FBgn0027052	WBGene00000500	STIP1 homology and U-box containing protein 1 [Source:HGNC Symbol;Acc:HGNC:11427]	STIP1 homology and U-Box containing protein 1 [Source:MGI Symbol;Acc:MGI:1891731]		C-term of Hsp70-iNteracting protein (CHIP family); Hsp70-interacting protein [Source:UniProtKB/TrEMBL;Acc:G5ECY6]
5931	0.0143564	0.000487265	0.169988	0.926527	0.929802	-0.0049008	-0.12035	-0.0118362	0.0113355	ENSG00000144635	ENSMUSG00000032435	FBgn0030276	WBGene00001007	dynein cytoplasmic 1 light intermediate chain 1 [Source:HGNC Symbol;Acc:HGNC:18745]	dynein cytoplasmic 1 light intermediate chain 1 [Source:MGI Symbol;Acc:MGI:2135610]		Dynein Light Intermediate chain [Source:UniProtKB/TrEMBL;Acc:G5ECK7]
395.1b	0.000365276	0.00207518	0.00176184	0.598864	0.274467	0.00534458	0.523436	-0.0476316	-0.112086	ENSG00000167461	ENSMUSG00000036943	FBgn0262518	WBGene00004272	RAB8A, member RAS oncogene family [Source:HGNC Symbol;Acc:HGNC:7007]	RAB8B, member RAS oncogene family [Source:MGI Symbol;Acc:MGI:2442982]		RAB family; Rab8 [Source:UniProtKB/TrEMBL;Acc:G5EFC1]
405	0.000187335	0.00168493	0.0103368	0.0303696	0.49868	-0.01044	0.252059	-0.145828	-0.122586	ENSG00000101084	ENSMUSG00000027637	FBgn0033209	WBGene00018431	chromosome 20 open reading frame 24 [Source:HGNC Symbol;Acc:HGNC:15870]	RIKEN cDNA 1110008F13 gene [Source:MGI Symbol;Acc:MGI:1914638]
2774	0.00198342	0.127364	0.000554323	0.916133	0.0788096	-0.00205371	-0.281929	0.00547249	-0.153597	ENSG00000110801	ENSMUSG00000029440	FBgn0038166	WBGene00016623	proteasome 26S subunit, non-ATPase 9 [Source:HGNC Symbol;Acc:HGNC:9567]	proteasome (prosome, macropain) 26S subunit, non-ATPase, 9 [Source:MGI Symbol;Acc:MGI:1914401]		Probable 26S proteasome non-ATPase regulatory subunit 9 [Source:UniProtKB/Swiss-Prot;Acc:Q10920]
3052	0.0189933	0.696616	0.0114282	0.204882	0.0646759	0.000691954	-0.186926	0.0914482	0.186976	ENSG00000137656	ENSMUSG00000032077	FBgn0039210	WBGene00011142	BUD13 homolog [Source:HGNC Symbol;Acc:HGNC:28199]	BUD13 homolog [Source:MGI Symbol;Acc:MGI:2443443]		BUD13 homolog [Source:UniProtKB/Swiss-Prot;Acc:P30640]
3001	0.59684	0.831198	0.819534	0.0694894	0.839419	-0.000500298	-0.0132737	0.125072	0.0230134	ENSG00000130810	ENSMUSG00000004100	FBgn0010770	WBGene00003062	peter pan homolog (Drosophila) [Source:HGNC Symbol;Acc:HGNC:9227]	peter pan homolog (Drosophila) [Source:MGI Symbol;Acc:MGI:2178445]		LiPid Depleted [Source:UniProtKB/TrEMBL;Acc:O44991]
3830	0.499102	0.439245	0.129535	0.747876	0.594924	-0.00156486	-0.249145	-0.0476715	0.0674014	ENSG00000086666	ENSMUSG00000030629	FBgn0266410	WBGene00009050	zinc finger AN1-type containing 6 [Source:HGNC Symbol;Acc:HGNC:30164]	zinc finger, AN1-type domain 6 [Source:MGI Symbol;Acc:MGI:1929510]
878	0.00116398	0.00113903	0.188948	0.0418102	0.286234	0.00433432	0.15781	-0.167961	-0.173877	ENSG00000130699	ENSMUSG00000039117	FBgn0031617	WBGene00007651	TATA-box binding protein associated factor 4 [Source:HGNC Symbol;Acc:HGNC:11537]	TATA-box binding protein associated factor 4 [Source:MGI Symbol;Acc:MGI:2152346]		Nicotinic Receptor Associated [Source:UniProtKB/TrEMBL;Acc:Q93238]
3876	0.0011441	0.538218	0.0193673	0.00142848	0.169225	-0.00107382	0.195772	0.261907	-0.175173	ENSG00000131238	ENSMUSG00000028657	FBgn0030057	WBGene00004092	palmitoyl-protein thioesterase 1 [Source:HGNC Symbol;Acc:HGNC:9325]	palmitoyl-protein thioesterase 1 [Source:MGI Symbol;Acc:MGI:1298204]		Palmitoyl-protein thioesterase 1 [Source:UniProtKB/Swiss-Prot;Acc:Q20390]
1879	0.80904	0.993501	0.211665	0.680452	0.735137	1.78694e-05	0.185021	0.0209601	-0.053384	ENSG00000116752	ENSMUSG00000005687	FBgn0039558	WBGene00020441	BCAS2, pre-mRNA processing factor [Source:HGNC Symbol;Acc:HGNC:975]	breast carcinoma amplified sequence 2 [Source:MGI Symbol;Acc:MGI:1915433]
2582	8.86043e-07	0.00118439	0.105773	8.99357e-06	0.412275	0.00557599	-0.0936991	-0.512532	-0.203059	ENSG00000105726	ENSMUSG00000031862	FBgn0027582	WBGene00007514	ATPase 13A1 [Source:HGNC Symbol;Acc:HGNC:24215]	ATPase type 13A1 [Source:MGI Symbol;Acc:MGI:2180801]		Probable manganese-transporting ATPase catp-8 [Source:UniProtKB/Swiss-Prot;Acc:P90747]
3156	0.024953	0.12266	0.00626332	0.976077	0.207138	0.00539303	0.173356	-0.00195611	-0.379644	ENSG00000075826	ENSMUSG00000035325	FBgn0033339	WBGene00011338	SEC31 homolog B, COPII coat complex component [Source:HGNC Symbol;Acc:HGNC:23197]	Sec31 homolog A (S. cerevisiae) [Source:MGI Symbol;Acc:MGI:1916412]		Yeast SEC homolog [Source:UniProtKB/TrEMBL;Acc:G5EFY6]
3821	0.0116399	0.0673031	0.0126044	0.927768	0.067877	-0.00868106	0.196289	0.00442933	-0.371603	ENSG00000134780	ENSMUSG00000039206	FBgn0261244	WBGene00018364	diacylglycerol lipase alpha [Source:HGNC Symbol;Acc:HGNC:1165]	diacylglycerol lipase, beta [Source:MGI Symbol;Acc:MGI:2442032]		DiAcylGlycerol Lipase homolog [Source:UniProtKB/TrEMBL;Acc:H2KY92]
2609	0.193217	0.53466	0.469413	0.0527723	0.285934	-0.000961669	-0.0830302	-0.115958	0.171739	ENSG00000136940	ENSMUSG00000006007	FBgn0036519	WBGene00003142	phosducin like [Source:HGNC Symbol;Acc:HGNC:8770]	phosducin [Source:MGI Symbol;Acc:MGI:98090]		MAternally affected Uncoordination [Source:UniProtKB/TrEMBL;Acc:Q9U1X7]
613	0.34654	0.396988	0.588647	0.0927464	0.525562	-0.00106491	0.0537366	0.119745	0.064009	ENSG00000213380	ENSMUSG00000031916	FBgn0032361	WBGene00019820	component of oligomeric golgi complex 8 [Source:HGNC Symbol;Acc:HGNC:18623]	component of oligomeric golgi complex 8 [Source:MGI Symbol;Acc:MGI:2142885]		Conserved oligomeric Golgi complex subunit 8 [Source:UniProtKB/Swiss-Prot;Acc:O44502]
4732	0.142781	0.164089	0.148397	0.135377	0.682632	0.00196196	-0.0963168	0.105823	-0.0381202	ENSG00000177830	ENSMUSG00000025512	FBgn0031996	WBGene00016642	chitinase domain containing 1 [Source:HGNC Symbol;Acc:HGNC:28474]	chitinase domain containing 1 [Source:MGI Symbol;Acc:MGI:1915288]		CHItinase-Like [Source:UniProtKB/TrEMBL;Acc:Q18607]
739	3.36076e-07	0.573158	1.01224e-07	0.00286288	0.918072	-0.000895039	-0.764725	0.204199	-0.00764417	ENSG00000107669	ENSMUSG00000030850	FBgn0025720	WBGene00010615	arginyltransferase 1 [Source:HGNC Symbol;Acc:HGNC:782]	arginyltransferase 1 [Source:MGI Symbol;Acc:MGI:1333870]		Arginyl-tRNA--protein transferase 1 [Source:UniProtKB/TrEMBL;Acc:A0A1N7SYQ3]
5369	0.000492219	0.0676895	0.643321	2.81725e-05	0.709993	-0.00391666	-0.0248321	-0.335468	0.106737	ENSG00000163959	ENSMUSG00000035699	FBgn0036834	WBGene00012182	solute carrier family 51 alpha subunit [Source:HGNC Symbol;Acc:HGNC:29955]	solute carrier family 51, alpha subunit [Source:MGI Symbol;Acc:MGI:2146634]		Organic solute transporter alpha-like protein 3 [Source:UniProtKB/Swiss-Prot;Acc:Q9XU63]
2630	0.0104915	0.000945849	0.834001	0.0884227	0.6643	-0.00390773	0.0130399	-0.108047	0.0518446	ENSG00000159111	ENSMUSG00000001445	FBgn0031231	WBGene00010458	mitochondrial ribosomal protein L10 [Source:HGNC Symbol;Acc:HGNC:14055]	mitochondrial ribosomal protein L10 [Source:MGI Symbol;Acc:MGI:1333801]		Mitochondrial Ribosomal Protein, Large [Source:UniProtKB/TrEMBL;Acc:Q21083]
4217	4.94145e-11	0.0614583	0.0684997	9.01245e-08	2.07771e-05	-0.0106034	0.518817	-0.768079	1.39479	ENSG00000104833	ENSMUSG00000058672	FBgn0003889	WBGene00006538	tubulin beta 4A class IVa [Source:HGNC Symbol;Acc:HGNC:20774]	tubulin, beta 2A class IIA [Source:MGI Symbol;Acc:MGI:107861]		Tubulin beta-4 chain [Source:UniProtKB/Swiss-Prot;Acc:P41937]
3918	0.00194339	0.0214705	0.128639	0.0269891	0.0666085	-0.00368247	0.102912	0.16551	-0.157962	ENSG00000081307	ENSMUSG00000032557	FBgn0030305	WBGene00020184	ubiquitin like modifier activating enzyme 5 [Source:HGNC Symbol;Acc:HGNC:23230]	ubiquitin-like modifier activating enzyme 5 [Source:MGI Symbol;Acc:MGI:1913913]		Ubiquitin-like modifier-activating enzyme 5 [Source:UniProtKB/Swiss-Prot;Acc:P91430]
4924	7.2792e-08	3.49356e-05	0.430935	0.00452409	0.000391912	0.0132369	0.113556	0.319527	0.643647	ENSG00000114698	ENSMUSG00000019461	FBgn0052056	WBGene00008681	phospholipid scramblase 4 [Source:HGNC Symbol;Acc:HGNC:16497]	phospholipid scramblase 3 [Source:MGI Symbol;Acc:MGI:1917560]		Phospholipid scramblase [Source:UniProtKB/TrEMBL;Acc:O62149]
5296	0.0011698	0.0167264	0.0183001	0.294553	0.0287486	0.00315316	-0.133367	0.0612141	-0.457342	ENSG00000165792	ENSMUSG00000004561	FBgn0032168	WBGene00009305	methyltransferase like 17 [Source:HGNC Symbol;Acc:HGNC:19280]	methyltransferase like 17 [Source:MGI Symbol;Acc:MGI:1098577]
5835	0.440544	0.0341606	1	0.640387	0.867977	0.015131	-0.0401528	-0.0287493	0.0532715	ENSG00000184408	ENSMUSG00000060882	FBgn0005564	WBGene00022240	potassium voltage-gated channel subfamily D member 2 [Source:HGNC Symbol;Acc:HGNC:6238]	potassium voltage-gated channel, Shal-related family, member 2 [Source:MGI Symbol;Acc:MGI:102663]		SHaL family of potassium channels [Source:UniProtKB/TrEMBL;Acc:Q95XD1]
4153	7.391e-06	0.0149822	0.163061	3.22504e-06	0.695901	-0.00481158	0.106017	-0.539984	0.101074	ENSG00000113732	ENSMUSG00000015575	FBgn0038458	WBGene00009882	ATPase H+ transporting V0 subunit e1 [Source:HGNC Symbol;Acc:HGNC:863]	ATPase, H+ transporting, lysosomal V0 subunit E [Source:MGI Symbol;Acc:MGI:1328318]		V-type proton ATPase subunit e [Source:UniProtKB/Swiss-Prot;Acc:Q20591]
5191	7.86969e-11	0.000288965	0.000186774	6.78021e-07	0.359268	-0.00785443	-0.47975	-0.688608	0.179382	ENSG00000099800	ENSMUSG00000020219	FBgn0036204	WBGene00006574	translocase of inner mitochondrial membrane 13 [Source:HGNC Symbol;Acc:HGNC:11816]	translocase of inner mitochondrial membrane 13 [Source:MGI Symbol;Acc:MGI:1353432]		Mitochondrial import inner membrane translocase subunit tim-13 [Source:UniProtKB/Swiss-Prot;Acc:O45319]
4643	0.00148027	0.818188	0.163863	0.00386689	0.0067513	-0.000297172	0.0826224	0.21467	0.435055	ENSG00000172053	ENSMUSG00000032604	FBgn0027090	WBGene00001336	glutaminyl-tRNA synthetase [Source:HGNC Symbol;Acc:HGNC:9751]	glutaminyl-tRNA synthetase [Source:MGI Symbol;Acc:MGI:1915851]		Probable glutamine--tRNA ligase [Source:UniProtKB/Swiss-Prot;Acc:O62431]
4759	0.00026764	0.00613651	0.000292692	0.23357	0.974982	-0.0073189	-0.403251	-0.0873498	0.00299617	ENSG00000066583	ENSMUSG00000052605	FBgn0039850	WBGene00009436	isochorismatase domain containing 1 [Source:HGNC Symbol;Acc:HGNC:24254]	isochorismatase domain containing 2b [Source:MGI Symbol;Acc:MGI:1914691]		Mitochondrial Associated RiBonuclease homolog [Source:UniProtKB/TrEMBL;Acc:Q20062]
3195	0.000398016	0.16817	0.0383779	0.00122665	0.0844464	0.00336535	0.129213	0.211715	0.229722	ENSG00000082898	ENSMUSG00000020290	FBgn0020497	WBGene00002078	exportin 1 [Source:HGNC Symbol;Acc:HGNC:12825]	exportin 1 [Source:MGI Symbol;Acc:MGI:2144013]		EXPOrtin (Nuclear export receptor) [Source:UniProtKB/TrEMBL;Acc:Q8MPS6]
5455	0.000735767	0.0101704	0.138474	0.00586095	0.174643	0.00606113	0.108156	-0.199015	-0.436224	ENSG00000160072	ENSMUSG00000029036	FBgn0040237	WBGene00010015	ATPase family, AAA domain containing 3B [Source:HGNC Symbol;Acc:HGNC:24007]	ATPase family, AAA domain containing 3A [Source:MGI Symbol;Acc:MGI:1919214]		ATPase family AAA domain-containing protein 3 [Source:UniProtKB/Swiss-Prot;Acc:Q20748]
1038	4.1758e-06	7.35522e-06	0.153062	0.0475207	0.0524915	-0.00905974	-0.119384	-0.199642	0.501942	ENSG00000112304	ENSMUSG00000006717	FBgn0035356	WBGene00018370	acyl-CoA thioesterase 13 [Source:HGNC Symbol;Acc:HGNC:20999]	acyl-CoA thioesterase 13 [Source:MGI Symbol;Acc:MGI:1914084]		Putative esterase F42H10.6 [Source:UniProtKB/Swiss-Prot;Acc:P34419]
5678	0.192938	0.17876	0.211419	0.123948	0.806383	-0.00353944	0.0972492	-0.102858	0.0277309	ENSG00000138029	ENSMUSG00000059447	FBgn0025352	WBGene00015125	hydroxyacyl-CoA dehydrogenase trifunctional multienzyme complex subunit beta [Source:HGNC Symbol;Acc:HGNC:4803]	hydroxyacyl-Coenzyme A dehydrogenase/3-ketoacyl-Coenzyme A thiolase/enoyl-Coenzyme A hydratase (trifunctional protein), beta subunit [Source:MGI Symbol;Acc:MGI:2136381]
1702	0.0182214	0.13535	0.820201	0.00794144	0.112879	0.00658	0.01387	-0.200365	0.234129	ENSG00000169169	ENSMUSG00000024900	FBgn0261862	WBGene00012907	carnitine palmitoyltransferase 1C [Source:HGNC Symbol;Acc:HGNC:18540]	carnitine palmitoyltransferase 1a, liver [Source:MGI Symbol;Acc:MGI:1098296]		Carnitine Palmitoyl Transferase [Source:UniProtKB/TrEMBL;Acc:Q9U2F2]
3672	5.74083e-05	0.926949	0.802851	5.37825e-07	0.15669	0.000163231	-0.0165229	0.464335	0.324448	ENSG00000178105	ENSMUSG00000053289	FBgn0030855	WBGene00021277	DEAD-box helicase 10 [Source:HGNC Symbol;Acc:HGNC:2735]	DEAD (Asp-Glu-Ala-Asp) box polypeptide 10 [Source:MGI Symbol;Acc:MGI:1924841]		RNA helicase [Source:UniProtKB/TrEMBL;Acc:Q9N478]
3643	0.00173231	0.0506407	0.0717934	0.189807	0.00620526	0.00297896	-0.124983	-0.113248	0.636287	ENSG00000100038	ENSMUSG00000022779	FBgn0026015	WBGene00012995	DNA topoisomerase III beta [Source:HGNC Symbol;Acc:HGNC:11993]	topoisomerase (DNA) III beta [Source:MGI Symbol;Acc:MGI:1333803]		DNA topoisomerase [Source:UniProtKB/TrEMBL;Acc:H1UBJ6]
4802	3.09902e-05	0.00012663	0.452206	0.00184152	0.283967	0.00932528	-0.0485236	0.264238	-0.191149	ENSG00000105486	ENSMUSG00000056394	FBgn0262619	WBGene00002985	DNA ligase 1 [Source:HGNC Symbol;Acc:HGNC:6598]	ligase I, DNA, ATP-dependent [Source:MGI Symbol;Acc:MGI:101789]		DNA ligase 1 [Source:UniProtKB/Swiss-Prot;Acc:Q27474]
4460	3.27752e-05	0.00140039	0.000368193	0.194555	0.31916	-0.00517286	0.450576	0.113837	-0.368219	ENSG00000138246	ENSMUSG00000032560	FBgn0015477	WBGene00004378	DnaJ heat shock protein family (Hsp40) member C13 [Source:HGNC Symbol;Acc:HGNC:30343]	DnaJ heat shock protein family (Hsp40) member C13 [Source:MGI Symbol;Acc:MGI:2676368]		Endocytosis protein RME-8; Receptor Mediated Endocytosis [Source:UniProtKB/TrEMBL;Acc:G5ED36]
5317	4.09527e-11	0.00812517	1	3.86032e-07	2.04494e-06	0.00826637	0.0301954	-0.493797	-1.42535	ENSG00000139278	ENSMUSG00000025431	FBgn0030562	WBGene00008027	GLI pathogenesis related 1 [Source:HGNC Symbol;Acc:HGNC:17001]	cysteine-rich secretory protein 1 [Source:MGI Symbol;Acc:MGI:102553]		SCP-Like extracellular protein [Source:UniProtKB/TrEMBL;Acc:Q18543]
5749	0.0254979	0.0602969	0.431042	0.0162571	0.37915	-0.00388969	0.0414153	-0.166175	-0.631882	ENSG00000109133	ENSMUSG00000037720	FBgn0266449	WBGene00012555	transmembrane protein 33 [Source:HGNC Symbol;Acc:HGNC:25541]	transmembrane protein 33 [Source:MGI Symbol;Acc:MGI:1915128]		Transmembrane protein 33 homolog [Source:UniProtKB/Swiss-Prot;Acc:Q9XWV0]
5448	2.46277e-05	0.0148007	0.921538	0.000726334	0.00229806	-0.00556441	-0.00512771	0.263137	0.447135	ENSG00000115946	ENSMUSG00000020116	FBgn0027334	WBGene00013144	partner of NOB1 homolog [Source:HGNC Symbol;Acc:HGNC:32790]	partner of NOB1 homolog [Source:MGI Symbol;Acc:MGI:1913499]		RNA-binding protein pno-1 [Source:UniProtKB/Swiss-Prot;Acc:O18216]
5057	0.116881	0.526623	0.0123832	0.562914	0.440005	0.000863087	-0.152395	0.0409916	0.084106	ENSG00000124299	ENSMUSG00000063931	FBgn0000455	WBGene00019673	peptidase D [Source:HGNC Symbol;Acc:HGNC:8840]	peptidase D [Source:MGI Symbol;Acc:MGI:97542]
4253	2.50417e-06	5.05016e-07	0.778877	0.0464113	0.0847477	-0.00577259	-0.0167163	-0.221207	-0.534187	ENSG00000148672	ENSMUSG00000021794	FBgn0001098	WBGene00014095	glutamate dehydrogenase 1 [Source:HGNC Symbol;Acc:HGNC:4335]	glutamate dehydrogenase 1 [Source:MGI Symbol;Acc:MGI:95753]		Glutamate dehydrogenase [Source:UniProtKB/TrEMBL;Acc:Q23621]
2014	0.00110326	3.83025e-05	0.683193	0.632743	0.145312	-0.00593036	0.0480775	-0.0286101	-0.266829	ENSG00000135040	ENSMUSG00000021555	FBgn0034982	WBGene00020719	N(alpha)-acetyltransferase 35, NatC auxiliary subunit [Source:HGNC Symbol;Acc:HGNC:24340]	N(alpha)-acetyltransferase 35, NatC auxiliary subunit [Source:MGI Symbol;Acc:MGI:1925939]		N-alpha-AcetylTransferase C complex subunit [Source:UniProtKB/TrEMBL;Acc:O17003]
6102	0.012068	0.00190016	0.145468	0.860797	0.235948	-0.00412171	0.111692	-0.0128516	-0.424487	ENSG00000142186	ENSMUSG00000024941	FBgn0260990	WBGene00012337	SCY1 like pseudokinase 1 [Source:HGNC Symbol;Acc:HGNC:14372]	SCY1-like 1 (S. cerevisiae) [Source:MGI Symbol;Acc:MGI:1931787]
4306	4.68689e-09	3.69355e-05	0.000125904	0.00128197	0.204433	-0.00551234	0.314182	0.355786	-0.25106	ENSG00000111832	ENSMUSG00000019782	FBgn0039163	WBGene00012037	RWD domain containing 1 [Source:HGNC Symbol;Acc:HGNC:20993]	RWD domain containing 1 [Source:MGI Symbol;Acc:MGI:1913771]
2770	3.38881e-05	0.100695	0.00657933	0.000317132	0.158591	-0.00321939	-0.274543	0.330024	0.204913	ENSG00000143256	ENSMUSG00000006412	FBgn0010741	WBGene00019220	prefoldin subunit 2 [Source:HGNC Symbol;Acc:HGNC:8867]	prefoldin 2 [Source:MGI Symbol;Acc:MGI:1276111]		Prefoldin subunit 2 [Source:UniProtKB/Swiss-Prot;Acc:Q9N5M2]
378	0.112635	0.0109198	0.261356	1	0.532822	0.016785	-0.253846	0.067272	-0.0532217	ENSG00000106113	ENSMUSG00000003476	FBgn0033932	WBGene00015735	corticotropin releasing hormone receptor 2 [Source:HGNC Symbol;Acc:HGNC:2358]	corticotropin releasing hormone receptor 2 [Source:MGI Symbol;Acc:MGI:894312]		Calcitonin receptor-like protein 1 [Source:UniProtKB/Swiss-Prot;Acc:Q09460]
794	0.474739	0.94876	0.166682	0.516929	0.275337	-0.000193226	0.171394	-0.0785986	-0.116279	ENSG00000117859	ENSMUSG00000028559	FBgn0033463	WBGene00016331	oxysterol binding protein like 9 [Source:HGNC Symbol;Acc:HGNC:16386]	oxysterol binding protein-like 9 [Source:MGI Symbol;Acc:MGI:1923784]		Oxysterol-binding protein [Source:UniProtKB/TrEMBL;Acc:O01686]
2356	1.77337e-06	0.625273	3.8856e-06	0.26374	0.0016172	-0.00139469	-0.469543	-0.0853641	0.434404	ENSG00000141068	ENSMUSG00000018334	FBgn0015402	WBGene00002239	kinase suppressor of ras 1 [Source:HGNC Symbol;Acc:HGNC:6465]	kinase suppressor of ras 1 [Source:MGI Symbol;Acc:MGI:105051]		Kinase suppressor of Ras A [Source:UniProtKB/Swiss-Prot;Acc:G5EFD2]
1443	0.0129778	0.0570022	0.162219	0.00780883	0.859398	-0.00387696	-0.0890233	0.246156	-0.0170452	ENSG00000133195	ENSMUSG00000041654	FBgn0033665	WBGene00019077	solute carrier family 39 member 11 [Source:HGNC Symbol;Acc:HGNC:14463]	solute carrier family 39 (metal ion transporter), member 11 [Source:MGI Symbol;Acc:MGI:1917056]		Zrt (ZRT), Irt-(IRT-) like Protein Transporter [Source:UniProtKB/TrEMBL;Acc:P91354]
974	0.317907	1	1	0.0187639	0.510476	-0.000208705	0.0200427	-0.204933	0.118131	ENSG00000173207	ENSMUSG00000062248	FBgn0037613	WBGene00001051	CDC28 protein kinase regulatory subunit 1B [Source:HGNC Symbol;Acc:HGNC:19083]	CDC28 protein kinase regulatory subunit 2 [Source:MGI Symbol;Acc:MGI:1913447]		Cyclin-dependent kinases regulatory subunit [Source:UniProtKB/Swiss-Prot;Acc:Q17868]
4758	0.00110925	0.843948	0.00699072	0.00200792	0.204506	0.00038876	-0.177699	0.362528	0.267452	ENSG00000130332	ENSMUSG00000035215	FBgn0261068	WBGene00003081	LSM7 homolog, U6 small nuclear RNA and mRNA degradation associated [Source:HGNC Symbol;Acc:HGNC:20470]	LSM7 homolog, U6 small nuclear RNA and mRNA degradation associated [Source:MGI Symbol;Acc:MGI:1913344]		LSM Sm-like protein [Source:UniProtKB/TrEMBL;Acc:Q23543]
1191	0.00316961	0.388208	0.0598581	0.0005611	0.718634	0.00119342	-0.167578	0.272706	0.0459471	ENSG00000160948	ENSMUSG00000059323	FBgn0021814	WBGene00013598	VPS28, ESCRT-I subunit [Source:HGNC Symbol;Acc:HGNC:18178]	tonsoku-like, DNA repair protein [Source:MGI Symbol;Acc:MGI:1919999]		Vacuolar protein sorting-associated protein 28 homolog [Source:UniProtKB/Swiss-Prot;Acc:Q9NA26]
4962	0.0748491	0.15044	0.0610152	0.0973334	0.889084	0.00273524	0.14127	0.115354	-0.09064	ENSG00000087460	ENSMUSG00000027523	FBgn0001123	WBGene00001745	GNAS complex locus [Source:HGNC Symbol;Acc:HGNC:4392]	GNAS (guanine nucleotide binding protein, alpha stimulating) complex locus [Source:MGI Symbol;Acc:MGI:95777]		G protein, Subunit Alpha [Source:UniProtKB/TrEMBL;Acc:Q7KPV0]
1599	0.00895802	0.0973933	0.000589156	0.899253	0.724083	0.00211411	0.49959	-0.00906898	-0.091769	ENSG00000005810	ENSMUSG00000033004	FBgn0030600	WBGene00004457	MYC binding protein 2, E3 ubiquitin protein ligase [Source:HGNC Symbol;Acc:HGNC:23386]	MYC binding protein 2 [Source:MGI Symbol;Acc:MGI:2179432]		E3 ubiquitin-protein ligase rpm-1 [Source:UniProtKB/Swiss-Prot;Acc:Q17551]
3086	0.0198417	0.223665	0.0451642	0.0241779	0.459346	0.0014425	0.105738	0.211871	0.167538	ENSG00000142039	ENSMUSG00000002608	FBgn0032017	WBGene00011194	coiled-coil domain containing 97 [Source:HGNC Symbol;Acc:HGNC:28289]	coiled-coil domain containing 97 [Source:MGI Symbol;Acc:MGI:1196455]
5488	0.359631	0.740972	0.796142	0.0404557	0.514979	-0.000442223	-0.0154878	-0.13987	-0.195949	ENSG00000140521	ENSMUSG00000039176	FBgn0004406	WBGene00013258	DNA polymerase gamma, catalytic subunit [Source:HGNC Symbol;Acc:HGNC:9179]	polymerase (DNA directed), gamma [Source:MGI Symbol;Acc:MGI:1196389]		POLG (Mitochondrial DNA POLymerase Gamma) [Source:UniProtKB/TrEMBL;Acc:Q9U208]
3378	0.0300595	0.00332989	0.838506	0.51494	0.141179	-0.00398803	0.0222003	0.0838019	0.145103	ENSG00000086598	ENSMUSG00000029390	FBgn0029709	WBGene00004766	transmembrane p24 trafficking protein 2 [Source:HGNC Symbol;Acc:HGNC:16996]	transmembrane p24 trafficking protein 2 [Source:MGI Symbol;Acc:MGI:1929269]		Suppressor/enhancer of lin-12 protein 9 [Source:UniProtKB/Swiss-Prot;Acc:O17528]
4889	0.0693357	0.102089	0.184462	0.316872	0.118242	-0.00256234	0.110236	0.0784166	-0.213201	ENSG00000173418	ENSMUSG00000002728	FBgn0031043	WBGene00022394	N(alpha)-acetyltransferase 20, NatB catalytic subunit [Source:HGNC Symbol;Acc:HGNC:15908]	N(alpha)-acetyltransferase 20, NatB catalytic subunit [Source:MGI Symbol;Acc:MGI:1915127]		N-terminal AceTyltransferase B (NatB) complex, catalytic subunit, homolog [Source:UniProtKB/TrEMBL;Acc:Q965S3]
5324	0.55257	0.976403	0.703258	0.415114	0.114018	0.00209866	0.0631701	0.0521116	-0.816213	ENSG00000117425	ENSMUSG00000028681	FBgn0003892	WBGene00004208	patched 2 [Source:HGNC Symbol;Acc:HGNC:9586]	patched 2 [Source:MGI Symbol;Acc:MGI:1095405]		Protein patched homolog 1 [Source:UniProtKB/Swiss-Prot;Acc:Q09614]
4064	6.12046e-05	0.000934239	0.182031	0.000472069	0.843844	-0.00629989	-0.112913	-0.291275	0.0492385	ENSG00000143158	ENSMUSG00000026568	FBgn0037715	WBGene00018765	mitochondrial pyruvate carrier 2 [Source:HGNC Symbol;Acc:HGNC:24515]	mitochondrial pyruvate carrier 2 [Source:MGI Symbol;Acc:MGI:1917706]		Probable mitochondrial pyruvate carrier 2 [Source:UniProtKB/Swiss-Prot;Acc:O01578]
5040	0.0945416	0.0310813	0.364587	0.453389	0.223273	-0.00640816	0.1145	-0.0422741	-0.100964	ENSG00000179918	ENSMUSG00000049091	FBgn0261270	WBGene00012867	selenophosphate synthetase 2 [Source:HGNC Symbol;Acc:HGNC:19686]	selenophosphate synthetase 2 [Source:MGI Symbol;Acc:MGI:108388]		Probable selenide, water dikinase [Source:UniProtKB/Swiss-Prot;Acc:O62461]
3133	1.80053e-06	0.00625263	0.0342452	0.000144803	0.0340158	-0.0055101	-0.128413	-0.294497	0.455516	ENSG00000178096	ENSMUSG00000015943	FBgn0051126	WBGene00019658	bolA family member 1 [Source:HGNC Symbol;Acc:HGNC:24263]	bolA-like 1 (E. coli) [Source:MGI Symbol;Acc:MGI:1916418]		Putative bolA-like protein K11H12.1 [Source:UniProtKB/Swiss-Prot;Acc:P91375]
4234.1b	0.746061	0.142525	0.602878	0.905458	1	-0.00336757	-0.0385967	0.0123786	-0.158117	ENSG00000070961	ENSMUSG00000030302	FBgn0259214	WBGene00003153	ATPase plasma membrane Ca2+ transporting 1 [Source:HGNC Symbol;Acc:HGNC:814]	ATPase, Ca++ transporting, plasma membrane 2 [Source:MGI Symbol;Acc:MGI:105368]		Calcium-transporting ATPase [Source:UniProtKB/TrEMBL;Acc:U4PMD6]
2111	0.464624	0.159916	0.288351	0.542458	0.856256	-0.00191986	0.08235	0.0972694	-0.0176653	ENSG00000138071	ENSMUSG00000020152	FBgn0011742	WBGene00000200	ARP2 actin related protein 2 homolog [Source:HGNC Symbol;Acc:HGNC:169]	ARP2 actin-related protein 2 [Source:MGI Symbol;Acc:MGI:1913963]		Actin-related protein 2 [Source:UniProtKB/Swiss-Prot;Acc:P53489]
693	0.000383982	0.00180178	0.0388377	0.0273841	0.333665	0.0122296	-0.19415	0.148575	-0.258912	ENSG00000106976	ENSMUSG00000033335	FBgn0003392	WBGene00001130	dynamin 1 [Source:HGNC Symbol;Acc:HGNC:2972]	dynamin 2 [Source:MGI Symbol;Acc:MGI:109547]		Dynamin [Source:UniProtKB/Swiss-Prot;Acc:P39055]
4350	1.93701e-06	1.30297e-06	0.83399	0.13032	0.0081065	0.00711771	-0.0122118	-0.147473	0.305578	ENSG00000133226	ENSMUSG00000028809	FBgn0036340	WBGene00004706	serine and arginine repetitive matrix 1 [Source:HGNC Symbol;Acc:HGNC:16638]	serine/arginine repetitive matrix 1 [Source:MGI Symbol;Acc:MGI:1858303]		SR protein related [Source:UniProtKB/TrEMBL;Acc:O62185]
1118	0.00141549	0.00525238	0.126289	0.0309514	0.161	-0.00661046	0.140374	0.132546	0.148782	ENSG00000109917	ENSMUSG00000032078	FBgn0030096	WBGene00020999	ZPR1 zinc finger [Source:HGNC Symbol;Acc:HGNC:13051]	ZPR1 zinc finger [Source:MGI Symbol;Acc:MGI:1330262]		Zinc finger protein ZPR1 homolog [Source:UniProtKB/Swiss-Prot;Acc:O16999]
3359	8.86675e-05	0.000714438	0.00337782	0.131249	0.334718	0.00440894	0.379819	0.102804	0.087742	ENSG00000213551	ENSMUSG00000021811	FBgn0037878	WBGene00001041	DnaJ heat shock protein family (Hsp40) member C9 [Source:HGNC Symbol;Acc:HGNC:19123]	DnaJ heat shock protein family (Hsp40) member C9 [Source:MGI Symbol;Acc:MGI:1915326]		DNaJ domain (Prokaryotic heat shock protein) [Source:UniProtKB/TrEMBL;Acc:Q22751]
1334	0.0781441	0.0598915	0.557023	0.173699	0.146594	-0.00310582	0.071729	-0.118731	-0.345423	ENSG00000004897	ENSMUSG00000020687	FBgn0012058	WBGene00003132	cell division cycle 27 [Source:HGNC Symbol;Acc:HGNC:1728]	cell division cycle 27 [Source:MGI Symbol;Acc:MGI:102685]		Cell division cycle protein 27 homolog [Source:UniProtKB/Swiss-Prot;Acc:Q9N593]
3521	4.44402e-08	6.32039e-08	0.0022078	0.647769	0.168908	-0.00893916	-0.201102	-0.0372724	0.125252	ENSG00000143155	ENSMUSG00000040843	FBgn0031094	WBGene00022803	TOR signaling pathway regulator [Source:HGNC Symbol;Acc:HGNC:30231]	TIP41, TOR signalling pathway regulator-like (S. cerevisiae) [Source:MGI Symbol;Acc:MGI:1915087]		TIP41-like protein [Source:UniProtKB/Swiss-Prot;Acc:P34274]
6140	3.10352e-05	0.0237296	6.60727e-05	0.121556	0.157392	-0.00283624	-0.367482	0.0993202	0.217758	ENSG00000011485	ENSMUSG00000003099	FBgn0005777	WBGene00012665	protein phosphatase 5 catalytic subunit [Source:HGNC Symbol;Acc:HGNC:9322]	protein phosphatase 5, catalytic subunit [Source:MGI Symbol;Acc:MGI:102666]		Serine/threonine-protein phosphatase 5 [Source:UniProtKB/Swiss-Prot;Acc:Q9NES8]
5172	0.029827	0.106452	0.732801	0.0505105	0.0509407	-0.00201561	0.02301	0.164049	-0.370967	ENSG00000103043	ENSMUSG00000010936	FBgn0038058	WBGene00010565	Vac14, PIKFYVE complex component [Source:HGNC Symbol;Acc:HGNC:25507]	Vac14 homolog (S. cerevisiae) [Source:MGI Symbol;Acc:MGI:2157980]		VAC (Yeast VACuole morphology)-Like [Source:UniProtKB/TrEMBL;Acc:Q21225]
917	0.702106	0.675634	0.296673	0.670822	0.473438	-0.000787104	-0.0754124	-0.030005	0.112635	ENSG00000122965	ENSMUSG00000029594	FBgn0036018	WBGene00004315	RNA binding motif protein 19 [Source:HGNC Symbol;Acc:HGNC:29098]	RNA binding motif protein 19 [Source:MGI Symbol;Acc:MGI:1921361]		RBD (RNA binding domain) protein [Source:UniProtKB/TrEMBL;Acc:A0A061AJ27]
2813	0.613791	0.460323	0.491096	0.47519	0.399134	-0.00126309	-0.0747503	0.0468868	-0.180831	ENSG00000087338	ENSMUSG00000001157	FBgn0005695	WBGene00013382	germ cell-less, spermatogenesis associated 1 [Source:HGNC Symbol;Acc:HGNC:23843]	germ cell-less, spermatogenesis associated 1 [Source:MGI Symbol;Acc:MGI:1345156]		GCL (Drosophila Germ Cell-Less) homolog [Source:UniProtKB/TrEMBL;Acc:Q9U1W5]
4010	2.59383e-06	0.000206566	0.00118694	0.0303642	0.216495	0.00614002	-0.27049	0.159334	-0.118046	ENSG00000049541	ENSMUSG00000023104	FBgn0260985	WBGene00004338	replication factor C subunit 2 [Source:HGNC Symbol;Acc:HGNC:9970]	replication factor C (activator 1) 2 [Source:MGI Symbol;Acc:MGI:1341868]		RFC (DNA replication factor) family [Source:UniProtKB/TrEMBL;Acc:O44175]
3456	0.00311422	0.0195667	0.153114	0.003675	0.83164	-0.00372082	0.236696	0.247479	-0.0411207	ENSG00000167721	ENSMUSG00000038335	FBgn0037073	WBGene00006497	TSR1, ribosome maturation factor [Source:HGNC Symbol;Acc:HGNC:25542]	TSR1 20S rRNA accumulation [Source:MGI Symbol;Acc:MGI:2144566]		Pre-rRNA-processing protein TSR1 homolog [Source:UniProtKB/Swiss-Prot;Acc:Q19329]
1212	0.0869055	0.0944723	0.675899	0.119459	0.131583	0.0059531	-0.0241854	0.109545	-0.963553	ENSG00000090376	ENSMUSG00000059883	FBgn0010441	WBGene00004029	interleukin 1 receptor associated kinase 3 [Source:HGNC Symbol;Acc:HGNC:17020]	interleukin-1 receptor-associated kinase 4 [Source:MGI Symbol;Acc:MGI:2182474]		Pelle IRAK-like kinase 1; Pelle/IL-1 receptor associated Kinase (IRAK) [Source:UniProtKB/TrEMBL;Acc:G5ECP4]
2857	2.20132e-08	1	0.000324396	7.50864e-05	0.000283723	0.00157466	-0.699588	-0.733941	-0.805909	ENSG00000088826	ENSMUSG00000027333	FBgn0002036	WBGene00016061	spermine oxidase [Source:HGNC Symbol;Acc:HGNC:15862]	spermine oxidase [Source:MGI Symbol;Acc:MGI:2445356]
5939	1.42844e-11	4.07339e-13	0.468745	0.0453295	0.23368	0.0663756	-0.0814869	-0.200845	-0.130166	ENSG00000174473	ENSMUSG00000020520	FBgn0030930	WBGene00001632	polypeptide N-acetylgalactosaminyltransferase like 6 [Source:HGNC Symbol;Acc:HGNC:33844]	polypeptide N-acetylgalactosaminyltransferase 10 [Source:MGI Symbol;Acc:MGI:1890480]		Probable N-acetylgalactosaminyltransferase 7 [Source:UniProtKB/Swiss-Prot;Acc:O61397]
3005	9.51206e-09	0.0176073	1.99471e-08	0.0419604	0.182649	-0.00368228	-1.14494	-0.115786	0.118961	ENSG00000198356	ENSMUSG00000052456	FBgn0033191	WBGene00014025	arsA arsenite transporter, ATP-binding, homolog 1 (bacterial) [Source:HGNC Symbol;Acc:HGNC:752]	arsA arsenite transporter, ATP-binding, homolog 1 (bacterial) [Source:MGI Symbol;Acc:MGI:1928379]		ATPase asna-1 [Source:UniProtKB/Swiss-Prot;Acc:P30632]
3819	0.865298	0.772612	0.637563	0.609399	0.471987	-0.00034072	0.0303672	0.0339917	0.0622345	ENSG00000143621	ENSMUSG00000001016	FBgn0038046	WBGene00011253	interleukin enhancer binding factor 2 [Source:HGNC Symbol;Acc:HGNC:6037]	interleukin enhancer binding factor 2 [Source:MGI Symbol;Acc:MGI:1915031]
1410	0.00287335	0.334152	0.220412	0.196309	0.000570123	-0.00207325	0.0804066	0.0989027	-0.87819	ENSG00000169241	ENSMUSG00000027953	FBgn0025469	WBGene00011190	solute carrier family 50 member 1 [Source:HGNC Symbol;Acc:HGNC:30657]	solute carrier family 50 (sugar transporter), member 1 [Source:MGI Symbol;Acc:MGI:107417]		Sugar transporter SWEET [Source:UniProtKB/TrEMBL;Acc:P92011]
5162	1.70455e-05	0.00133462	0.0998492	0.0223386	0.00493876	0.00796281	-0.129012	-0.336566	0.631624	ENSG00000069966	ENSMUSG00000032192	FBgn0030011	WBGene00001680	G protein subunit beta 5 [Source:HGNC Symbol;Acc:HGNC:4401]	guanine nucleotide binding protein (G protein), beta 5 [Source:MGI Symbol;Acc:MGI:101848]		Guanine nucleotide-binding protein subunit beta-2 [Source:UniProtKB/Swiss-Prot;Acc:Q20636]
3034	2.22654e-05	0.068556	0.0417855	1.27616e-05	0.552322	0.00320838	-0.128689	0.357524	-0.0856988	ENSG00000137509	ENSMUSG00000061119	FBgn0032864	WBGene00003956	prolylcarboxypeptidase [Source:HGNC Symbol;Acc:HGNC:9344]	prolylcarboxypeptidase (angiotensinase C) [Source:MGI Symbol;Acc:MGI:1919711]		Putative serine protease pcp-1 [Source:UniProtKB/Swiss-Prot;Acc:P34610]
4270	0.000691823	0.991903	0.0942549	0.000170703	0.0835933	1.89696e-05	-0.116629	0.263859	-0.187371	ENSG00000087191	ENSMUSG00000020708	FBgn0020369	WBGene00004506	proteasome 26S subunit, ATPase 5 [Source:HGNC Symbol;Acc:HGNC:9552]	protease (prosome, macropain) 26S subunit, ATPase 5 [Source:MGI Symbol;Acc:MGI:105047]		Proteasome Regulatory Particle, ATPase-like [Source:UniProtKB/TrEMBL;Acc:Q9XTT9]
2459	0.07378	0.208617	0.0171661	0.294907	0.735518	-0.00167816	-0.192145	0.112095	-0.0474712	ENSG00000120314	ENSMUSG00000042660	FBgn0037943	WBGene00012858	WD repeat domain 55 [Source:HGNC Symbol;Acc:HGNC:25971]	WD repeat domain 55 [Source:MGI Symbol;Acc:MGI:1915186]		3E324 [Source:UniProtKB/TrEMBL;Acc:G5EEZ4]
5829	0.00201565	0.00369909	1	0.204116	0.00689301	0.0137173	-0.0372295	-0.0746019	0.339502	ENSG00000182168	ENSMUSG00000059921	FBgn0034013	WBGene00006745	unc-5 netrin receptor C [Source:HGNC Symbol;Acc:HGNC:12569]	unc-5 netrin receptor C [Source:MGI Symbol;Acc:MGI:1095412]		Netrin receptor unc-5 [Source:UniProtKB/Swiss-Prot;Acc:Q26261]
3592	4.79377e-06	1.44202e-06	0.149043	0.0983069	0.156192	-0.0079815	0.12512	-0.103559	0.330161	ENSG00000093144	ENSMUSG00000019883	FBgn0039531	WBGene00001152	ethylmalonyl-CoA decarboxylase 1 [Source:HGNC Symbol;Acc:HGNC:21489]	enoyl Coenzyme A hydratase domain containing 1 [Source:MGI Symbol;Acc:MGI:1277169]		Enoyl-CoA Hydratase [Source:UniProtKB/TrEMBL;Acc:A0A131MCK1]
6097	2.86049e-05	0.00121483	0.00070967	0.152452	0.207056	-0.00396518	-0.307504	-0.088902	0.186123	ENSG00000149792	ENSMUSG00000007338	FBgn0030433	WBGene00011247	mitochondrial ribosomal protein L49 [Source:HGNC Symbol;Acc:HGNC:1176]	mitochondrial ribosomal protein L49 [Source:MGI Symbol;Acc:MGI:108180]		Probable 39S ribosomal protein L49, mitochondrial [Source:UniProtKB/Swiss-Prot;Acc:Q21939]
2850	0.122473	0.0190127	0.442055	0.339404	0.61132	-0.00346231	-0.0851335	-0.0563005	0.0928631	ENSG00000126581	ENSMUSG00000035086	FBgn0264325	WBGene00000247	beclin 1 [Source:HGNC Symbol;Acc:HGNC:1034]	beclin 1, autophagy related [Source:MGI Symbol;Acc:MGI:1891828]		Beclin homolog [Source:UniProtKB/Swiss-Prot;Acc:Q22592]
2478	2.03626e-06	0.0145294	0.306591	0.0010131	0.000269569	-0.00546574	0.0859487	0.378806	0.427312	ENSG00000162889	ENSMUSG00000016528	FBgn0013987	WBGene00007007	mitogen-activated protein kinase-activated protein kinase 2 [Source:HGNC Symbol;Acc:HGNC:6887]	MAP kinase-activated protein kinase 2 [Source:MGI Symbol;Acc:MGI:109298]		MAP kinase-activated protein kinase mak-2 [Source:UniProtKB/Swiss-Prot;Acc:Q965G5]
418.1a	0.000961378	0.0823584	0.0104896	0.00251662	0.929365	-0.00226793	-0.173438	0.226558	-0.0249652	ENSG00000198818	ENSMUSG00000040848	FBgn0037009	WBGene00009191	SFT2 domain containing 1 [Source:HGNC Symbol;Acc:HGNC:21102]	SFT2 domain containing 2 [Source:MGI Symbol;Acc:MGI:1917362]		Vesicle transport protein [Source:UniProtKB/TrEMBL;Acc:Q7YTP0]
335	9.09421e-09	4.40906e-05	0.00922886	1.44153e-05	0.436352	0.0279178	-0.269124	0.443368	-0.344648	ENSG00000168398	ENSMUSG00000045382	FBgn0019940	WBGene00016842	bradykinin receptor B2 [Source:HGNC Symbol;Acc:HGNC:1030]	chemokine (C-X-C motif) receptor 4 [Source:MGI Symbol;Acc:MGI:109563]		NeuroPeptide Receptor family [Source:UniProtKB/TrEMBL;Acc:Q7YXG8]
767	0.00106389	9.5223e-05	0.107303	0.931436	0.241408	-0.00602197	-0.130701	-0.00562375	0.24413	ENSG00000172113	ENSMUSG00000032478	FBgn0030573	WBGene00021692	NME/NM23 nucleoside diphosphate kinase 6 [Source:HGNC Symbol;Acc:HGNC:20567]	NME/NM23 nucleoside diphosphate kinase 6 [Source:MGI Symbol;Acc:MGI:1861676]
4330	0.229707	1	0.106406	0.10215	0.475326	0.00022118	-0.110021	0.0942687	-0.19868	ENSG00000040933	ENSMUSG00000026113	FBgn0259166	WBGene00010975	inositol polyphosphate-4-phosphatase type I A [Source:HGNC Symbol;Acc:HGNC:6074]	inositol polyphosphate-4-phosphatase, type I [Source:MGI Symbol;Acc:MGI:1931123]		Inositol polyphosphate-4-phosphatase [Source:UniProtKB/TrEMBL;Acc:Q8MUM1]
5695	2.00953e-05	0.00257007	0.000689928	0.0627181	0.160725	-0.00596856	-0.40139	0.101702	-0.466025	ENSG00000178802	ENSMUSG00000032306	FBgn0037744	WBGene00015464	mannose phosphate isomerase [Source:HGNC Symbol;Acc:HGNC:7216]	mannose phosphate isomerase [Source:MGI Symbol;Acc:MGI:97075]
1073	0.00117123	0.207064	0.00710063	0.00176567	1	-0.00197555	-0.187566	-0.252153	-0.0428066	ENSG00000135776	ENSMUSG00000031974	FBgn0023536	WBGene00001811	ATP binding cassette subfamily B member 10 [Source:HGNC Symbol;Acc:HGNC:41]	ATP-binding cassette, sub-family B (MDR/TAP), member 10 [Source:MGI Symbol;Acc:MGI:1860508]		HAlF transporter (PGP related) [Source:UniProtKB/TrEMBL;Acc:O45278]
1490	0.00713294	0.035148	0.357535	0.188559	0.0115893	0.0081591	0.085858	0.106465	-0.55118	ENSG00000143344	ENSMUSG00000026482	FBgn0026376	WBGene00017891	ral guanine nucleotide dissociation stimulator like 1 [Source:HGNC Symbol;Acc:HGNC:30281]	ral guanine nucleotide dissociation stimulator,-like 1 [Source:MGI Symbol;Acc:MGI:107484]		Ral GDS-Like [Source:UniProtKB/TrEMBL;Acc:G4SFM6]
4453	0.048459	0.0225699	0.185233	0.244282	0.400985	0.00566976	-0.068062	-0.0903225	-0.182404	ENSG00000145246	ENSMUSG00000025324	FBgn0032120	WBGene00012360	ATPase phospholipid transporting 10D (putative) [Source:HGNC Symbol;Acc:HGNC:13549]	ATPase, class V, type 10A [Source:MGI Symbol;Acc:MGI:1330809]		Phospholipid-transporting ATPase [Source:UniProtKB/TrEMBL;Acc:O18182]
3695	0.106042	0.466156	0.591823	0.357337	0.0139886	-0.0011671	-0.0424958	-0.110313	0.633928	ENSG00000138175	ENSMUSG00000025035	FBgn0038916	WBGene00000188	ADP ribosylation factor like GTPase 3 [Source:HGNC Symbol;Acc:HGNC:694]	ADP-ribosylation factor-like 3 [Source:MGI Symbol;Acc:MGI:1929699]		ADP-ribosylation factor-like protein 3 [Source:UniProtKB/Swiss-Prot;Acc:O45379]
3028	1.03584e-08	0.182682	1	2.42355e-11	0.668967	-0.00787991	0.180134	-1.02418	0.118349	ENSG00000174437	ENSMUSG00000029467	FBgn0263006	WBGene00004736	ATPase sarcoplasmic/endoplasmic reticulum Ca2+ transporting 2 [Source:HGNC Symbol;Acc:HGNC:812]	ATPase, Ca++ transporting, cardiac muscle, slow twitch 2 [Source:MGI Symbol;Acc:MGI:88110]		Calcium-transporting ATPase [Source:UniProtKB/TrEMBL;Acc:G5EEK8]
5220	0.0799228	0.437013	0.121467	0.086645	0.191309	-0.00137803	0.208479	0.123313	0.148755	ENSG00000101654	ENSMUSG00000009535	FBgn0001974	WBGene00006447	RNA guanine-7 methyltransferase [Source:HGNC Symbol;Acc:HGNC:10075]	RNA (guanine-7-) methyltransferase [Source:MGI Symbol;Acc:MGI:1915147]		mRNA cap guanine-N7 methyltransferase [Source:UniProtKB/Swiss-Prot;Acc:Q9XVS1]
3430	0.115045	0.0136187	0.654904	0.261776	0.674157	-0.00550826	-0.0577224	0.0602326	0.0652992	ENSG00000070718	ENSMUSG00000021824	FBgn0000330	WBGene00000164	adaptor related protein complex 3 mu 2 subunit [Source:HGNC Symbol;Acc:HGNC:570]	adaptor-related protein complex 3, mu 1 subunit [Source:MGI Symbol;Acc:MGI:1929212]		AdaPtin, Mu/medium chain (Clathrin associated complex) [Source:UniProtKB/TrEMBL;Acc:Q20736]
761	0.0358393	0.944809	0.633993	0.000635706	0.688387	-0.000141288	-0.0382541	-0.437157	0.0444254	ENSG00000177105	ENSMUSG00000073982	FBgn0039532	WBGene00003239	ras homolog family member G [Source:HGNC Symbol;Acc:HGNC:672]	ras homolog family member G [Source:MGI Symbol;Acc:MGI:1928370]		Rac-like GTPase [Source:UniProtKB/TrEMBL;Acc:G5EBV3]
1772	0.083511	0.932878	0.0247303	0.549434	0.074366	-0.00012803	0.162258	0.0366466	0.252043	ENSG00000179218	ENSMUSG00000003814	FBgn0005585	WBGene00000802	calreticulin [Source:HGNC Symbol;Acc:HGNC:1455]	calreticulin [Source:MGI Symbol;Acc:MGI:88252]		Calreticulin [Source:UniProtKB/Swiss-Prot;Acc:P27798]
4959	0.0127436	0.149638	0.147819	0.0287856	0.0950403	0.00520635	-0.0736474	0.206681	-0.149818	ENSG00000071539	ENSMUSG00000021569	FBgn0051453	WBGene00008641	thyroid hormone receptor interactor 13 [Source:HGNC Symbol;Acc:HGNC:12307]	thyroid hormone receptor interactor 13 [Source:MGI Symbol;Acc:MGI:1916966]		Putative pachytene checkpoint protein 2 [Source:UniProtKB/Swiss-Prot;Acc:Q09535]
3706	0.0332881	0.00383434	0.546531	0.241947	0.464195	-0.00432581	0.0313676	0.0681743	-0.592763	ENSG00000142784	ENSMUSG00000037622	FBgn0000057	WBGene00044440	WD and tetratricopeptide repeats 1 [Source:HGNC Symbol;Acc:HGNC:29175]	WD and tetratricopeptide repeats 1 [Source:MGI Symbol;Acc:MGI:2685541]		ADiPose (Drosophila obesity gene) Related [Source:UniProtKB/TrEMBL;Acc:W6RRQ3]
1348	4.42571e-09	1.36773e-07	0.00255791	0.00516803	0.632227	-0.0068489	0.471588	0.187958	-0.057448	ENSG00000139433	ENSMUSG00000011884	FBgn0030641	WBGene00022347	glycolipid transfer protein [Source:HGNC Symbol;Acc:HGNC:24867]	glycolipid transfer protein [Source:MGI Symbol;Acc:MGI:1929253]
5692	0.0120422	0.0343793	0.503094	0.0086165	0.375596	-0.00397699	-0.0502301	-0.196125	-0.334874	ENSG00000132361	ENSMUSG00000020741	FBgn0034087	WBGene00000550	clustered mitochondria homolog [Source:HGNC Symbol;Acc:HGNC:29094]	clustered mitochondria (cluA/CLU1) homolog [Source:MGI Symbol;Acc:MGI:1921398]		Clustered mitochondria protein homolog [Source:UniProtKB/Swiss-Prot;Acc:P34466]
5432	0.000793903	0.269282	0.632367	0.0227197	0.000410065	0.012419	0.147013	0.171257	1.37687	ENSG00000244025	ENSMUSG00000060691	FBgn0034819	WBGene00003769	keratin associated protein 19-3 [Source:HGNC Symbol;Acc:HGNC:18938]	keratin associated protein 19-1 [Source:MGI Symbol;Acc:MGI:2157755]		Neuropeptide-like protein 31 QWGYGGY-amide GYGGYGGY-amide GYGGY-amide GMYGGY-amide PYGGYGW-amide [Source:UniProtKB/Swiss-Prot;Acc:O44662]
3894	0.714986	0.842932	0.363115	0.868843	0.253739	-0.000665903	0.0514612	-0.0107192	-0.218889	ENSG00000138346	ENSMUSG00000036875	FBgn0030170	WBGene00001016	DNA replication helicase/nuclease 2 [Source:HGNC Symbol;Acc:HGNC:2939]	DNA replication helicase/nuclease 2 [Source:MGI Symbol;Acc:MGI:2443732]		Yeast DNA helicase/endonuclease family [Source:UniProtKB/TrEMBL;Acc:Q9U3F2]
2312	0.211187	0.280924	0.121602	0.965347	0.134541	-0.00181955	-0.119771	0.00307504	-0.73139	ENSG00000197157	ENSMUSG00000001424	FBgn0035121	WBGene00006626	staphylococcal nuclease and tudor domain containing 1 [Source:HGNC Symbol;Acc:HGNC:30646]	staphylococcal nuclease and tudor domain containing 1 [Source:MGI Symbol;Acc:MGI:1929266]		Tudor Staphylococcal Nuclease homolog [Source:UniProtKB/TrEMBL;Acc:Q19328]
3075	0.00097242	0.30525	0.0994575	0.00151465	0.0445806	0.00121796	-0.0917449	-0.254358	0.20108	ENSG00000141002	ENSMUSG00000001472	FBgn0027549	WBGene00010620	transcription factor 25 [Source:HGNC Symbol;Acc:HGNC:29181]	transcription factor 25 (basic helix-loop-helix) [Source:MGI Symbol;Acc:MGI:1914105]
3389	0.00431539	0.0103835	0.198297	0.00839975	0.812703	0.00532062	-0.0831939	-0.166199	0.0582008	ENSG00000135441	ENSMUSG00000090247	FBgn0050077	WBGene00011872	biogenesis of lysosomal organelles complex 1 subunit 1 [Source:HGNC Symbol;Acc:HGNC:4200]	biogenesis of lysosomal organelles complex-1, subunit 1 [Source:MGI Symbol;Acc:MGI:1195276]		Biogenesis of lysosome-related organelles complex 1 subunit 1 [Source:UniProtKB/Swiss-Prot;Acc:Q22616]
749.1b	0.000180676	0.00059869	0.21518	0.00797904	0.245476	-0.00618801	0.104357	0.320567	0.101837	ENSG00000165417	ENSMUSG00000020962	FBgn0011289	WBGene00004136	general transcription factor IIA subunit 1 [Source:HGNC Symbol;Acc:HGNC:4646]	general transcription factor II A, 1 [Source:MGI Symbol;Acc:MGI:1933277]		Prion-like-(Q/N-rich)-domain-bearing protein [Source:UniProtKB/TrEMBL;Acc:O44625]
5977	0.120556	0.0580659	0.755412	0.192131	0.201627	-0.00576811	0.0234783	-0.100796	-0.421816	ENSG00000185164	ENSMUSG00000030835	FBgn0033482	WBGene00015344	NODAL modulator 2 [Source:HGNC Symbol;Acc:HGNC:22652]	nodal modulator 1 [Source:MGI Symbol;Acc:MGI:2385850]		Nicotinic Receptor Associated [Source:UniProtKB/TrEMBL;Acc:Q9UAN9]
3948	0.0644983	0.461446	0.358146	0.0550055	0.0694468	-0.00105332	-0.0988598	-0.143185	0.37836	ENSG00000144580	ENSMUSG00000026174	FBgn0031047	WBGene00016139	CCR4-NOT transcription complex subunit 9 [Source:HGNC Symbol;Acc:HGNC:10445]	CCR4-NOT transcription complex, subunit 9 [Source:MGI Symbol;Acc:MGI:1928902]		NOT-Like (Yeast CCR4/NOT complex component) [Source:UniProtKB/TrEMBL;Acc:Q18224]
2475	1.63891e-11	3.65094e-08	0.000849729	0.00946245	0.00800803	-0.0166813	-0.557967	0.292393	0.438913	ENSG00000117602	ENSMUSG00000022951	FBgn0086370	WBGene00004321	RCAN family member 3 [Source:HGNC Symbol;Acc:HGNC:3042]	regulator of calcineurin 1 [Source:MGI Symbol;Acc:MGI:1890564]		Calcipressin-like protein [Source:UniProtKB/Swiss-Prot;Acc:P53806]
2220	0.514862	0.962824	0.152401	0.493613	0.376612	-0.000141194	-0.122615	0.0696504	-0.0791616	ENSG00000067836	ENSMUSG00000022540	FBgn0036697	WBGene00019196	rogdi homolog [Source:HGNC Symbol;Acc:HGNC:29478]	rogdi homolog [Source:MGI Symbol;Acc:MGI:1913299]		Protein rogdi homolog [Source:UniProtKB/Swiss-Prot;Acc:O17213]
1306	0.000267482	0.0315274	0.000696387	0.0429275	0.433666	0.00349526	-0.236992	0.148714	0.0715271	ENSG00000039650	ENSMUSG00000002963	FBgn0037578	WBGene00009010	polynucleotide kinase 3'-phosphatase [Source:HGNC Symbol;Acc:HGNC:9154]	polynucleotide kinase 3'- phosphatase [Source:MGI Symbol;Acc:MGI:1891698]
4919	0.00142043	0.00220846	0.00343954	0.645188	0.677459	-0.00395785	0.263649	0.0273133	0.0844432	ENSG00000125870	ENSMUSG00000008333	FBgn0003449	WBGene00004386	small nuclear ribonucleoprotein polypeptide B2 [Source:HGNC Symbol;Acc:HGNC:11155]	U2 small nuclear ribonucleoprotein B [Source:MGI Symbol;Acc:MGI:104805]		RNP (RRM RNA binding domain) containing [Source:UniProtKB/TrEMBL;Acc:U4PBX2]
3253	0.00525143	0.683908	0.000291843	0.21428	0.42631	0.000445602	-0.265227	-0.130555	0.161862	ENSG00000145782	ENSMUSG00000032905	FBgn0036255	WBGene00002982	autophagy related 12 [Source:HGNC Symbol;Acc:HGNC:588]	autophagy related 12 [Source:MGI Symbol;Acc:MGI:1914776]		Ubiquitin-like protein ATG12 [Source:UniProtKB/TrEMBL;Acc:Q10931]
3892	0.255205	0.039642	0.721096	0.62339	0.352207	0.00395994	0.0259028	-0.0283524	-0.342983	ENSG00000084774	ENSMUSG00000013629	FBgn0003189	WBGene00004259	carbamoyl-phosphate synthetase 2, aspartate transcarbamylase, and dihydroorotase [Source:HGNC Symbol;Acc:HGNC:1424]	carbamoyl-phosphate synthetase 2, aspartate transcarbamylase, and dihydroorotase [Source:MGI Symbol;Acc:MGI:1916969]		CAD protein Glutamine-dependent carbamoyl-phosphate synthase Aspartate carbamoyltransferase Dihydroorotase [Source:UniProtKB/Swiss-Prot;Acc:Q18990]
3995	9.49597e-05	0.00737996	0.515997	0.000123766	0.244437	-0.00575618	0.12548	-0.554791	0.14959	ENSG00000264364	ENSMUSG00000009013	FBgn0026141	WBGene00001005	dynein light chain LC8-type 2 [Source:HGNC Symbol;Acc:HGNC:24596]	dynein light chain LC8-type 1 [Source:MGI Symbol;Acc:MGI:1861457]		Dynein light chain 1, cytoplasmic [Source:UniProtKB/Swiss-Prot;Acc:Q22799]
2523	0.000321715	0.230079	7.2065e-05	0.0905675	0.34192	-0.00169995	0.346004	0.131189	-0.112056	ENSG00000132792	ENSMUSG00000027649	FBgn0037644	WBGene00019711	catenin beta like 1 [Source:HGNC Symbol;Acc:HGNC:15879]	catenin, beta like 1 [Source:MGI Symbol;Acc:MGI:1913892]
1471.1c	2.45574e-14	0.00869841	1.04072e-07	1.11818e-08	0.199784	0.00654999	-1.07564	1.02852	-0.304049	ENSG00000214063	ENSMUSG00000058254	FBgn0029507	WBGene00006634	tetraspanin 4 [Source:HGNC Symbol;Acc:HGNC:11859]	tetraspanin 7 [Source:MGI Symbol;Acc:MGI:1298407]		Tetraspanin [Source:UniProtKB/TrEMBL;Acc:Q19983]
2246	0.000195775	0.0479039	0.512543	2.16743e-05	0.52318	0.00880053	-0.0362548	-0.482041	0.193384	ENSG00000196517	ENSMUSG00000028542	FBgn0267326	WBGene00004908	solute carrier family 6 member 9 [Source:HGNC Symbol;Acc:HGNC:11056]	solute carrier family 6 (neurotransmitter transporter, glycine), member 9 [Source:MGI Symbol;Acc:MGI:95760]		Transporter [Source:UniProtKB/TrEMBL;Acc:Q9XUG5]
1344	4.94084e-09	2.18548e-05	0.118252	7.86851e-07	0.635743	0.0101335	-0.256548	0.56255	-0.0587686	ENSG00000148180	ENSMUSG00000026879	FBgn0010225	WBGene00015691	gelsolin [Source:HGNC Symbol;Acc:HGNC:4620]	gelsolin [Source:MGI Symbol;Acc:MGI:95851]		VILliN related [Source:UniProtKB/TrEMBL;Acc:P91041]
1736	5.8684e-07	0.617958	0.0029229	0.52268	3.06168e-07	0.000824415	0.375561	0.0408036	-2.17854	ENSG00000164073	ENSMUSG00000025759	FBgn0035767	WBGene00013996	major facilitator superfamily domain containing 8 [Source:HGNC Symbol;Acc:HGNC:28486]	major facilitator superfamily domain containing 8 [Source:MGI Symbol;Acc:MGI:1919425]
1292	6.06006e-05	0.0175126	0.00983144	0.027163	0.0143131	-0.00447517	-0.279406	0.186644	-0.266068	ENSG00000214706	ENSMUSG00000010048	FBgn0051694	WBGene00010232	interferon related developmental regulator 2 [Source:HGNC Symbol;Acc:HGNC:5457]	interferon-related developmental regulator 2 [Source:MGI Symbol;Acc:MGI:1316708]
4497	7.56122e-05	0.00250722	0.116616	0.0394682	0.00757657	-0.00878471	-0.114571	0.180512	0.338718	ENSG00000052749	ENSMUSG00000035049	FBgn0030504	WBGene00021595	ribosomal RNA processing 12 homolog [Source:HGNC Symbol;Acc:HGNC:29100]	ribosomal RNA processing 12 homolog (S. cerevisiae) [Source:MGI Symbol;Acc:MGI:2147437]
2983	0.000634064	0.480554	2.61793e-05	0.217813	0.43637	-0.00137417	0.465007	0.0958488	-0.349703	ENSG00000138768	ENSMUSG00000029407	FBgn0040087	WBGene00010713	USO1 vesicle transport factor [Source:HGNC Symbol;Acc:HGNC:30904]	USO1 vesicle docking factor [Source:MGI Symbol;Acc:MGI:1929095]		USO1 (Yeast transport protein) homolog [Source:UniProtKB/TrEMBL;Acc:G5EGG0]
5562	0.0348374	0.0156053	0.67562	0.0281519	0.847311	-0.00448523	0.0346143	0.198573	-0.0179874	ENSG00000188026	ENSMUSG00000029392	FBgn0024985	WBGene00007860	Rab interacting lysosomal protein like 1 [Source:HGNC Symbol;Acc:HGNC:26814]	Rab interacting lysosomal protein-like 1 [Source:MGI Symbol;Acc:MGI:1922945]		RILP (Rab7-Interacting Lysosomal Protein) homolog [Source:UniProtKB/TrEMBL;Acc:G5EDL7]
5027	0.000224762	0.460939	0.12275	0.00022553	0.0258514	-0.000968308	-0.227677	0.333581	0.544421	ENSG00000137876	ENSMUSG00000032215	FBgn0037899	WBGene00004437	ribosomal L24 domain containing 1 [Source:HGNC Symbol;Acc:HGNC:18479]	ribosomal L24 domain containing 1 [Source:MGI Symbol;Acc:MGI:2681840]		Probable ribosome biogenesis protein RLP24 [Source:UniProtKB/Swiss-Prot;Acc:Q17606]
3298	0.00321423	0.0184293	0.360392	0.0121065	0.118679	-0.00386652	0.076745	0.216612	-0.152915	ENSG00000115145	ENSMUSG00000026718	FBgn0027363	WBGene00004109	signal transducing adaptor molecule 2 [Source:HGNC Symbol;Acc:HGNC:11358]	signal transducing adaptor molecule (SH3 domain and ITAM motif) 1 [Source:MGI Symbol;Acc:MGI:1329014]		Signal transducing adapter molecule 1 [Source:UniProtKB/Swiss-Prot;Acc:O01498]
3505	0.0053859	0.012811	0.009511	0.712503	0.217205	0.00691908	0.406962	0.0210621	0.352621	ENSG00000145945	ENSMUSG00000001962	FBgn0039557	WBGene00008143	family with sequence similarity 50 member B [Source:HGNC Symbol;Acc:HGNC:18789]	family with sequence similarity 50, member A [Source:MGI Symbol;Acc:MGI:1351626]		Protein FAM50 homolog [Source:UniProtKB/Swiss-Prot;Acc:Q18691]
1163	0.0626143	1	0.194512	0.0317844	0.0975823	0.00100733	-0.0940181	0.164331	-0.635352	ENSG00000148943	ENSMUSG00000003872	FBgn0039269	WBGene00002996	lin-7 homolog C, crumbs cell polarity complex component [Source:HGNC Symbol;Acc:HGNC:17789]	lin-7 homolog B (C. elegans) [Source:MGI Symbol;Acc:MGI:1330858]
927	0.000612069	0.0760477	0.894588	0.462903	3.63253e-05	-0.0052626	0.00791037	0.0554954	-0.735595	ENSG00000171174	ENSMUSG00000029136	FBgn0025640	WBGene00008548	ribokinase [Source:HGNC Symbol;Acc:HGNC:30325]	ribokinase [Source:MGI Symbol;Acc:MGI:1918586]		Ribokinase [Source:UniProtKB/TrEMBL;Acc:Q19133]
3679	0.00772246	0.659039	0.97375	0.00142757	0.0333605	0.000823376	-0.00265882	0.252262	-0.256442	ENSG00000136279	ENSMUSG00000020476	FBgn0036372	WBGene00010664	drebrin like [Source:HGNC Symbol;Acc:HGNC:2696]	drebrin-like [Source:MGI Symbol;Acc:MGI:700006]		DreBriN 1/DreBriN-like (Where Drebrin is from Developmentally REgulated BRaIN protein) family homolog [Source:UniProtKB/TrEMBL;Acc:Q9XUT0]
4478	0.046455	0.606104	0.00765097	0.101985	0.812973	-0.00150948	-0.228109	0.124871	-0.0479158	ENSG00000076685	ENSMUSG00000025041	FBgn0052549	WBGene00022201	5'-nucleotidase, cytosolic II [Source:HGNC Symbol;Acc:HGNC:8022]	5'-nucleotidase, cytosolic II [Source:MGI Symbol;Acc:MGI:2178563]
2693	5.69046e-05	0.000247202	0.158665	0.00766015	0.206536	0.0111332	0.160485	0.224441	-0.397221	ENSG00000072110	ENSMUSG00000015143	FBgn0000667	WBGene00000228	actinin alpha 1 [Source:HGNC Symbol;Acc:HGNC:163]	actinin, alpha 1 [Source:MGI Symbol;Acc:MGI:2137706]		AcTiniN [Source:UniProtKB/TrEMBL;Acc:H2L2C8]
558	1.07649e-06	0.297943	0.0350682	1.61782e-06	0.0344031	0.00497855	-0.259521	-0.408577	0.199376	ENSG00000162433	ENSMUSG00000024782	FBgn0042094	WBGene00014058	adenylate kinase 4 [Source:HGNC Symbol;Acc:HGNC:363]	adenylate kinase 3 [Source:MGI Symbol;Acc:MGI:1860835]		Probable adenylate kinase isoenzyme ZK673.2 [Source:UniProtKB/Swiss-Prot;Acc:Q09629]
387	0.0636761	0.0452626	0.0817891	0.562138	0.297458	0.00570737	-0.105558	-0.039148	-0.384638	ENSG00000154217	ENSMUSG00000040430	FBgn0027872	WBGene00022155	phosphatidylinositol transfer protein, cytoplasmic 1 [Source:HGNC Symbol;Acc:HGNC:21045]	phosphatidylinositol transfer protein, cytoplasmic 1 [Source:MGI Symbol;Acc:MGI:1919045]
2525	0.0454357	0.0626513	0.405632	0.0672949	0.21751	-0.00321002	-0.0666678	-0.128552	0.168345	ENSG00000180992	ENSMUSG00000023939	FBgn0040389	WBGene00018475	mitochondrial ribosomal protein L14 [Source:HGNC Symbol;Acc:HGNC:14279]	mitochondrial ribosomal protein L14 [Source:MGI Symbol;Acc:MGI:1333864]		Mitochondrial Ribosomal Protein, Large [Source:UniProtKB/TrEMBL;Acc:Q20430]
5879	0.00132328	0.260749	0.828163	0.000835205	0.0168162	-0.00168441	-0.0139902	0.277294	0.46845	ENSG00000145041	ENSMUSG00000040325	FBgn0034641	WBGene00014243	DDB1 and CUL4 associated factor 1 [Source:HGNC Symbol;Acc:HGNC:30911]	DDB1 and CUL4 associated factor 1 [Source:MGI Symbol;Acc:MGI:2445220]		DDB1- and CUL4-associated factor homolog 1 [Source:UniProtKB/Swiss-Prot;Acc:Q21106]
3072	3.25632e-07	2.7591e-09	0.714582	0.803746	0.0928117	-0.00987346	0.0459803	0.0145709	-0.23566	ENSG00000085760	ENSMUSG00000020459	FBgn0039588	WBGene00009771	mitochondrial translational initiation factor 2 [Source:HGNC Symbol;Acc:HGNC:7441]	mitochondrial translational initiation factor 2 [Source:MGI Symbol;Acc:MGI:1924034]
3537	2.10551e-08	8.75015e-05	0.00446943	0.000187001	0.0898793	-0.00701996	-0.18776	-0.283526	-0.248991	ENSG00000108039	ENSMUSG00000025027	FBgn0026150	WBGene00000155	X-prolyl aminopeptidase 1 [Source:HGNC Symbol;Acc:HGNC:12822]	X-prolyl aminopeptidase (aminopeptidase P) 1, soluble [Source:MGI Symbol;Acc:MGI:2180003]		Xaa-Pro aminopeptidase app-1 [Source:UniProtKB/Swiss-Prot;Acc:O44750]
4371	0.000643203	0.672578	4.17033e-05	0.657581	0.0660046	-0.00119329	-0.420276	0.0353184	-0.275042	ENSG00000159423	ENSMUSG00000028737	FBgn0037138	WBGene00000112	aldehyde dehydrogenase 4 family member A1 [Source:HGNC Symbol;Acc:HGNC:406]	aldehyde dehydrogenase 4 family, member A1 [Source:MGI Symbol;Acc:MGI:2443883]		ALdehyde deHydrogenase [Source:UniProtKB/TrEMBL;Acc:Q6A593]
5174	3.49888e-05	0.000322687	0.0100457	0.0114972	0.928878	-0.00998251	-0.16088	0.237669	0.0189924	ENSG00000048162	ENSMUSG00000025869	FBgn0039868	WBGene00013958	NOP16 nucleolar protein [Source:HGNC Symbol;Acc:HGNC:26934]	NOP16 nucleolar protein [Source:MGI Symbol;Acc:MGI:107862]		Nucleolar protein 16 [Source:UniProtKB/Swiss-Prot;Acc:Q94402]
683.1e	1.18316e-06	0.00315521	0.484781	0.000420128	0.00100932	-0.0176375	0.148723	0.292082	-1.07114	ENSG00000103257	ENSMUSG00000022180	FBgn0028425	WBGene00000002	solute carrier family 7 member 5 [Source:HGNC Symbol;Acc:HGNC:11063]	solute carrier family 7 (cationic amino acid transporter, y+ system), member 8 [Source:MGI Symbol;Acc:MGI:1355323]		Amino Acid Transporter [Source:UniProtKB/TrEMBL;Acc:Q19834]
1474	0.0121785	0.777453	0.427824	0.000671513	0.254526	0.000473132	0.0468217	-0.20496	0.156793	ENSG00000124614	ENSMUSG00000052146	FBgn0027494	WBGene00004479	ribosomal protein S10 [Source:HGNC Symbol;Acc:HGNC:10383]	ribosomal protein S10 [Source:MGI Symbol;Acc:MGI:1914347]		Ribosomal Protein, Small subunit [Source:UniProtKB/TrEMBL;Acc:O01869]
4375	1.68085e-06	2.73453e-08	0.349294	0.24028	0.424322	0.0345499	-0.182013	0.08428	-0.177371	ENSG00000135333	ENSMUSG00000028661	FBgn0025936	WBGene00006868	EPH receptor A7 [Source:HGNC Symbol;Acc:HGNC:3390]	Eph receptor A8 [Source:MGI Symbol;Acc:MGI:109378]		Ephrin receptor 1 [Source:UniProtKB/Swiss-Prot;Acc:O61460]
35	9.29079e-06	0.000441932	0.00387991	0.00441233	0.948541	0.00692928	0.247808	-0.238676	-0.0158189	ENSG00000130254	ENSMUSG00000032212	FBgn0039229	WBGene00009314	scaffold attachment factor B2 [Source:HGNC Symbol;Acc:HGNC:21605]	SAFB-like, transcription modulator [Source:MGI Symbol;Acc:MGI:1913910]
4023	0.0055401	0.376281	0.00812213	0.0259106	0.247248	0.00308635	0.174702	-0.148047	-0.187647	ENSG00000166575	ENSMUSG00000039428	FBgn0037592	WBGene00019345	transmembrane protein 135 [Source:HGNC Symbol;Acc:HGNC:26167]	transmembrane protein 135 [Source:MGI Symbol;Acc:MGI:1920009]		Transmembrane protein 135 homolog [Source:UniProtKB/Swiss-Prot;Acc:Q95QD1]
458	1.07064e-05	1.721e-06	0.0644826	0.0769289	0.993561	-0.00774703	0.212489	0.172675	0.00199616	ENSG00000175324	ENSMUSG00000037296	FBgn0261067	WBGene00003076	LSM1 homolog, mRNA degradation associated [Source:HGNC Symbol;Acc:HGNC:20472]	LSM1 homolog, mRNA degradation associated [Source:MGI Symbol;Acc:MGI:1914457]		LSM Sm-like protein [Source:UniProtKB/TrEMBL;Acc:Q20229]
5923	8.62926e-06	1	0.000342018	0.000136078	0.141348	-0.000502961	-0.346161	0.409822	-0.419665	ENSG00000116260	ENSMUSG00000033684	FBgn0033814	WBGene00020426	quiescin sulfhydryl oxidase 1 [Source:HGNC Symbol;Acc:HGNC:9756]	quiescin Q6 sulfhydryl oxidase 1 [Source:MGI Symbol;Acc:MGI:1330818]		Sulfhydryl oxidase [Source:UniProtKB/TrEMBL;Acc:P91442]
5765	9.40668e-05	5.78205e-05	0.0321138	0.0675642	0.907829	0.00981716	-0.165385	0.223916	-0.0102691	ENSG00000197702	ENSMUSG00000030770	FBgn0052528	WBGene00003932	parvin alpha [Source:HGNC Symbol;Acc:HGNC:14652]	parvin, alpha [Source:MGI Symbol;Acc:MGI:1931144]		Paralyzed arrest at two-fold protein 6 [Source:UniProtKB/Swiss-Prot;Acc:O16785]
4190	0.0810048	0.00163341	0.730977	0.892085	0.843665	0.00622166	-0.021476	-0.00963336	-0.0147795	ENSG00000172992	ENSMUSG00000020935	FBgn0037469	WBGene00011500	dephospho-CoA kinase domain containing [Source:HGNC Symbol;Acc:HGNC:26238]	dephospho-CoA kinase domain containing [Source:MGI Symbol;Acc:MGI:1915337]		Dephospho-CoA kinase 1 [Source:UniProtKB/TrEMBL;Acc:E5QCF6]
2392	0.00260205	0.129931	0.00369385	0.0277504	0.543939	0.00307804	0.336476	0.153447	-0.0970159	ENSG00000162704	ENSMUSG00000026755	FBgn0031437	WBGene00000205	actin related protein 2/3 complex subunit 5 [Source:HGNC Symbol;Acc:HGNC:708]	actin related protein 2/3 complex, subunit 5-like [Source:MGI Symbol;Acc:MGI:1921442]		Actin-related protein 2/3 complex subunit 5 [Source:UniProtKB/TrEMBL;Acc:O61861]
452	3.15413e-05	0.0172474	0.0619827	0.000402194	0.0711263	0.00630661	-0.123535	0.285556	-0.85038	ENSG00000121310	ENSMUSG00000028601	FBgn0033761	WBGene00001154	enoyl-CoA hydratase domain containing 2 [Source:HGNC Symbol;Acc:HGNC:23408]	enoyl Coenzyme A hydratase domain containing 2 [Source:MGI Symbol;Acc:MGI:1289238]		Enoyl-CoA Hydratase [Source:UniProtKB/TrEMBL;Acc:O45106]
1959	0.000530047	0.0022345	0.00711078	0.0913432	0.658289	-0.0068961	0.424913	-0.146255	0.054154	ENSG00000104331	ENSMUSG00000066324	FBgn0030465	WBGene00012390	inositol monophosphatase domain containing 1 [Source:HGNC Symbol;Acc:HGNC:26019]	inositol monophosphatase domain containing 1 [Source:MGI Symbol;Acc:MGI:1915720]		Golgi-resident PAp (PAP) 3-Phosphatase homolog [Source:UniProtKB/TrEMBL;Acc:Q5ZEQ3]
1722	8.50643e-06	0.0213044	5.36405e-05	0.0686589	0.0824406	-0.00363532	0.504788	0.16723	0.264146	ENSG00000173812	ENSMUSG00000006941	FBgn0035423	WBGene00020868	eukaryotic translation initiation factor 1 [Source:HGNC Symbol;Acc:HGNC:3249]	eukaryotic translation initiation factor 1B [Source:MGI Symbol;Acc:MGI:1916219]		Eukaryotic Initiation Factor [Source:UniProtKB/TrEMBL;Acc:Q967F1]
2649	0.0100828	0.121054	0.00209693	0.26291	0.657622	-0.00207182	-0.30301	0.0855737	0.118475	ENSG00000088812	ENSMUSG00000027312	FBgn0039528	WBGene00006432	attractin [Source:HGNC Symbol;Acc:HGNC:885]	attractin [Source:MGI Symbol;Acc:MGI:1341628]		Putative protein tag-53 [Source:UniProtKB/Swiss-Prot;Acc:Q19981]
5433	0.899413	0.539511	0.731848	0.673859	0.654066	0.000767479	0.0496612	-0.0252976	-0.111167	ENSG00000135829	ENSMUSG00000042699	FBgn0002774	WBGene00004355	DExH-box helicase 9 [Source:HGNC Symbol;Acc:HGNC:2750]	DEAH (Asp-Glu-Ala-His) box polypeptide 9 [Source:MGI Symbol;Acc:MGI:108177]		Probable ATP-dependent RNA helicase A [Source:UniProtKB/Swiss-Prot;Acc:Q22307]
1930	0.000278107	0.00152467	0.468973	0.000800162	0.749556	-0.00693128	-0.0668718	-0.224395	-0.0369559	ENSG00000175792	ENSMUSG00000030079	FBgn0040078	WBGene00007784	RuvB like AAA ATPase 1 [Source:HGNC Symbol;Acc:HGNC:10474]	RuvB-like protein 1 [Source:MGI Symbol;Acc:MGI:1928760]		RuvB-like 1 [Source:UniProtKB/Swiss-Prot;Acc:O17607]
670	0.000789483	0.00401849	0.0130224	0.0365706	0.823171	-0.00470956	0.333904	0.175523	0.022641	ENSG00000041357	ENSMUSG00000032301	FBgn0261394	WBGene00003924	proteasome subunit alpha 4 [Source:HGNC Symbol;Acc:HGNC:9533]	proteasome (prosome, macropain) subunit, alpha type 4 [Source:MGI Symbol;Acc:MGI:1347060]		Proteasome subunit alpha type-4 [Source:UniProtKB/Swiss-Prot;Acc:Q9N599]
6167	7.9375e-08	3.93274e-06	0.170201	0.0169843	0.0025902	0.0120231	0.0971813	0.228102	0.641738	ENSG00000196562	ENSMUSG00000006800	FBgn0040271	WBGene00006308	sulfatase 2 [Source:HGNC Symbol;Acc:HGNC:20392]	sulfatase 2 [Source:MGI Symbol;Acc:MGI:1919293]		Putative extracellular sulfatase Sulf-1 homolog [Source:UniProtKB/Swiss-Prot;Acc:Q21376]
443	0.513706	0.543835	0.189916	0.911729	0.288109	-0.00150944	-0.136412	0.00810769	0.14611	ENSG00000163344	ENSMUSG00000027952	FBgn0032811	WBGene00009335	phosphomevalonate kinase [Source:HGNC Symbol;Acc:HGNC:9141]	phosphomevalonate kinase [Source:MGI Symbol;Acc:MGI:1915853]
4991	9.68756e-06	0.000565046	0.06398	0.000210382	0.991201	-0.0102617	0.358146	-0.37854	0.00185984	ENSG00000141401	ENSMUSG00000027531	FBgn0036551	WBGene00008765	inositol monophosphatase 2 [Source:HGNC Symbol;Acc:HGNC:6051]	inositol (myo)-1(or 4)-monophosphatase 1 [Source:MGI Symbol;Acc:MGI:1933158]		Inositol monophosphatase ttx-7 [Source:UniProtKB/Swiss-Prot;Acc:Q19420]
2923	6.72733e-15	0.14365	0.213884	1.7981e-13	9.08823e-05	0.0140716	0.265811	-4.16994	-1.1829	ENSG00000163751	ENSMUSG00000001865	FBgn0033774	WBGene00020283	carboxypeptidase A3 [Source:HGNC Symbol;Acc:HGNC:2298]	carboxypeptidase A3, mast cell [Source:MGI Symbol;Acc:MGI:88479]
5774	0.000790064	0.425747	0.000787245	0.100234	0.0469355	-0.00162815	-0.325156	-0.106857	0.472551	ENSG00000112651	ENSMUSG00000002767	FBgn0036135	WBGene00018932	mitochondrial ribosomal protein L2 [Source:HGNC Symbol;Acc:HGNC:14056]	mitochondrial ribosomal protein L2 [Source:MGI Symbol;Acc:MGI:1351622]		Mitochondrial Ribosomal Protein, Large [Source:UniProtKB/TrEMBL;Acc:U4PFC3]
954	0.0639835	0.255007	0.299781	0.190586	0.0428016	-0.00176165	0.112682	0.124524	-0.557318	ENSG00000185000	ENSMUSG00000022555	FBgn0004797	WBGene00010408	diacylglycerol O-acyltransferase 1 [Source:HGNC Symbol;Acc:HGNC:2843]	diacylglycerol O-acyltransferase 1 [Source:MGI Symbol;Acc:MGI:1333825]		O-acyltransferase [Source:UniProtKB/TrEMBL;Acc:Q9NCE1]
5504	0.000122458	0.0641457	0.0787634	0.00395814	0.00784677	-0.00401853	0.132961	0.209125	0.576005	ENSG00000108784	ENSMUSG00000001751	FBgn0014417	WBGene00010722	N-acetyl-alpha-glucosaminidase [Source:HGNC Symbol;Acc:HGNC:7632]	alpha-N-acetylglucosaminidase (Sanfilippo disease IIIB) [Source:MGI Symbol;Acc:MGI:1351641]
4130	0.166333	0.384918	0.870543	0.193759	0.0449279	-0.00119609	-0.0157082	0.0733742	0.534108	ENSG00000136271	ENSMUSG00000004393	FBgn0001565	WBGene00016073	DEAD-box helicase 56 [Source:HGNC Symbol;Acc:HGNC:18193]	DEAD (Asp-Glu-Ala-Asp) box polypeptide 56 [Source:MGI Symbol;Acc:MGI:1277172]
1639	0.00108512	0.0248341	0.991418	0.000114955	0.832377	-0.00928851	0.000870106	0.449607	0.0666663	ENSG00000172731	ENSMUSG00000037151	FBgn0030357	WBGene00010675	leucine rich repeat containing 20 [Source:HGNC Symbol;Acc:HGNC:23421]	leucine rich repeat containing 20 [Source:MGI Symbol;Acc:MGI:2387182]
5263	0.00104088	2.31823e-05	0.904164	0.802898	0.132784	-0.0102851	0.00804485	0.0207728	0.324245	ENSG00000162396	ENSMUSG00000043572	FBgn0027082	WBGene00004190	prolyl-tRNA synthetase 2, mitochondrial [Source:HGNC Symbol;Acc:HGNC:30563]	prolyl-tRNA synthetase (mitochondrial)(putative) [Source:MGI Symbol;Acc:MGI:2386296]		Prolyl Amino-acyl tRNA Synthetase [Source:UniProtKB/TrEMBL;Acc:O45869]
1610	0.0161177	0.00247854	0.116789	0.781539	0.3705	-0.00566187	-0.142355	0.0279185	0.190875	ENSG00000116641	ENSMUSG00000032198	FBgn0031216	WBGene00018520	dedicator of cytokinesis 7 [Source:HGNC Symbol;Acc:HGNC:19190]	dedicator of cytokinesis 6 [Source:MGI Symbol;Acc:MGI:1914789]
4506	0.000226294	0.254199	0.00718216	0.0773142	0.00235664	-0.00763941	-0.606823	0.184016	0.529823	ENSG00000113369	ENSMUSG00000038393	FBgn0037517	WBGene00011055	arrestin domain containing 3 [Source:HGNC Symbol;Acc:HGNC:29263]	thioredoxin interacting protein [Source:MGI Symbol;Acc:MGI:1889549]		ARRestin Domain protein [Source:UniProtKB/TrEMBL;Acc:O17983]
498	0.0620047	0.0113759	0.850616	0.147708	0.41583	-0.00418562	0.0151477	0.0975092	0.199222	ENSG00000124383	ENSMUSG00000030521	FBgn0032051	WBGene00013544	M-phase phosphoprotein 10 [Source:HGNC Symbol;Acc:HGNC:7213]	M-phase phosphoprotein 10 (U3 small nucleolar ribonucleoprotein) [Source:MGI Symbol;Acc:MGI:1915223]		U3 small nucleolar ribonucleoprotein protein MPP10 [Source:UniProtKB/TrEMBL;Acc:Q9XW58]
1614	0.23677	0.118509	0.844555	0.170487	0.320063	0.00201662	-0.014912	0.113733	-0.161817	ENSG00000140319	ENSMUSG00000009549	FBgn0038808	WBGene00017799	signal recognition particle 14 [Source:HGNC Symbol;Acc:HGNC:11299]	signal recognition particle 14 [Source:MGI Symbol;Acc:MGI:107169]		Signal recognition particle 14 kDa protein [Source:UniProtKB/Swiss-Prot;Acc:O16927]
3943	7.28635e-07	0.00861226	7.37265e-05	0.00492718	0.118513	0.00391071	-0.359856	0.2858	0.278504	ENSG00000110063	ENSMUSG00000032040	FBgn0037372	WBGene00000940	decapping enzyme, scavenger [Source:HGNC Symbol;Acc:HGNC:29812]	decapping enzyme, scavenger [Source:MGI Symbol;Acc:MGI:1916555]		m7GpppX diphosphatase [Source:UniProtKB/Swiss-Prot;Acc:G5EFS4]
1631	0.000633007	0.0382429	0.204089	0.00135174	0.113101	-0.00414124	-0.0862646	0.245984	-0.153441	ENSG00000032389	ENSMUSG00000036613	FBgn0036292	WBGene00013599	EARP complex and GARP complex interacting protein 1 [Source:HGNC Symbol;Acc:HGNC:12383]	tumor suppressing subtransferable candidate 1 [Source:MGI Symbol;Acc:MGI:1289332]		EARP-interacting protein 1 [Source:UniProtKB/Swiss-Prot;Acc:Q9U1Q0]
5364	1.06452e-12	0.00124981	0.384215	4.91201e-12	0.0505682	-0.00659041	0.117022	-1.09672	-0.273486	ENSG00000182446	ENSMUSG00000039703	FBgn0039348	WBGene00019121	NPL4 homolog, ubiquitin recognition factor [Source:HGNC Symbol;Acc:HGNC:18261]	NPL4 homolog, ubiquitin recognition factor [Source:MGI Symbol;Acc:MGI:2679787]		NPL (Yeast Nuclear Protein Localization) homolog [Source:UniProtKB/TrEMBL;Acc:Q95QZ9]
5216	0.321959	0.645494	0.674034	0.592398	0.0381098	-0.000584672	0.0263003	-0.0259747	0.19082	ENSG00000101146	ENSMUSG00000027509	FBgn0034646	WBGene00003803	ribonucleic acid export 1 [Source:HGNC Symbol;Acc:HGNC:9828]	ribonucleic acid export 1 [Source:MGI Symbol;Acc:MGI:1913929]		mRNA export factor rae-1 [Source:UniProtKB/Swiss-Prot;Acc:Q93454]
5224	0.0019063	0.00252556	0.668694	0.0408725	0.0701663	0.0174958	-0.0279799	0.113353	-0.230273	ENSG00000029153	ENSMUSG00000040187	FBgn0023094	WBGene00000095	aryl hydrocarbon receptor nuclear translocator like 2 [Source:HGNC Symbol;Acc:HGNC:18984]	aryl hydrocarbon receptor nuclear translocator-like 2 [Source:MGI Symbol;Acc:MGI:2684845]		Aryl hydrocarbon receptor nuclear translocator homolog [Source:UniProtKB/Swiss-Prot;Acc:O02219]
3212	0.00043134	0.706206	0.071275	6.42826e-05	0.22835	-0.00084338	0.115369	0.469501	0.379255	ENSG00000213741	ENSMUSG00000034892	FBgn0261599	WBGene00004498	ribosomal protein S29 [Source:HGNC Symbol;Acc:HGNC:10419]	ribosomal protein S29 [Source:MGI Symbol;Acc:MGI:107681]		Ribosomal Protein, Small subunit [Source:UniProtKB/TrEMBL;Acc:P90983]
3467	1.87e-06	0.0048172	0.567189	4.178e-07	0.965394	-0.0043318	-0.0493079	-0.597833	-0.00459273	ENSG00000178127	ENSMUSG00000024099	FBgn0030853	WBGene00009992	NADH:ubiquinone oxidoreductase core subunit V2 [Source:HGNC Symbol;Acc:HGNC:7717]	NADH dehydrogenase (ubiquinone) flavoprotein 2 [Source:MGI Symbol;Acc:MGI:1920150]		Probable NADH dehydrogenase [ubiquinone] flavoprotein 2, mitochondrial [Source:UniProtKB/Swiss-Prot;Acc:Q20719]
234	2.82544e-07	0.000133331	0.00137256	0.453332	0.00150707	0.0315825	-0.371361	0.0455193	-0.713036	ENSG00000188517	ENSMUSG00000058897	FBgn0259244	WBGene00000708	collagen type XXV alpha 1 chain [Source:HGNC Symbol;Acc:HGNC:18603]	collagen, type XXV, alpha 1 [Source:MGI Symbol;Acc:MGI:1924268]		COLlagen [Source:UniProtKB/TrEMBL;Acc:Q86D04]
5316	0.00958067	0.0333633	0.0129033	0.228007	0.41705	0.00371551	-0.179152	-0.0907574	-0.137139	ENSG00000157107	ENSMUSG00000070000	FBgn0037702	WBGene00018974	FCH domain only 2 [Source:HGNC Symbol;Acc:HGNC:25180]	FCH domain only 1 [Source:MGI Symbol;Acc:MGI:1921265]		FCH domain Only (FCH stands for Fes/CIP4 homology domain) [Source:UniProtKB/TrEMBL;Acc:Q9TXS0]
5456	6.81353e-06	0.0226383	0.0153315	0.00024077	0.0596313	-0.003353	-0.155766	-0.322895	0.358686	ENSG00000125656	ENSMUSG00000002660	FBgn0032229	WBGene00014172	caseinolytic mitochondrial matrix peptidase proteolytic subunit [Source:HGNC Symbol;Acc:HGNC:2084]	caseinolytic mitochondrial matrix peptidase proteolytic subunit [Source:MGI Symbol;Acc:MGI:1858213]		ATP-dependent Clp protease proteolytic subunit 1, mitochondrial [Source:UniProtKB/Swiss-Prot;Acc:Q27539]
5159	2.26235e-05	0.0256626	0.00105722	0.0017363	0.436841	-0.00272644	0.458542	0.272514	-0.141172	ENSG00000166164	ENSMUSG00000031660	FBgn0031947	WBGene00007256	bromodomain containing 7 [Source:HGNC Symbol;Acc:HGNC:14310]	bromodomain containing 7 [Source:MGI Symbol;Acc:MGI:1349766]		SWI/SNF nucleosome remodeling complex component [Source:UniProtKB/TrEMBL;Acc:Q17581]
3341	0.364556	0.96194	0.864622	0.241505	0.0629322	-7.45703e-05	-0.0122044	-0.103222	0.190933	ENSG00000087365	ENSMUSG00000024853	FBgn0031493	WBGene00021004	splicing factor 3b subunit 2 [Source:HGNC Symbol;Acc:HGNC:10769]	splicing factor 3b, subunit 2 [Source:MGI Symbol;Acc:MGI:2441856]		Splicing Factor ThreeB (3b) Subunit homolog [Source:UniProtKB/TrEMBL;Acc:O16997]
6139	0.00172988	0.146299	0.0075163	0.00461355	0.842546	0.00258757	-0.227379	0.2008	-0.0644295	ENSG00000105373	ENSMUSG00000041560	FBgn0030061	WBGene00012692	NOP53 ribosome biogenesis factor [Source:HGNC Symbol;Acc:HGNC:4333]	NOP53 ribosome biogenesis factor [Source:MGI Symbol;Acc:MGI:2154441]
2537	0.333328	0.0224432	1	0.883351	0.531085	0.00455019	-0.0681213	-0.00949637	0.0664436	ENSG00000141985	ENSMUSG00000030638	FBgn0038659	WBGene00006791	SH3 domain containing GRB2 like 1, endophilin A2 [Source:HGNC Symbol;Acc:HGNC:10830]	SH3-domain GRB2-like 3 [Source:MGI Symbol;Acc:MGI:700011]		Endophilin-A homolog [Source:UniProtKB/Swiss-Prot;Acc:B1V8A0]
2235	4.63041e-05	7.791e-05	0.00173842	0.959188	0.372805	0.00642177	0.419627	0.00341527	-0.274246	ENSG00000108848	ENSMUSG00000020863	FBgn0029887	WBGene00016811	LUC7 like 3 pre-mRNA splicing factor [Source:HGNC Symbol;Acc:HGNC:24309]	LUC7-like 3 (S. cerevisiae) [Source:MGI Symbol;Acc:MGI:1914934]
2589	0.0277321	0.0296843	0.083594	0.93987	0.0774866	-0.00849713	0.143386	-0.00530177	0.227179	ENSG00000117054	ENSMUSG00000062908	FBgn0035811	WBGene00020812	acyl-CoA dehydrogenase medium chain [Source:HGNC Symbol;Acc:HGNC:89]	acyl-Coenzyme A dehydrogenase, medium chain [Source:MGI Symbol;Acc:MGI:87867]		Acyl CoA DeHydrogenase [Source:UniProtKB/TrEMBL;Acc:Q22781]
4869	0.000484655	0.179789	0.00076947	0.0220484	0.280093	-0.00209413	0.314825	-0.138038	-0.148522	ENSG00000164597	ENSMUSG00000035933	FBgn0024689	WBGene00016608	component of oligomeric golgi complex 5 [Source:HGNC Symbol;Acc:HGNC:14857]	component of oligomeric golgi complex 5 [Source:MGI Symbol;Acc:MGI:2145130]		Conserved Oligomeric Golgi (COG) Component [Source:UniProtKB/TrEMBL;Acc:P91151]
2672	0.206086	0.756009	0.114024	0.132525	0.371727	-0.000598556	-0.171191	0.0941395	-0.565028	ENSG00000104884	ENSMUSG00000030400	FBgn0261850	WBGene00021752	ERCC excision repair 2, TFIIH core complex helicase subunit [Source:HGNC Symbol;Acc:HGNC:3434]	excision repair cross-complementing rodent repair deficiency, complementation group 2 [Source:MGI Symbol;Acc:MGI:95413]		XPD (Xeroderma Pigmentosum complementation group D) related [Source:UniProtKB/TrEMBL;Acc:Q9N3L2]
5778	2.07039e-05	0.640927	0.00457152	0.0522832	0.00012089	0.00111111	-0.574739	-0.347561	-0.512224	ENSG00000113140	ENSMUSG00000018593	FBgn0026562	WBGene00003893	secreted protein acidic and cysteine rich [Source:HGNC Symbol;Acc:HGNC:11219]	secreted acidic cysteine rich glycoprotein [Source:MGI Symbol;Acc:MGI:98373]		SPARC [Source:UniProtKB/Swiss-Prot;Acc:P34714]
1017	0.219317	0.0578592	0.100789	0.957228	0.850831	-0.00280467	-0.0991857	-0.00618856	-0.0350668	ENSG00000166471	ENSMUSG00000047554	FBgn0030850	WBGene00006520	transmembrane protein 41B [Source:HGNC Symbol;Acc:HGNC:28948]	transmembrane protein 41B [Source:MGI Symbol;Acc:MGI:1289225]		Transmembrane protein 41 homolog [Source:UniProtKB/Swiss-Prot;Acc:O62126]
3959	0.0186374	0.413222	0.0212835	0.105063	0.11117	-0.00117868	-0.181788	0.117282	0.307919	ENSG00000084072	ENSMUSG00000028651	FBgn0028382	WBGene00000889	peptidylprolyl isomerase E [Source:HGNC Symbol;Acc:HGNC:9258]	peptidylprolyl isomerase E (cyclophilin E) [Source:MGI Symbol;Acc:MGI:1917118]		Peptidyl-prolyl cis-trans isomerase [Source:UniProtKB/TrEMBL;Acc:D3NQB1]
855	8.75614e-05	0.0173137	0.017308	0.00140869	0.247356	-0.00549741	-0.144587	0.310868	0.171309	ENSG00000144840	ENSMUSG00000022827	FBgn0030792	WBGene00013790	RAB, member of RAS oncogene family like 3 [Source:HGNC Symbol;Acc:HGNC:18072]	RAB, member RAS oncogene family-like 3 [Source:MGI Symbol;Acc:MGI:1914907]
1345	6.34929e-05	0.0144764	0.633978	4.08067e-05	0.189069	-0.0039581	0.0608007	-0.397056	-0.142321	ENSG00000089234	ENSMUSG00000029458	FBgn0038686	WBGene00017144	BRCA1 associated protein [Source:HGNC Symbol;Acc:HGNC:1099]	BRCA1 associated protein [Source:MGI Symbol;Acc:MGI:1919649]		BRCA1-associated protein homolog 2 [Source:UniProtKB/Swiss-Prot;Acc:Q95QN6]
5196	0.0015183	0.000693896	0.0128534	0.517925	0.782729	0.0195541	-1.46211	0.0560408	0.108035	ENSG00000169710	ENSMUSG00000025153	FBgn0042627	WBGene00009342	fatty acid synthase [Source:HGNC Symbol;Acc:HGNC:3594]	fatty acid synthase [Source:MGI Symbol;Acc:MGI:95485]		Fatty Acid SyNthase [Source:UniProtKB/TrEMBL;Acc:P91871]
5702	0.00648521	0.29849	0.199102	0.000836859	0.485903	-0.00131902	0.0619923	0.242595	0.0631185	ENSG00000115446	ENSMUSG00000026111	FBgn0037609	WBGene00006785	unc-50 inner nuclear membrane RNA binding protein [Source:HGNC Symbol;Acc:HGNC:16046]	unc-50 homolog (C. elegans) [Source:MGI Symbol;Acc:MGI:1914637]
3549	0.110421	0.166095	0.058583	0.495031	0.305673	0.00210987	-0.131504	0.0689956	0.213044	ENSG00000198783	ENSMUSG00000046010	FBgn0039271	WBGene00011411	zinc finger protein 830 [Source:HGNC Symbol;Acc:HGNC:28291]	zinc finger protein 830 [Source:MGI Symbol;Acc:MGI:1914233]		Suppressor/Enhancer of Lin-12 [Source:UniProtKB/TrEMBL;Acc:Q22139]
1626	0.309265	0.663959	0.546394	0.273198	0.0915243	-0.000620748	-0.036332	0.0658375	0.217129	ENSG00000143870	ENSMUSG00000020571	FBgn0025678	WBGene00015168	protein disulfide isomerase family A member 6 [Source:HGNC Symbol;Acc:HGNC:30168]	protein disulfide isomerase associated 6 [Source:MGI Symbol;Acc:MGI:1919103]		Probable protein disulfide-isomerase A6 [Source:UniProtKB/Swiss-Prot;Acc:Q11067]
3756	0.143238	0.0559331	0.810315	0.0909824	0.548641	0.00392986	0.0287851	0.12239	0.0649564	ENSG00000130313	ENSMUSG00000031807	FBgn0030239	WBGene00013301	6-phosphogluconolactonase [Source:HGNC Symbol;Acc:HGNC:8903]	6-phosphogluconolactonase [Source:MGI Symbol;Acc:MGI:1913421]		Putative 6-phosphogluconolactonase [Source:UniProtKB/Swiss-Prot;Acc:O18229]
5518	0.476377	0.647384	0.336985	0.294758	0.352838	0.000482314	-0.0501057	0.0554233	-0.517645	ENSG00000137200	ENSMUSG00000024019	FBgn0029693	WBGene00013160	cap methyltransferase 1 [Source:HGNC Symbol;Acc:HGNC:21077]	cap methyltransferase 1 [Source:MGI Symbol;Acc:MGI:1921407]		Cap-specific mRNA (nucleoside-2'-O-)-methyltransferase 1 [Source:UniProtKB/Swiss-Prot;Acc:Q9NAA5]
4240	0.000632364	0.0994346	3.05895e-05	0.625231	0.62665	0.0019059	-0.332449	0.0362569	-0.0611449	ENSG00000168090	ENSMUSG00000019494	FBgn0028837	WBGene00000818	COP9 signalosome subunit 6 [Source:HGNC Symbol;Acc:HGNC:21749]	COP9 signalosome subunit 6 [Source:MGI Symbol;Acc:MGI:1349439]		COP9 signalosome complex subunit 6 [Source:UniProtKB/Swiss-Prot;Acc:Q95PZ0]
2742	0.0236777	0.0135819	0.0649991	0.374593	0.435833	-0.00321243	0.172375	0.0657886	-0.296779	ENSG00000182934	ENSMUSG00000032042	FBgn0010391	WBGene00009521	SRP receptor alpha subunit [Source:HGNC Symbol;Acc:HGNC:11307]	signal recognition particle receptor ('docking protein') [Source:MGI Symbol;Acc:MGI:1914648]
2173	0.060955	0.887857	0.931304	0.0121763	0.0575138	0.000245887	-0.00790624	0.190412	-0.154599	ENSG00000011260	ENSMUSG00000054079	FBgn0262560	WBGene00015104	UTP18, small subunit processome component [Source:HGNC Symbol;Acc:HGNC:24274]	UTP18 small subunit processome component [Source:MGI Symbol;Acc:MGI:1923402]		U3 small nucleolar RNA-associated protein 18 homolog [Source:UniProtKB/Swiss-Prot;Acc:P42000]
4749	0.0879015	0.954495	0.932115	0.344352	0.0033356	-7.92126e-05	0.00429232	0.0563875	-0.436337	ENSG00000165915	ENSMUSG00000002105	FBgn0039714	WBGene00007591	solute carrier family 39 member 13 [Source:HGNC Symbol;Acc:HGNC:20859]	solute carrier family 39 (metal ion transporter), member 13 [Source:MGI Symbol;Acc:MGI:1915677]		Zrt (ZRT), Irt-(IRT-) like Protein Transporter [Source:UniProtKB/TrEMBL;Acc:Q17996]
6132	0.0539535	0.0224181	0.407462	0.0787491	0.66898	0.00754701	-0.0488964	-0.0994317	0.0509743	ENSG00000156113	ENSMUSG00000063142	FBgn0003429	WBGene00004830	potassium calcium-activated channel subfamily M alpha 1 [Source:HGNC Symbol;Acc:HGNC:6284]	potassium large conductance calcium-activated channel, subfamily M, alpha member 1 [Source:MGI Symbol;Acc:MGI:99923]		Calcium-activated potassium channel slo-1 [Source:UniProtKB/Swiss-Prot;Acc:Q95V25]
3166	0.000485762	0.14867	0.00244866	0.0524318	0.0448876	-0.00314525	0.29396	-0.182096	0.29161	ENSG00000105887	ENSMUSG00000029840	FBgn0030982	WBGene00016616	myotrophin [Source:HGNC Symbol;Acc:HGNC:15667]	myotrophin [Source:MGI Symbol;Acc:MGI:99445]
3728	0.000729975	0.00253654	0.00759623	0.378549	0.19568	0.00407529	0.398184	-0.0752531	0.139314	ENSG00000198034	ENSMUSG00000031320	FBgn0011284	WBGene00004473	ribosomal protein S4, X-linked [Source:HGNC Symbol;Acc:HGNC:10424]	ribosomal protein S4, X-linked [Source:MGI Symbol;Acc:MGI:98158]		40S ribosomal protein S4 [Source:UniProtKB/Swiss-Prot;Acc:Q9N3X2]
3833	0.00212611	0.129227	0.515541	0.000243549	0.343639	0.00355724	0.036612	-0.506832	-0.578483	ENSG00000181404	ENSMUSG00000024101	FBgn0033692	WBGene00013000	WASH complex subunit 1 [Source:HGNC Symbol;Acc:HGNC:24361]	WASH complex subunit 1 [Source:MGI Symbol;Acc:MGI:1916017]		Daf-16-Dependent Longevity (WT but not daf-16 lifespan increased) [Source:UniProtKB/TrEMBL;Acc:O18195]
3154.1a	1.07107e-14	1	0.13747	1.2399e-10	4.8566e-08	0.0075063	-0.163071	-1.89669	2.36581	ENSG00000229859	ENSMUSG00000023987	FBgn0032049	WBGene00012683	pepsinogen 3, group I (pepsinogen A) [Source:HGNC Symbol;Acc:HGNC:8885]	progastricsin (pepsinogen C) [Source:MGI Symbol;Acc:MGI:98909]		ASpartyl Protease [Source:UniProtKB/TrEMBL;Acc:Q8MYN5]
5581	0.221852	0.698779	0.626159	0.0966731	0.114645	0.000838325	0.0277919	0.126484	-0.135086	ENSG00000138604	ENSMUSG00000032252	FBgn0033087	WBGene00002003	glucuronic acid epimerase [Source:HGNC Symbol;Acc:HGNC:17855]	glucuronyl C5-epimerase [Source:MGI Symbol;Acc:MGI:2136405]		D-glucuronyl C5-epimerase [Source:UniProtKB/Swiss-Prot;Acc:P46555]
651	1.70041e-07	2.22771e-07	0.172766	0.00190777	0.953668	-0.0143414	0.144077	-0.504305	0.00411394	ENSG00000102743	ENSMUSG00000050304	FBgn0030218	WBGene00020422	solute carrier family 25 member 15 [Source:HGNC Symbol;Acc:HGNC:10985]	solute carrier family 25 (mitochondrial carrier, ornithine transporter) member 2 [Source:MGI Symbol;Acc:MGI:2137907]
6079	0.00565396	0.0476761	0.221472	0.0132333	0.143973	-0.00336051	0.179084	0.203102	-0.182702	ENSG00000141504	ENSMUSG00000025283	FBgn0038302	WBGene00008408	spermidine/spermine N1-acetyltransferase family member 2 [Source:HGNC Symbol;Acc:HGNC:23160]	spermidine/spermine N1-acetyl transferase 1 [Source:MGI Symbol;Acc:MGI:98233]
485	2.57295e-06	0.000749147	0.0014832	0.0129488	0.110972	-0.00759409	0.272389	-0.295808	-0.358247	ENSG00000141279	ENSMUSG00000001441	FBgn0261243	WBGene00003914	aminopeptidase puromycin sensitive [Source:HGNC Symbol;Acc:HGNC:7900]	aminopeptidase puromycin sensitive [Source:MGI Symbol;Acc:MGI:1101358]		Aminopeptidase [Source:UniProtKB/TrEMBL;Acc:Q20627]
4030	0.000147209	0.415478	0.546819	2.11804e-05	0.0408152	-0.0027523	-0.0338837	-0.442889	0.368578	ENSG00000132423	ENSMUSG00000028247	FBgn0032922	WBGene00000763	coenzyme Q3, methyltransferase [Source:HGNC Symbol;Acc:HGNC:18175]	coenzyme Q3 methyltransferase [Source:MGI Symbol;Acc:MGI:101813]		Ubiquinone biosynthesis O-methyltransferase, mitochondrial [Source:UniProtKB/TrEMBL;Acc:O18235]
3199	1.47458e-08	0.0538449	0.000146248	8.50801e-07	0.657207	-0.00290164	-0.34469	-0.493364	-0.0443726	ENSG00000119689	ENSMUSG00000004789	FBgn0037891	WBGene00020950	dihydrolipoamide S-succinyltransferase [Source:HGNC Symbol;Acc:HGNC:2911]	dihydrolipoamide S-succinyltransferase (E2 component of 2-oxo-glutarate complex) [Source:MGI Symbol;Acc:MGI:1926170]		DihydroLipoamide S-SuccinylTransferase [Source:UniProtKB/TrEMBL;Acc:O45148]
2797	0.0531836	0.0367106	0.700251	0.0487183	0.376005	-0.00630683	0.0244393	0.14281	-0.0960653	ENSG00000139531	ENSMUSG00000049858	FBgn0030966	WBGene00010397	sulfite oxidase [Source:HGNC Symbol;Acc:HGNC:11460]	sulfite oxidase [Source:MGI Symbol;Acc:MGI:2446117]		SUlfite OXidase [Source:UniProtKB/TrEMBL;Acc:Q9XTQ8]
3043	0.00196161	0.00103996	0.966894	0.00818683	0.610442	-0.00499909	0.00211547	-0.185293	-0.0772711	ENSG00000134153	ENSMUSG00000055943	FBgn0034066	WBGene00016439	ER membrane protein complex subunit 7 [Source:HGNC Symbol;Acc:HGNC:24301]	ER membrane protein complex subunit 7 [Source:MGI Symbol;Acc:MGI:1920274]		ER membrane protein complex subunit 7 homolog [Source:UniProtKB/Swiss-Prot;Acc:Q8WQG1]
4343	0.0321194	0.887484	0.00773335	0.830528	0.0391996	-0.000145683	0.287989	-0.017887	0.197601	ENSG00000057757	ENSMUSG00000028669	FBgn0032445	WBGene00022704	PITH domain containing 1 [Source:HGNC Symbol;Acc:HGNC:25022]	PITH (C-terminal proteasome-interacting domain of thioredoxin-like) domain containing 1 [Source:MGI Symbol;Acc:MGI:1913443]		PITH domain-containing protein ZK353.9 [Source:UniProtKB/Swiss-Prot;Acc:Q95ZI6]
4843	0.0502793	0.948827	0.0023367	0.463616	0.421027	9.99748e-05	-0.240689	0.0408868	0.176971	ENSG00000133114	ENSMUSG00000022008	FBgn0067629	WBGene00009145	GPALPP motifs containing 1 [Source:HGNC Symbol;Acc:HGNC:20298]	GPALPP motifs containing 1 [Source:MGI Symbol;Acc:MGI:1914717]
798	0.0817821	0.0232314	0.355162	0.364621	0.303204	0.00597887	-0.116332	-0.0675369	-0.309344	ENSG00000067141	ENSMUSG00000060534	FBgn0011592	WBGene00006776	neogenin 1 [Source:HGNC Symbol;Acc:HGNC:7754]	deleted in colorectal carcinoma [Source:MGI Symbol;Acc:MGI:94869]		Unc-40 protein [Source:UniProtKB/TrEMBL;Acc:G5EF96]
4115	0.272364	0.0965851	0.127806	0.886383	0.648509	-0.00245963	-0.111623	-0.0118326	0.0462903	ENSG00000153574	ENSMUSG00000053604	FBgn0050410	WBGene00015101	ribose 5-phosphate isomerase A [Source:HGNC Symbol;Acc:HGNC:10297]	ribose 5-phosphate isomerase A [Source:MGI Symbol;Acc:MGI:103254]		Probable-ribose 5-phosphate isomerase [Source:UniProtKB/Swiss-Prot;Acc:P41994]
2792	0.09312	0.999461	0.992071	0.00539186	0.209452	8.42453e-07	-0.000621138	0.196445	-0.159562	ENSG00000120253	ENSMUSG00000040034	FBgn0038609	WBGene00007493	nucleoporin 43 [Source:HGNC Symbol;Acc:HGNC:21182]	nucleoporin 43 [Source:MGI Symbol;Acc:MGI:1917162]		Nuclear Pore complex Protein [Source:UniProtKB/TrEMBL;Acc:Q17872]
5528	0.668387	0.316991	0.741958	0.909727	0.255745	0.00305187	-0.0297522	-0.0142318	-0.637743	ENSG00000004864	ENSMUSG00000015112	FBgn0028646	WBGene00019326	solute carrier family 25 member 13 [Source:HGNC Symbol;Acc:HGNC:10983]	solute carrier family 25 (mitochondrial carrier, adenine nucleotide translocator), member 13 [Source:MGI Symbol;Acc:MGI:1354721]		Probable calcium-binding mitochondrial carrier K02F3.2 [Source:UniProtKB/Swiss-Prot;Acc:Q21153]
1280	5.76274e-08	0.0212279	0.321138	7.51125e-06	0.000400076	-0.0154078	-0.0875882	-0.621064	-0.933628	ENSG00000112096	ENSMUSG00000006818	FBgn0010213	WBGene00004932	superoxide dismutase 2 [Source:HGNC Symbol;Acc:HGNC:11180]	superoxide dismutase 2, mitochondrial [Source:MGI Symbol;Acc:MGI:98352]		Superoxide dismutase [Mn] 2, mitochondrial [Source:UniProtKB/Swiss-Prot;Acc:P41977]
630	0.000229472	0.0203645	0.677962	0.000343809	0.0712908	0.0122619	-0.0248761	0.289976	0.544974	ENSG00000145794	ENSMUSG00000028073	FBgn0027594	WBGene00000415	multiple EGF like domains 10 [Source:HGNC Symbol;Acc:HGNC:29634]	platelet endothelial aggregation receptor 1 [Source:MGI Symbol;Acc:MGI:1920432]		Cell death abnormality protein 1 [Source:UniProtKB/Swiss-Prot;Acc:Q9XWD6]
2904	0.00010976	0.930534	0.000108759	0.0157795	0.0860103	0.000146901	-1.10846	0.164644	-0.679472	ENSG00000131473	ENSMUSG00000020917	FBgn0020236	WBGene00016995	ATP citrate lyase [Source:HGNC Symbol;Acc:HGNC:115]	ATP citrate lyase [Source:MGI Symbol;Acc:MGI:103251]		Probable ATP-citrate synthase [Source:UniProtKB/Swiss-Prot;Acc:P53585]
742	0.000225912	0.0650619	0.0149979	0.0015976	0.212939	0.00271981	0.219349	0.201835	0.253912	ENSG00000125691	ENSMUSG00000071415	FBgn0010078	WBGene00004435	ribosomal protein L23 [Source:HGNC Symbol;Acc:HGNC:10316]	ribosomal protein L23 [Source:MGI Symbol;Acc:MGI:1929455]		60S ribosomal protein L23 [Source:UniProtKB/Swiss-Prot;Acc:P48158]
717	5.252e-07	0.00238609	0.000289683	0.259335	0.00141944	-0.00918924	-0.283172	-0.0759395	0.480034	ENSG00000187630	ENSMUSG00000022210	FBgn0035588	WBGene00000976	dehydrogenase/reductase 4 like 2 [Source:HGNC Symbol;Acc:HGNC:19731]	dehydrogenase/reductase (SDR family) member 4 [Source:MGI Symbol;Acc:MGI:90169]		DeHydrogenases, Short chain [Source:UniProtKB/TrEMBL;Acc:O16619]
4624	0.000456395	0.0026465	0.000463194	0.715502	0.90377	-0.00389264	0.427609	-0.0234559	-0.0264995	ENSG00000151461	ENSMUSG00000043241	FBgn0029992	WBGene00004881	UPF2, regulator of nonsense mediated mRNA decay [Source:HGNC Symbol;Acc:HGNC:17854]	UPF2 regulator of nonsense transcripts homolog (yeast) [Source:MGI Symbol;Acc:MGI:2449307]		SMG-3; Suppressor with Morphological effect on Genitalia [Source:UniProtKB/TrEMBL;Acc:G5EDT8]
5269	0.00113724	1	4.63483e-05	0.75052	0.0718864	-0.000324005	0.724902	-0.0418385	0.28429	ENSG00000198900	ENSMUSG00000070544	FBgn0004924	WBGene00006595	DNA topoisomerase I [Source:HGNC Symbol;Acc:HGNC:11986]	topoisomerase (DNA) I [Source:MGI Symbol;Acc:MGI:98788]		DNA topoisomerase 1 [Source:UniProtKB/Swiss-Prot;Acc:O17966]
2379	0.00532302	0.447999	0.156582	0.000627072	0.422027	-0.00175943	-0.16113	0.258614	-0.0863077	ENSG00000124659	ENSMUSG00000036430	FBgn0051961	WBGene00044609	tubulin folding cofactor C [Source:HGNC Symbol;Acc:HGNC:11580]	tubulin-specific chaperone C [Source:MGI Symbol;Acc:MGI:1919976]		TuBulin folding Cofactor C homolog [Source:UniProtKB/TrEMBL;Acc:Q3V5J2]
6098	0.0783665	0.0436648	0.508558	0.140933	0.272643	0.00269222	-0.035557	0.132342	-0.183994	ENSG00000163956	ENSMUSG00000029103	FBgn0037756	WBGene00007606	LDL receptor related protein associated protein 1 [Source:HGNC Symbol;Acc:HGNC:6701]	low density lipoprotein receptor-related protein associated protein 1 [Source:MGI Symbol;Acc:MGI:96829]		Putative low density lipoprotein receptor associated protein (37.4 kD) [Source:UniProtKB/TrEMBL;Acc:G5EF26]
1680.1b	0.66217	0.763159	1	0.0714515	0.976011	-0.000452657	-0.0158574	-0.181317	0.00412933	ENSG00000132341	ENSMUSG00000029430	FBgn0020255	WBGene00004302	RAN, member RAS oncogene family [Source:HGNC Symbol;Acc:HGNC:9846]	RAN, member RAS oncogene family [Source:MGI Symbol;Acc:MGI:1333112]		GTP-binding nuclear protein ran-1 [Source:UniProtKB/Swiss-Prot;Acc:O17915]
4238	7.35848e-06	0.0136076	1.20319e-05	0.0368231	0.90474	-0.00311934	0.49689	0.150045	-0.107442	ENSG00000175582	ENSMUSG00000030704	FBgn0015797	WBGene00004269	RAB6A, member RAS oncogene family [Source:HGNC Symbol;Acc:HGNC:9786]	RAB6A, member RAS oncogene family [Source:MGI Symbol;Acc:MGI:894313]		Ras-related protein Rab-6.1 [Source:UniProtKB/Swiss-Prot;Acc:P34213]
5603	0.0446886	0.55477	0.186718	0.00813453	0.430707	-0.000947318	0.0922689	-0.235832	-0.0625769	ENSG00000125901	ENSMUSG00000037740	FBgn0036774	WBGene00016412	mitochondrial ribosomal protein S26 [Source:HGNC Symbol;Acc:HGNC:14045]	mitochondrial ribosomal protein S26 [Source:MGI Symbol;Acc:MGI:1333830]		Mitochondrial Ribosomal Protein, Small [Source:UniProtKB/TrEMBL;Acc:Q95QS3]
3009	6.51209e-07	0.164134	0.0137006	9.30279e-06	0.015574	0.00240423	0.149822	0.455821	-0.584765	ENSG00000188641	ENSMUSG00000033308	FBgn0086450	WBGene00016103	dihydropyrimidine dehydrogenase [Source:HGNC Symbol;Acc:HGNC:3012]	dihydropyrimidine dehydrogenase [Source:MGI Symbol;Acc:MGI:2139667]		Dihydropyrimidine dehydrogenase [NADP(+)] [Source:UniProtKB/Swiss-Prot;Acc:Q18164]
3677	0.0118583	0.576543	0.0106511	0.297787	0.0299694	-0.000867747	-0.158289	0.0662822	0.195084	ENSG00000125651	ENSMUSG00000002658	FBgn0010282	WBGene00015296	general transcription factor IIF subunit 1 [Source:HGNC Symbol;Acc:HGNC:4652]	general transcription factor IIF, polypeptide 1 [Source:MGI Symbol;Acc:MGI:1923848]
2348	0.0185425	0.143814	0.663635	0.0064897	0.164662	0.00219722	-0.0439003	0.216109	-0.12583	ENSG00000114388	ENSMUSG00000010057	FBgn0030800	WBGene00018635	NPR2 like, GATOR1 complex subunit [Source:HGNC Symbol;Acc:HGNC:24969]	nitrogen permease regulator-like 2 [Source:MGI Symbol;Acc:MGI:1914482]		Nitrogen Permease Regulator Like homolog [Source:UniProtKB/TrEMBL;Acc:W6SBD7]
1974	4.16936e-09	0.000164092	0.0848281	1.46666e-07	0.523813	-0.00730826	0.296118	-0.565971	0.056906	ENSG00000128654	ENSMUSG00000027099	FBgn0030620	WBGene00022516	metaxin 2 [Source:HGNC Symbol;Acc:HGNC:7506]	metaxin 2 [Source:MGI Symbol;Acc:MGI:1859652]		Metaxin-2 homolog [Source:RefSeq peptide;Acc:NP_498689]
2806	0.000657376	0.00703237	0.0016064	0.167098	0.662814	0.00290573	0.387987	0.114274	0.0530104	ENSG00000162521	ENSMUSG00000031353	FBgn0263979	WBGene00003036	RB binding protein 4, chromatin remodeling factor [Source:HGNC Symbol;Acc:HGNC:9887]	retinoblastoma binding protein 7, chromatin remodeling factor [Source:MGI Symbol;Acc:MGI:1194910]		Probable histone-binding protein lin-53 [Source:UniProtKB/Swiss-Prot;Acc:P90916]
4769	3.55097e-05	0.118944	0.0422541	0.442857	1.58312e-05	0.00385484	-0.176662	-0.0512231	-0.588672	ENSG00000183048	ENSMUSG00000025792	FBgn0027610	WBGene00019656	solute carrier family 25 member 10 [Source:HGNC Symbol;Acc:HGNC:10980]	solute carrier family 25 (mitochondrial carrier, dicarboxylate transporter), member 10 [Source:MGI Symbol;Acc:MGI:1353497]		Oxoglutarate/malate carrier protein; SLC (SoLute Carrier) homolog [Source:UniProtKB/TrEMBL;Acc:G5EE96]
4079	0.00770669	0.00263647	0.960952	0.0227473	0.528854	-0.00828259	-0.0532498	0.152716	0.14698	ENSG00000166797	ENSMUSG00000031879	FBgn0036107	WBGene00009736	family with sequence similarity 96 member A [Source:HGNC Symbol;Acc:HGNC:26235]	family with sequence similarity 96, member B [Source:MGI Symbol;Acc:MGI:1915773]		MIP18 family protein F45G2.10 [Source:UniProtKB/Swiss-Prot;Acc:O62252]
2217	0.0134497	0.137	0.246455	0.0123029	0.15694	-0.0033739	0.0898493	0.151875	-0.872233	ENSG00000134480	ENSMUSG00000021548	FBgn0022936	WBGene00021714	cyclin H [Source:HGNC Symbol;Acc:HGNC:1594]	cyclin H [Source:MGI Symbol;Acc:MGI:1913921]		CYclin H [Source:UniProtKB/TrEMBL;Acc:Q9N4U0]
4439	0.534911	0.75848	0.813826	0.197269	0.246019	0.000491076	-0.0125375	-0.0994072	-0.143331	ENSG00000027847	ENSMUSG00000021504	FBgn0039258	WBGene00005021	beta-1,4-galactosyltransferase 7 [Source:HGNC Symbol;Acc:HGNC:930]	xylosylprotein beta1,4-galactosyltransferase, polypeptide 7 (galactosyltransferase I) [Source:MGI Symbol;Acc:MGI:2384987]		Xylosylprotein 4-beta-galactosyltransferase [Source:UniProtKB/Swiss-Prot;Acc:P34548]
4230	0.02152	0.125676	0.0335635	0.067329	0.443072	-0.0022944	-0.116334	-0.108617	-0.0818343	ENSG00000101464	ENSMUSG00000038383	FBgn0032052	WBGene00011914	phosphatidylinositol glycan anchor biosynthesis class U [Source:HGNC Symbol;Acc:HGNC:15791]	phosphatidylinositol glycan anchor biosynthesis, class U [Source:MGI Symbol;Acc:MGI:3039607]
4993	0.741682	0.855281	0.23904	0.439112	0.849262	0.000248145	-0.0625229	0.0871688	-0.0451967	ENSG00000102900	ENSMUSG00000032939	FBgn0038274	WBGene00003799	nucleoporin 93 [Source:HGNC Symbol;Acc:HGNC:28958]	nucleoporin 93 [Source:MGI Symbol;Acc:MGI:1919055]		Nuclear pore protein [Source:UniProtKB/TrEMBL;Acc:Q9BKT9]
4652	1.45431e-06	0.0470062	0.240206	8.38646e-08	0.86963	-0.00258036	-0.112084	-0.726444	-0.114329	ENSG00000166233	ENSMUSG00000025234	FBgn0036082	WBGene00016158	ariadne RBR E3 ubiquitin protein ligase 1 [Source:HGNC Symbol;Acc:HGNC:689]	ariadne RBR E3 ubiquitin protein ligase 1 [Source:MGI Symbol;Acc:MGI:1344363]		ARI (Ubiquitin ligase Ariadne) homolog [Source:UniProtKB/TrEMBL;Acc:O01965]
941	5.96264e-06	0.0912127	0.0138177	1.38051e-05	0.244905	-0.00811066	0.290229	-0.557989	-0.265233	ENSG00000158560	ENSMUSG00000027012	FBgn0067861	WBGene00015927	dynein cytoplasmic 1 intermediate chain 1 [Source:HGNC Symbol;Acc:HGNC:2963]	dynein cytoplasmic 1 intermediate chain 2 [Source:MGI Symbol;Acc:MGI:107750]		DYnein Chain, light Intermediate [Source:UniProtKB/TrEMBL;Acc:O45087]
1990	0.439243	1	0.742495	0.0531415	0.478058	0.000551812	-0.0164862	0.165242	-0.117587	ENSG00000133812	ENSMUSG00000038371	FBgn0025802	WBGene00003477	SET binding factor 2 [Source:HGNC Symbol;Acc:HGNC:2135]	SET binding factor 2 [Source:MGI Symbol;Acc:MGI:1921831]		Myotubularin-related protein 5 [Source:UniProtKB/Swiss-Prot;Acc:Q9TXP3]
5036	0.00446905	0.302753	0.97294	0.000465237	0.107422	-0.00105932	-0.00492595	0.379507	-0.315617	ENSG00000145191	ENSMUSG00000003235	FBgn0023512	WBGene00008428	eukaryotic translation initiation factor 2B subunit epsilon [Source:HGNC Symbol;Acc:HGNC:3261]	eukaryotic translation initiation factor 2B, subunit 5 epsilon [Source:MGI Symbol;Acc:MGI:2446176]		Eukaryotic Initiation Factor [Source:UniProtKB/TrEMBL;Acc:Q18994]
3885	0.322421	0.181765	0.0588602	0.920729	1	0.00262355	0.136276	-0.00694233	-0.16269	ENSG00000113810	ENSMUSG00000034349	FBgn0015391	WBGene00004874	structural maintenance of chromosomes 4 [Source:HGNC Symbol;Acc:HGNC:14013]	structural maintenance of chromosomes 4 [Source:MGI Symbol;Acc:MGI:1917349]		Structural maintenance of chromosomes protein 4 [Source:UniProtKB/Swiss-Prot;Acc:Q20060]
2817	0.060936	0.0225485	0.785122	0.950035	0.0344129	-0.00475155	0.0188487	-0.0036142	-0.257399	ENSG00000084073	ENSMUSG00000043207	FBgn0034176	WBGene00001405	zinc metallopeptidase STE24 [Source:HGNC Symbol;Acc:HGNC:12877]	zinc metallopeptidase, STE24 [Source:MGI Symbol;Acc:MGI:1890508]		CAAX prenyl protease 1 homolog [Source:UniProtKB/Swiss-Prot;Acc:Q9XVE5]
3074	5.51078e-06	0.0670509	0.000287027	0.176364	0.00114465	-0.00686073	-0.511994	-0.103033	-0.510681	ENSG00000067225	ENSMUSG00000032294	FBgn0267385	WBGene00014001	pyruvate kinase M1/2 [Source:HGNC Symbol;Acc:HGNC:9021]	pyruvate kinase, muscle [Source:MGI Symbol;Acc:MGI:97591]		Pyruvate kinase [Source:UniProtKB/TrEMBL;Acc:D3YT37]
5178	0.00418924	0.101233	0.0070645	0.0652046	0.289845	-0.00286369	0.181617	0.147126	-0.212816	ENSG00000112367	ENSMUSG00000038417	FBgn0031611	WBGene00007912	FIG4 phosphoinositide 5-phosphatase [Source:HGNC Symbol;Acc:HGNC:16873]	FIG4 phosphoinositide 5-phosphatase [Source:MGI Symbol;Acc:MGI:2143585]
1183	0.000120829	0.0328931	0.00239977	0.00712797	0.27438	0.00703809	-0.580596	0.241696	-0.121803	ENSG00000167460	ENSMUSG00000028464	FBgn0003721	WBGene00002978	tropomyosin 4 [Source:HGNC Symbol;Acc:HGNC:12013]	tropomyosin 2, beta [Source:MGI Symbol;Acc:MGI:98810]		Tropomyosin isoforms a/b/d/f [Source:UniProtKB/Swiss-Prot;Acc:Q22866]
3375	0.000266686	0.157932	4.31499e-05	0.882971	0.0676763	-0.00322007	0.5965	0.0121415	-0.366449	ENSG00000106771	ENSMUSG00000055296	FBgn0037536	WBGene00010810	transmembrane protein 245 [Source:HGNC Symbol;Acc:HGNC:1363]	transmembrane protein 245 [Source:MGI Symbol;Acc:MGI:2445107]
3221	2.40064e-05	0.00270343	0.307681	0.00117237	0.0226465	-0.00981311	-0.0908566	-0.362551	0.36607	ENSG00000185532	ENSMUSG00000052920	FBgn0000721	WBGene00001173	protein kinase, cGMP-dependent, type I [Source:HGNC Symbol;Acc:HGNC:9414]	protein kinase, cGMP-dependent, type I [Source:MGI Symbol;Acc:MGI:108174]		cGMP-dependent protein kinase egl-4 [Source:UniProtKB/Swiss-Prot;Acc:O76360]
1994	0.00122154	0.174227	0.617313	3.46567e-05	0.734778	-0.00191664	-0.0517842	0.344011	-0.0318014	ENSG00000111615	ENSMUSG00000063334	FBgn0020305	WBGene00015461	KRR1, small subunit processome component homolog [Source:HGNC Symbol;Acc:HGNC:5176]	KRR1, small subunit (SSU) processome component, homolog (yeast) [Source:MGI Symbol;Acc:MGI:1289274]		KRR1 small subunit processome component [Source:UniProtKB/TrEMBL;Acc:O16311]
3388	0.00540052	0.361268	0.000374415	0.147769	0.946818	-0.00142296	0.270855	0.113248	0.0103604	ENSG00000110107	ENSMUSG00000024735	FBgn0261119	WBGene00020423	pre-mRNA processing factor 19 [Source:HGNC Symbol;Acc:HGNC:17896]	pre-mRNA processing factor 19 [Source:MGI Symbol;Acc:MGI:106247]		Pre-mRNA-processing factor 19 [Source:UniProtKB/Swiss-Prot;Acc:Q10051]
1524	7.96141e-07	0.0958177	0.759281	3.66743e-05	0.000153893	0.0113017	-0.0618385	0.461949	-1.02959	ENSG00000113368	ENSMUSG00000062075	FBgn0010397	WBGene00002054	lamin B1 [Source:HGNC Symbol;Acc:HGNC:6637]	lamin B2 [Source:MGI Symbol;Acc:MGI:96796]		Intermediate filament protein ifb-2 [Source:UniProtKB/Swiss-Prot;Acc:Q19286]
2604	9.255e-08	9.73028e-08	0.0116516	0.108157	0.285865	-0.00869835	0.286125	0.095225	0.276602	ENSG00000025039	ENSMUSG00000028646	FBgn0033272	WBGene00012497	Ras related GTP binding D [Source:HGNC Symbol;Acc:HGNC:19903]	Ras-related GTP binding C [Source:MGI Symbol;Acc:MGI:1858751]		RAs-related GTP binding protein C homolog [Source:UniProtKB/TrEMBL;Acc:A0A061ACG4]
3900	2.06026e-05	0.0546236	0.00223124	0.000969979	0.155741	0.00683893	0.362536	-0.361088	-0.162821	ENSG00000114120	ENSMUSG00000032449	FBgn0031359	WBGene00011662	solute carrier family 25 member 36 [Source:HGNC Symbol;Acc:HGNC:25554]	solute carrier family 25, member 36 [Source:MGI Symbol;Acc:MGI:1924909]		Carrier protein (C2) [Source:UniProtKB/TrEMBL;Acc:G5EEG6]
2026	0.00246715	0.112837	0.639734	0.000463984	0.20185	0.00330601	0.0407333	-0.316823	0.293227	ENSG00000105372	ENSMUSG00000040952	FBgn0039129	WBGene00004488	ribosomal protein S19 [Source:HGNC Symbol;Acc:HGNC:10402]	ribosomal protein S19 [Source:MGI Symbol;Acc:MGI:1333780]		40S ribosomal protein S19 [Source:UniProtKB/Swiss-Prot;Acc:O18650]
1079	0.00697274	0.106239	0.0260501	0.0100878	0.954035	0.00454757	0.205828	-0.214544	0.0127185	ENSG00000145050	ENSMUSG00000032575	FBgn0027095	WBGene00021888	mesencephalic astrocyte derived neurotrophic factor [Source:HGNC Symbol;Acc:HGNC:15461]	mesencephalic astrocyte-derived neurotrophic factor [Source:MGI Symbol;Acc:MGI:1922090]		MANF/CDNF-like protein [Source:UniProtKB/Swiss-Prot;Acc:Q9N3B0]
666	9.66348e-06	0.000226941	0.445027	0.000406731	0.182986	-0.00599166	-0.0865646	0.255026	-0.552633	ENSG00000141385	ENSMUSG00000024527	FBgn0036702	WBGene00004978	AFG3 like matrix AAA peptidase subunit 2 [Source:HGNC Symbol;Acc:HGNC:315]	AFG3-like AAA ATPase 2 [Source:MGI Symbol;Acc:MGI:1916847]		SPG (Spastic paraplegia) [Source:UniProtKB/TrEMBL;Acc:Q9N3T5]
5288	0.0282087	0.00373755	0.968818	0.0724661	0.705801	0.00396532	0.00372607	0.10815	-0.0349665	ENSG00000178028	ENSMUSG00000009640	FBgn0034537	WBGene00013676	DNA methyltransferase 1 associated protein 1 [Source:HGNC Symbol;Acc:HGNC:18291]	DNA methyltransferase 1-associated protein 1 [Source:MGI Symbol;Acc:MGI:1913483]
1531	0.28315	0.972805	0.278972	0.030341	0.928117	0.00111771	-0.124525	0.221681	-0.0166829	ENSG00000072062	ENSMUSG00000005034	FBgn0000273	WBGene00002189	protein kinase cAMP-activated catalytic subunit alpha [Source:HGNC Symbol;Acc:HGNC:9380]	protein kinase, cAMP dependent, catalytic, beta [Source:MGI Symbol;Acc:MGI:97594]		cAMP-dependent protein kinase catalytic subunit [Source:UniProtKB/Swiss-Prot;Acc:P21137]
5986	0.0206215	0.332918	0.00966071	1	0.0368332	-0.00601389	0.286242	-0.0362943	0.743787	ENSG00000156222	ENSMUSG00000027219	FBgn0025709	WBGene00017867	solute carrier family 28 member 1 [Source:HGNC Symbol;Acc:HGNC:11001]	solute carrier family 28 (sodium-coupled nucleoside transporter), member 2 [Source:MGI Symbol;Acc:MGI:1913105]		Sodium/nucleoside cotransporter [Source:UniProtKB/TrEMBL;Acc:G5EE77]
5902	0.0454813	0.615671	0.590768	0.004577	0.223782	-0.000619521	-0.0360653	0.17894	-0.134456	ENSG00000197548	ENSMUSG00000030314	FBgn0034366	WBGene00010882	autophagy related 7 [Source:HGNC Symbol;Acc:HGNC:16935]	autophagy related 7 [Source:MGI Symbol;Acc:MGI:1921494]		AuTophaGy (Yeast Atg homolog) [Source:UniProtKB/TrEMBL;Acc:G5EBK4]
2223	2.92887e-05	0.202139	0.601532	5.6546e-07	0.407125	0.00775767	0.044755	-0.538829	0.156281	ENSG00000100033	ENSMUSG00000003526	FBgn0003423	WBGene00007197	proline dehydrogenase 1 [Source:HGNC Symbol;Acc:HGNC:9453]	proline dehydrogenase [Source:MGI Symbol;Acc:MGI:97770]		Proline dehydrogenase 1, mitochondrial [Source:UniProtKB/Swiss-Prot;Acc:O45228]
4151	0.000453474	0.0139579	0.000981261	0.0620124	0.925854	-0.00308296	-0.295102	-0.156722	-0.0152365	ENSG00000113312	ENSMUSG00000041278	FBgn0038428	WBGene00016390	tetratricopeptide repeat domain 1 [Source:HGNC Symbol;Acc:HGNC:12391]	tetratricopeptide repeat domain 1 [Source:MGI Symbol;Acc:MGI:1914077]
1293	0.00359869	0.00246337	0.980018	0.00666392	0.687848	0.00607528	0.00164388	0.181287	-0.0907955	ENSG00000166508	ENSMUSG00000029730	FBgn0020633	WBGene00003159	minichromosome maintenance complex component 7 [Source:HGNC Symbol;Acc:HGNC:6950]	minichromosome maintenance complex component 7 [Source:MGI Symbol;Acc:MGI:1298398]		DNA helicase [Source:UniProtKB/TrEMBL;Acc:O16297]
2216	0.755173	0.665865	0.183198	1	0.665394	0.000862219	-0.116359	-0.07075	0.163675	ENSG00000061918	ENSMUSG00000028005	FBgn0013973	WBGene00001553	guanylate cyclase 1 soluble subunit beta [Source:HGNC Symbol;Acc:HGNC:4687]	guanylate cyclase 1, soluble, beta 3 [Source:MGI Symbol;Acc:MGI:1860604]		Soluble guanylate cyclase gcy-33 [Source:UniProtKB/Swiss-Prot;Acc:P90895]
2686	0.0920846	0.0266271	0.222924	0.224247	0.826433	-0.0034895	-0.182745	0.113298	-0.0815915	ENSG00000159459	ENSMUSG00000023977	FBgn0030809	WBGene00016326	ubiquitin protein ligase E3 component n-recognin 1 [Source:HGNC Symbol;Acc:HGNC:16808]	ubiquitin protein ligase E3 component n-recognin 2 [Source:MGI Symbol;Acc:MGI:1861099]		E3 ubiquitin-protein ligase ubr-1 [Source:UniProtKB/Swiss-Prot;Acc:P91133]
4148	0.00777345	0.281856	0.226717	0.0295887	0.0163083	0.00423185	0.167624	0.206684	-0.367459	ENSG00000155066	ENSMUSG00000029086	FBgn0259210	WBGene00008571	prominin 2 [Source:HGNC Symbol;Acc:HGNC:20685]	prominin 1 [Source:MGI Symbol;Acc:MGI:1100886]		PRoMiNin (5-transmembrane domain glycoprotein) homolog [Source:UniProtKB/TrEMBL;Acc:Q19188]
3247	1.0297e-06	0.0362499	0.000450809	7.2366e-05	0.467146	-0.003295	0.314024	0.390082	-0.16297	ENSG00000177731	ENSMUSG00000002812	FBgn0000709	WBGene00001443	FLII, actin remodeling protein [Source:HGNC Symbol;Acc:HGNC:3750]	flightless I actin binding protein [Source:MGI Symbol;Acc:MGI:1342286]		Protein flightless-1 homolog [Source:UniProtKB/Swiss-Prot;Acc:P34268]
4949	0.00156698	0.0101323	0.302415	0.00125635	0.977966	-0.00354714	0.0695238	0.237966	0.00545552	ENSG00000065000	ENSMUSG00000020198	FBgn0001087	WBGene00000162	adaptor related protein complex 3 delta 1 subunit [Source:HGNC Symbol;Acc:HGNC:568]	adaptor-related protein complex 3, delta 1 subunit [Source:MGI Symbol;Acc:MGI:107734]		AP-3 complex subunit delta [Source:UniProtKB/TrEMBL;Acc:Q95X88]
3294	2.86266e-06	0.00400417	0.0564794	1.57524e-05	0.507461	-0.00580153	-0.121007	-0.4978	-0.0678028	ENSG00000004961	ENSMUSG00000031352	FBgn0038925	WBGene00011527	holocytochrome c synthase [Source:HGNC Symbol;Acc:HGNC:4837]	holocytochrome c synthetase [Source:MGI Symbol;Acc:MGI:106911]		Probable cytochrome c-type heme lyase [Source:UniProtKB/Swiss-Prot;Acc:P53703]
3694.1b	0.000241245	0.720567	0.795683	3.81261e-06	0.16464	-0.000732417	-0.0178424	-0.569555	-0.316754	ENSG00000101365	ENSMUSG00000027406	FBgn0038922	WBGene00007993	isocitrate dehydrogenase 3 (NAD(+)) beta [Source:HGNC Symbol;Acc:HGNC:5385]	isocitrate dehydrogenase 3 (NAD+) beta [Source:MGI Symbol;Acc:MGI:2158650]		Probable isocitrate dehydrogenase [NAD] subunit beta, mitochondrial [Source:UniProtKB/Swiss-Prot;Acc:Q93353]
3014	0.00293921	0.0286362	0.0100053	0.626676	0.0472863	-0.00318	0.3137	-0.0400914	0.609061	ENSG00000110768	ENSMUSG00000006599	FBgn0033929	WBGene00019821	general transcription factor IIH subunit 1 [Source:HGNC Symbol;Acc:HGNC:4655]	general transcription factor II H, polypeptide 1 [Source:MGI Symbol;Acc:MGI:1277216]
6184	0.013964	0.00337639	1	0.0437815	0.464522	0.0108024	-0.0571419	0.141616	0.100762	ENSG00000185811	ENSMUSG00000002578	FBgn0033252	WBGene00019960	IKAROS family zinc finger 1 [Source:HGNC Symbol;Acc:HGNC:13176]	IKAROS family zinc finger 4 [Source:MGI Symbol;Acc:MGI:1343139]		Zinc finger putative Transcription Factor family [Source:UniProtKB/TrEMBL;Acc:Q5WRS1]
1061	0.00933826	0.0113353	0.203572	0.224198	0.0764151	-0.00558072	0.113902	-0.086257	-0.153591	ENSG00000174013	ENSMUSG00000035764	FBgn0043010	WBGene00001499	F-box protein 45 [Source:HGNC Symbol;Acc:HGNC:29148]	F-box protein 45 [Source:MGI Symbol;Acc:MGI:2447775]		F-box/SPRY domain-containing protein 1 [Source:UniProtKB/Swiss-Prot;Acc:Q18223]
2816	0.000230863	0.00541491	0.166135	0.00062932	0.602193	-0.00395286	0.207511	0.335221	0.0483039	ENSG00000155959	ENSMUSG00000031197	FBgn0264694	WBGene00006889	VHL binding protein 1 [Source:HGNC Symbol;Acc:HGNC:12662]	von Hippel-Lindau binding protein 1 [Source:MGI Symbol;Acc:MGI:1333804]		Probable prefoldin subunit 3 [Source:UniProtKB/Swiss-Prot;Acc:O18054]
4865.1a	2.20662e-06	2.99959e-05	0.0182174	0.0219503	0.111345	0.0121988	0.401139	-0.266166	0.187467	ENSG00000103966	ENSMUSG00000027293	FBgn0016693	WBGene00004373	EH domain containing 4 [Source:HGNC Symbol;Acc:HGNC:3245]	EH-domain containing 4 [Source:MGI Symbol;Acc:MGI:1919619]		Receptor Mediated Endocytosis; Receptor-mediated endocytosis 1 isoform I [Source:UniProtKB/TrEMBL;Acc:G5EEU7]
2501	0.00262037	0.0275357	1	0.146278	0.00181509	-0.00304568	-0.049493	0.126858	-0.34414	ENSG00000187735	ENSMUSG00000059540	FBgn0010422	WBGene00012000	transcription elongation factor A1 [Source:HGNC Symbol;Acc:HGNC:11612]	transcription elongation factor A (SII), 2 [Source:MGI Symbol;Acc:MGI:107368]		Putative transcription elongation factor S-II [Source:UniProtKB/Swiss-Prot;Acc:P52652]
2401	8.10596e-07	0.127022	0.00383932	1.25345e-06	0.685793	0.00381935	-0.241359	-0.7397	-0.251678	ENSG00000148175	ENSMUSG00000026880	FBgn0250821	WBGene00006741	stomatin [Source:HGNC Symbol;Acc:HGNC:3383]	stomatin [Source:MGI Symbol;Acc:MGI:95403]		Stomatin-like protein UNC-1 [Source:UniProtKB/TrEMBL;Acc:G5ED08]
5466	0.041006	0.0718278	0.01039	0.805739	0.531342	0.004793	0.609334	-0.0136487	0.111007	ENSG00000178695	ENSMUSG00000098557	FBgn0038839	WBGene00014848	potassium channel tetramerization domain containing 12 [Source:HGNC Symbol;Acc:HGNC:14678]	potassium channel tetramerisation domain containing 12 [Source:MGI Symbol;Acc:MGI:2145823]
6224	0.00368521	0.00613623	0.00532209	0.88372	0.395585	-0.00584972	0.227901	0.0152954	-0.254184	ENSG00000136731	ENSMUSG00000037470	FBgn0014075	WBGene00018604	UDP-glucose glycoprotein glucosyltransferase 1 [Source:HGNC Symbol;Acc:HGNC:15663]	UDP-glucose glycoprotein glucosyltransferase 1 [Source:MGI Symbol;Acc:MGI:2443162]		UDP-Glucose Glycoprotein glucosylTransferase [Source:UniProtKB/TrEMBL;Acc:Q9GPA0]
1442	0.000753087	0.000143612	0.100463	0.347316	0.296228	-0.00422224	-0.13231	0.0794818	-0.218232	ENSG00000179889	ENSMUSG00000022680	FBgn0031174	WBGene00007593	pyridoxal dependent decarboxylase domain containing 1 [Source:HGNC Symbol;Acc:HGNC:28995]	pyridoxal-dependent decarboxylase domain containing 1 [Source:MGI Symbol;Acc:MGI:1920909]
3682	2.50338e-08	5.23381e-05	0.00957785	8.91666e-05	0.178713	-0.00798044	-0.249725	0.345411	0.174004	ENSG00000180185	ENSMUSG00000045316	FBgn0038858	WBGene00022798	fumarylacetoacetate hydrolase domain containing 1 [Source:HGNC Symbol;Acc:HGNC:14169]	fumarylacetoacetate hydrolase domain containing 1 [Source:MGI Symbol;Acc:MGI:1915886]		Fumarylacetoacetate hydrolase domain-containing protein 1 [Source:UniProtKB/Swiss-Prot;Acc:P34673]
4290.1b	5.39101e-05	0.00199238	0.0222347	0.0832522	0.0157657	-0.00697674	0.266925	0.103427	-0.342833	ENSG00000125648	ENSMUSG00000046329	FBgn0052103	WBGene00008924	solute carrier family 25 member 23 [Source:HGNC Symbol;Acc:HGNC:19375]	solute carrier family 25 (mitochondrial carrier; phosphate carrier), member 23 [Source:MGI Symbol;Acc:MGI:1914222]		Probable calcium-binding mitochondrial carrier F17E5.2 [Source:UniProtKB/Swiss-Prot;Acc:Q19529]
460	5.03575e-07	0.00662356	0.00458952	3.0186e-05	0.264211	-0.00930659	-0.338376	-0.474929	0.0935672	ENSG00000158882	ENSMUSG00000005674	FBgn0033074	WBGene00007686	translocase of outer mitochondrial membrane 40 like [Source:HGNC Symbol;Acc:HGNC:25756]	translocase of outer mitochondrial membrane 40 homolog-like (yeast) [Source:MGI Symbol;Acc:MGI:3589112]		Mitochondrial import receptor subunit TOM40 homolog [Source:UniProtKB/Swiss-Prot;Acc:Q18090]
3888	0.00318346	0.000171463	0.66276	0.108289	0.765773	-0.00479811	0.0343655	0.0957182	0.0313349	ENSG00000134014	ENSMUSG00000022031	FBgn0031604	WBGene00014123	elongator acetyltransferase complex subunit 3 [Source:HGNC Symbol;Acc:HGNC:20696]	elongator acetyltransferase complex subunit 3 [Source:MGI Symbol;Acc:MGI:1921445]		Probable elongator complex protein 3 [Source:UniProtKB/Swiss-Prot;Acc:Q23651]
549	2.14174e-07	5.47412e-08	0.184969	0.100422	0.0895989	-0.00920672	0.0851341	-0.144003	-0.289289	ENSG00000150787	ENSMUSG00000032067	FBgn0003141	WBGene00015010	6-pyruvoyltetrahydropterin synthase [Source:HGNC Symbol;Acc:HGNC:9689]	6-pyruvoyl-tetrahydropterin synthase [Source:MGI Symbol;Acc:MGI:1338783]		Putative 6-pyruvoyl tetrahydrobiopterin synthase [Source:UniProtKB/Swiss-Prot;Acc:O02058]
1035	0.136041	0.275734	0.0709132	0.210951	0.503128	-0.00153341	0.1619	-0.10773	0.111682	ENSG00000160075	ENSMUSG00000029038	FBgn0031054	WBGene00020480	SSU72 homolog, RNA polymerase II CTD phosphatase [Source:HGNC Symbol;Acc:HGNC:25016]	Ssu72 RNA polymerase II CTD phosphatase homolog (yeast) [Source:MGI Symbol;Acc:MGI:1916241]		SSU (Yeast Suppressor of SUa7) Protein homolog [Source:UniProtKB/TrEMBL;Acc:Q22453]
2229	0.00100782	0.636961	0.000237318	0.992024	0.0143042	-0.00103806	-0.426933	-0.00066615	0.314598	ENSG00000075914	ENSMUSG00000025785	FBgn0034065	WBGene00009289	exosome component 7 [Source:HGNC Symbol;Acc:HGNC:28112]	exosome component 7 [Source:MGI Symbol;Acc:MGI:1913696]		EXOSome (Multiexonuclease complex) component [Source:UniProtKB/TrEMBL;Acc:G5EDS8]
1871	0.184342	0.0129296	0.859995	0.316286	0.99139	0.00267378	-0.00911089	0.0658543	0.00174689	ENSG00000125676	ENSMUSG00000079065	FBgn0031390	WBGene00015813	THO complex 2 [Source:HGNC Symbol;Acc:HGNC:19073]	cDNA sequence BC005561 [Source:MGI Symbol;Acc:MGI:3040669]		THO Complex (Transcription factor/nuclear export) subunit [Source:UniProtKB/TrEMBL;Acc:Q18033]
4541	1.17678e-06	7.77703e-06	0.00727644	0.0720933	0.157995	-0.00625958	0.257586	-0.232739	-0.312814	ENSG00000108094	ENSMUSG00000024231	FBgn0032956	WBGene00000837	cullin 2 [Source:HGNC Symbol;Acc:HGNC:2552]	cullin 2 [Source:MGI Symbol;Acc:MGI:1918995]		Cullin-2 [Source:UniProtKB/Swiss-Prot;Acc:Q17390]
5071	0.0296896	0.439747	0.687654	0.853166	0.00077283	-0.00148826	-0.0258836	-0.0134054	0.532853	ENSG00000119326	ENSMUSG00000038816	FBgn0029105	WBGene00000832	catenin alpha like 1 [Source:HGNC Symbol;Acc:HGNC:2512]	catenin (cadherin associated protein), alpha-like 1 [Source:MGI Symbol;Acc:MGI:1859649]		Alpha-CaTuliN (Catenin/vinculin related) [Source:UniProtKB/TrEMBL;Acc:H2L012]
2432	0.0246822	0.225938	0.0105484	0.226422	0.283394	-0.00150854	0.2294	0.0873544	-0.243227	ENSG00000039123	ENSMUSG00000016018	FBgn0001986	WBGene00012342	Ski2 like RNA helicase 2 [Source:HGNC Symbol;Acc:HGNC:18734]	superkiller viralicidic activity 2-like 2 (S. cerevisiae) [Source:MGI Symbol;Acc:MGI:1919448]		mRNA transport homolog 4 [Source:UniProtKB/Swiss-Prot;Acc:Q23223]
5117	0.00632032	0.200623	0.38143	0.0150628	0.0202546	-0.00198308	-0.0910413	-0.215302	-0.738943	ENSG00000188603	ENSMUSG00000030720	FBgn0036756	WBGene00000539	CLN3, battenin [Source:HGNC Symbol;Acc:HGNC:2074]	ceroid lipofuscinosis, neuronal 3, juvenile (Batten, Spielmeyer-Vogt disease) [Source:MGI Symbol;Acc:MGI:107537]		Battenin [Source:UniProtKB/TrEMBL;Acc:G5EBM4]
4751	0.0357121	0.0678532	0.433979	0.132861	0.0666535	0.00201181	0.0773964	0.105912	0.176239	ENSG00000103275	ENSMUSG00000015120	FBgn0010602	WBGene00006706	ubiquitin conjugating enzyme E2 I [Source:HGNC Symbol;Acc:HGNC:12485]	ubiquitin-conjugating enzyme E2I [Source:MGI Symbol;Acc:MGI:107365]		SUMO-conjugating enzyme UBC9 [Source:UniProtKB/Swiss-Prot;Acc:Q95017]
6082	0.000146008	7.8322e-05	0.0690445	0.123318	0.291586	0.00843694	-0.129039	0.0948564	-0.234472	ENSG00000062822	ENSMUSG00000038644	FBgn0263600	WBGene00008645	DNA polymerase delta 1, catalytic subunit [Source:HGNC Symbol;Acc:HGNC:9175]	polymerase (DNA directed), delta 1, catalytic subunit [Source:MGI Symbol;Acc:MGI:97741]		DNA polymerase delta catalytic subunit [Source:UniProtKB/Swiss-Prot;Acc:P90829]
2025	0.484048	0.649682	0.468965	0.343676	0.224903	-0.00181797	0.0592585	0.0526389	0.0883579	ENSG00000142544	ENSMUSG00000038888	FBgn0033375	WBGene00017928	cytosolic thiouridylase subunit 1 [Source:HGNC Symbol;Acc:HGNC:29590]	cytosolic thiouridylase subunit 1 [Source:MGI Symbol;Acc:MGI:2385277]		Cytoplasmic tRNA 2-thiolation protein 1 [Source:UniProtKB/Swiss-Prot;Acc:O76365]
2789	0.000306044	0.0106046	0.0169325	0.0192037	0.13998	0.0106438	0.390345	0.203607	-0.284566	ENSG00000149212	ENSMUSG00000032009	FBgn0034897	WBGene00022279	sestrin 3 [Source:HGNC Symbol;Acc:HGNC:23060]	sestrin 3 [Source:MGI Symbol;Acc:MGI:1922997]		Sestrin homolog [Source:UniProtKB/Swiss-Prot;Acc:Q9N4D6]
5865	0.00225609	0.0564761	0.584063	0.00084766	0.215323	0.0036556	0.124954	0.262358	0.196122	ENSG00000143418	ENSMUSG00000015714	FBgn0040918	WBGene00002043	ceramide synthase 2 [Source:HGNC Symbol;Acc:HGNC:14076]	ceramide synthase 2 [Source:MGI Symbol;Acc:MGI:1924143]		Ceramide synthase hyl-1 [Source:UniProtKB/Swiss-Prot;Acc:G5ED45]
804	0.0874948	0.0202572	0.645364	0.710546	0.109209	-0.00630297	-0.0306642	0.025786	-0.166357	ENSG00000148459	ENSMUSG00000026784	FBgn0051005	WBGene00000761	decaprenyl diphosphate synthase subunit 1 [Source:HGNC Symbol;Acc:HGNC:17759]	prenyl (solanesyl) diphosphate synthase, subunit 1 [Source:MGI Symbol;Acc:MGI:1889278]		COenzyme Q (Ubiquinone) biosynthesis [Source:UniProtKB/TrEMBL;Acc:P91093]
4782	0.204002	0.623232	0.822469	0.00902559	0.901406	0.000871005	0.0204696	0.152517	-0.0186563	ENSG00000140988	ENSMUSG00000044533	FBgn0004867	WBGene00004471	ribosomal protein S2 [Source:HGNC Symbol;Acc:HGNC:10404]	ribosomal protein S2 [Source:MGI Symbol;Acc:MGI:105110]		40S ribosomal protein S2 [Source:UniProtKB/Swiss-Prot;Acc:P51403]
2047	8.40409e-08	2.0969e-07	0.00893982	0.1984	0.0844767	-0.011251	0.293056	-0.09708	0.333289	ENSG00000100522	ENSMUSG00000037722	FBgn0039690	WBGene00001646	glucosamine-phosphate N-acetyltransferase 1 [Source:HGNC Symbol;Acc:HGNC:19980]	glucosamine-phosphate N-acetyltransferase 1 [Source:MGI Symbol;Acc:MGI:1858963]		Glucosamine 6-phosphate N-acetyltransferase [Source:UniProtKB/Swiss-Prot;Acc:Q17427]
1228	0.0768822	0.0104476	0.718311	0.340795	0.323816	-0.00336902	0.0583766	0.0580708	-0.692855	ENSG00000056097	ENSMUSG00000034949	FBgn0263603	WBGene00022388	zinc finger RNA binding protein [Source:HGNC Symbol;Acc:HGNC:17277]	zinc finger RNA binding protein 2 [Source:MGI Symbol;Acc:MGI:2143792]
3516	0.239485	0.385148	0.913984	0.0521748	0.303668	-0.00156708	0.00791716	0.130148	-0.447717	ENSG00000136051	ENSMUSG00000034560	FBgn0030739	WBGene00013167	WASH complex subunit 4 [Source:HGNC Symbol;Acc:HGNC:29174]	WASH complex subunit 4 [Source:MGI Symbol;Acc:MGI:2441787]
5438	0.00392586	0.00424219	0.241044	0.135918	0.0892709	-0.00639897	0.175591	0.152401	-0.236314	ENSG00000109572	ENSMUSG00000000605	FBgn0036566	WBGene00000532	chloride voltage-gated channel 3 [Source:HGNC Symbol;Acc:HGNC:2021]	chloride channel, voltage-sensitive 4 [Source:MGI Symbol;Acc:MGI:104571]		Chloride channel protein [Source:UniProtKB/TrEMBL;Acc:G5EGT4]
5539	0.512314	0.347158	0.707613	0.111569	0.983411	-0.00139215	0.0279698	-0.125732	-0.00157793	ENSG00000092208	ENSMUSG00000060121	FBgn0036850	WBGene00004886	gem nuclear organelle associated protein 2 [Source:HGNC Symbol;Acc:HGNC:10884]	gem nuclear organelle associated protein 2 [Source:MGI Symbol;Acc:MGI:1913853]		SMN (Survival of motor neuron) protein Interactor [Source:UniProtKB/TrEMBL;Acc:Q9N405]
1283	0.0315705	0.00604134	0.189034	0.629853	0.302962	-0.00407012	-0.0992916	0.0300538	-0.107903	ENSG00000122140	ENSMUSG00000035772	FBgn0031639	WBGene00020718	mitochondrial ribosomal protein S2 [Source:HGNC Symbol;Acc:HGNC:14495]	mitochondrial ribosomal protein S2 [Source:MGI Symbol;Acc:MGI:2153089]		Mitochondrial Ribosomal Protein, Small [Source:UniProtKB/TrEMBL;Acc:O17004]
5367	2.58515e-07	3.77249e-05	0.433136	2.17145e-05	0.318333	-0.00894814	-0.0579049	-0.332005	0.102757	ENSG00000136521	ENSMUSG00000027673	FBgn0011455	WBGene00016118	NADH:ubiquinone oxidoreductase subunit B5 [Source:HGNC Symbol;Acc:HGNC:7700]	NADH dehydrogenase (ubiquinone) 1 beta subcomplex, 5 [Source:MGI Symbol;Acc:MGI:1913296]
3204.1b	2.7671e-11	0.0567896	0.00940883	7.76356e-10	0.010058	0.00413782	0.280885	1.0668	0.29583	ENSG00000164111	ENSMUSG00000021866	FBgn0000083	WBGene00003588	annexin A5 [Source:HGNC Symbol;Acc:HGNC:543]	annexin A11 [Source:MGI Symbol;Acc:MGI:108481]		Annexin [Source:UniProtKB/TrEMBL;Acc:G5EEA8]
4289	0.117129	0.164002	0.502304	0.288102	0.068293	-0.00312368	-0.0916727	0.115428	-0.384736	ENSG00000072778	ENSMUSG00000018574	FBgn0034432	WBGene00017125	acyl-CoA dehydrogenase very long chain [Source:HGNC Symbol;Acc:HGNC:92]	acyl-Coenzyme A dehydrogenase, very long chain [Source:MGI Symbol;Acc:MGI:895149]		Acyl CoA DeHydrogenase [Source:UniProtKB/TrEMBL;Acc:Q6AHQ5]
3474	0.00690655	0.0746064	0.00299883	0.136566	0.860638	0.0024824	0.219769	0.0794034	0.0208193	ENSG00000134371	ENSMUSG00000026361	FBgn0037657	WBGene00018064	cell division cycle 73 [Source:HGNC Symbol;Acc:HGNC:16783]	cell division cycle 73, Paf1/RNA polymerase II complex component [Source:MGI Symbol;Acc:MGI:2384876]		Cell division cycle protein 73 [Source:UniProtKB/Swiss-Prot;Acc:Q9N5U5]
705	0.105262	0.765754	0.194862	0.0409197	0.223176	-0.000492081	-0.0815263	0.114931	0.123465	ENSG00000149273	ENSMUSG00000030744	FBgn0002622	WBGene00004472	ribosomal protein S3 [Source:HGNC Symbol;Acc:HGNC:10420]	ribosomal protein S3 [Source:MGI Symbol;Acc:MGI:1350917]		40S ribosomal protein S3 [Source:UniProtKB/Swiss-Prot;Acc:P48152]
1659	0.0960984	0.0175737	0.38859	0.500609	0.344402	-0.00414493	0.0928108	0.0574733	-0.160292	ENSG00000014824	ENSMUSG00000029221	FBgn0033762	WBGene00022174	solute carrier family 30 member 9 [Source:HGNC Symbol;Acc:HGNC:1329]	solute carrier family 30 (zinc transporter), member 9 [Source:MGI Symbol;Acc:MGI:1923690]
2444	0.213061	0.0808715	0.254433	0.381298	0.574554	-0.00534363	-0.150388	0.0694376	-0.144787	ENSG00000058056	ENSMUSG00000056900	FBgn0035402	WBGene00020839	ubiquitin specific peptidase 13 [Source:HGNC Symbol;Acc:HGNC:12611]	ubiquitin specific peptidase 13 (isopeptidase T-3) [Source:MGI Symbol;Acc:MGI:1919857]		Ubiquitinyl hydrolase 1 [Source:UniProtKB/TrEMBL;Acc:P91502]
1296	0.0106249	0.486896	0.00159259	0.0789347	0.77021	-0.00233911	0.746755	-0.276432	-0.278102	ENSG00000215301	ENSMUSG00000069045	FBgn0263231	WBGene00002244	DEAD-box helicase 3, X-linked [Source:HGNC Symbol;Acc:HGNC:2745]	DEAD (Asp-Glu-Ala-Asp) box polypeptide 3, Y-linked [Source:MGI Symbol;Acc:MGI:1349406]		ATP-dependent RNA helicase laf-1 [Source:UniProtKB/Swiss-Prot;Acc:D0PV95]
3754	0.0423387	0.277507	0.576185	0.0830253	0.025233	-0.00125749	-0.0388886	0.131358	-0.221153	ENSG00000102978	ENSMUSG00000031783	FBgn0026373	WBGene00007971	RNA polymerase II subunit C [Source:HGNC Symbol;Acc:HGNC:9189]	polymerase (RNA) II (DNA directed) polypeptide C [Source:MGI Symbol;Acc:MGI:109299]		RNA Polymerase II (B) subunit [Source:UniProtKB/TrEMBL;Acc:Q93338]
2707.1b	2.04754e-09	0.0216803	0.0332655	6.96207e-09	0.0963623	-0.00449962	-0.136995	-0.767503	0.332586	ENSG00000100348	ENSMUSG00000005354	FBgn0034472	WBGene00007099	thioredoxin 2 [Source:HGNC Symbol;Acc:HGNC:17772]	thioredoxin 2 [Source:MGI Symbol;Acc:MGI:1929468]		Probable thioredoxin-2 [Source:UniProtKB/Swiss-Prot;Acc:Q17424]
3167	0.00635392	0.0757606	0.0665643	0.283592	0.016441	0.00630263	-0.0994654	-0.0975841	0.297946	ENSG00000176890	ENSMUSG00000025747	FBgn0024920	WBGene00022455	thymidylate synthetase [Source:HGNC Symbol;Acc:HGNC:12441]	thymidylate synthase [Source:MGI Symbol;Acc:MGI:98878]		Thymidylate synthase [Source:UniProtKB/TrEMBL;Acc:Q9N588]
5680	0.0021879	0.907045	0.0893072	0.000243818	0.29296	0.0022775	0.134905	-0.316119	-0.227113	ENSG00000184207	ENSMUSG00000022436	FBgn0052488	WBGene00016664	phosphoglycolate phosphatase [Source:HGNC Symbol;Acc:HGNC:8909]	SH3-domain binding protein 1 [Source:MGI Symbol;Acc:MGI:104603]
1682.1c	3.84914e-10	0.00824883	0.00145834	4.32636e-07	0.0145486	0.0247586	-0.471565	0.642954	0.430402	ENSG00000203697	ENSMUSG00000079110	FBgn0025866	WBGene00000545	calpain 8 [Source:HGNC Symbol;Acc:HGNC:1485]	calpain 3 [Source:MGI Symbol;Acc:MGI:107437]		CaLPain family [Source:UniProtKB/TrEMBL;Acc:Q8IAA9]
2689	4.9399e-08	0.936027	0.753742	5.17882e-09	0.00470964	0.000123712	-0.0294302	0.660294	0.358334	ENSG00000124207	ENSMUSG00000002718	FBgn0022213	WBGene00002079	chromosome segregation 1 like [Source:HGNC Symbol;Acc:HGNC:2431]	chromosome segregation 1-like (S. cerevisiae) [Source:MGI Symbol;Acc:MGI:1339951]		EXPOrtin (Nuclear export receptor) [Source:UniProtKB/TrEMBL;Acc:Q965V4]
3824	3.39799e-07	0.399988	0.012515	1.0431e-07	0.295741	0.00264912	0.409613	0.597863	-0.198005	ENSG00000143416	ENSMUSG00000068874	FBgn0038115	WBGene00012538	selenium binding protein 1 [Source:HGNC Symbol;Acc:HGNC:10719]	selenium binding protein 1 [Source:MGI Symbol;Acc:MGI:96825]
6129	0.0042105	0.00320065	0.323785	0.053749	0.244278	0.00638235	0.115333	-0.222228	-0.212642	ENSG00000105287	ENSMUSG00000002688	FBgn0038603	WBGene00012019	protein kinase D2 [Source:HGNC Symbol;Acc:HGNC:17293]	protein kinase D1 [Source:MGI Symbol;Acc:MGI:99879]		Serine/threonine-protein kinase dkf-2 [Source:UniProtKB/Swiss-Prot;Acc:O45818]
3740	0.299075	0.524228	0.31949	0.60752	0.0834906	-0.00112606	-0.0782528	-0.0702603	-0.336604	ENSG00000006625	ENSMUSG00000002797	FBgn0036787	WBGene00016629	gamma-glutamylcyclotransferase [Source:HGNC Symbol;Acc:HGNC:21705]	gamma-glutamyl cyclotransferase [Source:MGI Symbol;Acc:MGI:95700]
653	0.00537064	0.00712872	0.0174392	0.456343	0.331127	-0.00379005	0.163685	-0.12132	-0.166218	ENSG00000161057	ENSMUSG00000028932	FBgn0028687	WBGene00004501	proteasome 26S subunit, ATPase 2 [Source:HGNC Symbol;Acc:HGNC:9548]	proteasome (prosome, macropain) 26S subunit, ATPase 2 [Source:MGI Symbol;Acc:MGI:109555]		26S protease regulatory subunit 7 [Source:UniProtKB/Swiss-Prot;Acc:Q18787]
5092	0.256695	0.357103	0.197019	0.619917	0.145481	-0.00428121	0.08713	0.0386132	0.253157	ENSG00000160145	ENSMUSG00000022263	FBgn0024277	WBGene00006805	kalirin RhoGEF kinase [Source:HGNC Symbol;Acc:HGNC:4814]	triple functional domain (PTPRF interacting) [Source:MGI Symbol;Acc:MGI:1927230]		Guanine nucleotide exchange factor UNC-73B [Source:UniProtKB/TrEMBL;Acc:Q7KPP4]
5314	7.44807e-06	0.480489	0.00333841	0.00394125	0.000875145	-0.00123907	0.309483	0.2943	-0.468712	ENSG00000123130	ENSMUSG00000025287	FBgn0039856	WBGene00020311	acyl-CoA thioesterase 9 [Source:HGNC Symbol;Acc:HGNC:17152]	acyl-CoA thioesterase 9 [Source:MGI Symbol;Acc:MGI:1928939]
4663	0.000546023	0.000281483	0.112892	0.0565139	0.552134	0.00915682	0.145797	0.145554	-0.30204	ENSG00000068724	ENSMUSG00000033530	FBgn0021847	WBGene00021444	tetratricopeptide repeat domain 7A [Source:HGNC Symbol;Acc:HGNC:19750]	tetratricopeptide repeat domain 7B [Source:MGI Symbol;Acc:MGI:2144724]		TeTratriCopeptide repeat domain protein related [Source:UniProtKB/TrEMBL;Acc:F8WU09]
2084	1.23706e-06	0.00722298	1.15862e-05	0.0988038	0.0825887	-0.00549229	0.451597	0.154354	-0.188048	ENSG00000146574	ENSMUSG00000029617	FBgn0035470	WBGene00010283	CCZ1 homolog B, vacuolar protein trafficking and biogenesis associated [Source:HGNC Symbol;Acc:HGNC:21717]	CCZ1 vacuolar protein trafficking and biogenesis associated [Source:MGI Symbol;Acc:MGI:2141070]
1376	0.000326229	0.231075	0.35614	6.89114e-06	0.921141	-0.00270806	-0.0496652	0.387964	-0.262244	ENSG00000111642	ENSMUSG00000063870	FBgn0262519	WBGene00002637	chromodomain helicase DNA binding protein 4 [Source:HGNC Symbol;Acc:HGNC:1919]	chromodomain helicase DNA binding protein 4 [Source:MGI Symbol;Acc:MGI:1344380]
3662	0.154261	0.114431	0.232361	0.830901	0.116072	0.00168032	-0.0848764	0.0154311	0.147226	ENSG00000086589	ENSMUSG00000024604	FBgn0037220	WBGene00011722	RNA binding motif protein 22 [Source:HGNC Symbol;Acc:HGNC:25503]	RNA binding motif protein 22 [Source:MGI Symbol;Acc:MGI:1914060]
5498	0.00137487	0.442503	0.0411859	0.0162923	0.0107255	-0.00150218	-0.133775	0.188169	0.916363	ENSG00000068654	ENSMUSG00000049553	FBgn0019938	WBGene00012999	RNA polymerase I subunit A [Source:HGNC Symbol;Acc:HGNC:17264]	polymerase (RNA) I polypeptide A [Source:MGI Symbol;Acc:MGI:1096397]		RNA POlymerase I (A) subunit [Source:UniProtKB/TrEMBL;Acc:G5EDG7]
1247	0.00499649	0.63081	0.942705	0.000112447	0.25522	-0.000976045	0.00628434	0.345827	0.129465	ENSG00000122026	ENSMUSG00000041453	FBgn0032987	WBGene00004433	ribosomal protein L21 [Source:HGNC Symbol;Acc:HGNC:10313]	ribosomal protein L21 [Source:MGI Symbol;Acc:MGI:1278340]		60S ribosomal protein L21 [Source:UniProtKB/Swiss-Prot;Acc:P34334]
5272	0.0119013	0.345992	0.00118661	0.218928	0.612766	-0.00135568	0.293137	0.0857253	0.122835	ENSG00000164941	ENSMUSG00000040738	FBgn0025830	WBGene00013021	integrator complex subunit 8 [Source:HGNC Symbol;Acc:HGNC:26048]	integrator complex subunit 8 [Source:MGI Symbol;Acc:MGI:1919906]
3809	4.56969e-06	0.000779767	0.0131038	0.000426824	0.715471	0.00828524	-0.240573	0.36946	-0.0314234	ENSG00000130429	ENSMUSG00000029622	FBgn0001961	WBGene00000201	actin related protein 2/3 complex subunit 1B [Source:HGNC Symbol;Acc:HGNC:704]	actin related protein 2/3 complex, subunit 1B [Source:MGI Symbol;Acc:MGI:1343142]		ARp2/3 compleX component [Source:UniProtKB/TrEMBL;Acc:Q9U1R7]
1991	6.42598e-07	0.0485735	5.11918e-07	0.282061	0.0457464	-0.00616097	-0.955654	-0.109687	-0.460919	ENSG00000104812	ENSMUSG00000003865	FBgn0266064	WBGene00001793	glycogen synthase 1 [Source:HGNC Symbol;Acc:HGNC:4706]	glycogen synthase 1, muscle [Source:MGI Symbol;Acc:MGI:101805]		Glycogen [starch] synthase [Source:UniProtKB/Swiss-Prot;Acc:Q9U2D9]
4296	0.0144175	0.141629	0.00209802	0.756222	0.319435	-0.00138579	-0.259246	-0.0213586	0.0987921	ENSG00000022277	ENSMUSG00000027502	FBgn0032290	WBGene00007217	replication termination factor 2 domain containing 1 [Source:HGNC Symbol;Acc:HGNC:15890]	replication termination factor 2 domain containing 1 [Source:MGI Symbol;Acc:MGI:1913654]		Temporal Asymmetry between Division of Sister cells [Source:UniProtKB/TrEMBL;Acc:O02209]
3236	0.0300718	0.443902	0.501554	0.0416114	0.0219232	0.000875025	-0.0527546	0.135228	0.524682	ENSG00000006744	ENSMUSG00000020549	FBgn0028426	WBGene00001983	elaC ribonuclease Z 2 [Source:HGNC Symbol;Acc:HGNC:14198]	elaC ribonuclease Z 2 [Source:MGI Symbol;Acc:MGI:1890496]		Ribonuclease Z [Source:UniProtKB/Swiss-Prot;Acc:O44476]
5823	0.0404822	0.249533	0.164123	0.0540189	0.141708	0.00661984	-0.17645	0.1777	0.243896	ENSG00000109906	ENSMUSG00000066687	FBgn0011236	WBGene00001324	zinc finger and BTB domain containing 16 [Source:HGNC Symbol;Acc:HGNC:12930]	zinc finger and BTB domain containing 16 [Source:MGI Symbol;Acc:MGI:103222]		EOR-1 [Source:UniProtKB/TrEMBL;Acc:G5EDU4]
5165	0.0052878	0.152003	0.00765355	0.0343273	0.460774	-0.00248224	-0.205992	0.13304	0.0617996	ENSG00000100897	ENSMUSG00000022214	FBgn0034527	WBGene00008419	DDB1 and CUL4 associated factor 11 [Source:HGNC Symbol;Acc:HGNC:20258]	DDB1 and CUL4 associated factor 11 [Source:MGI Symbol;Acc:MGI:90168]		DDB1- and CUL4-associated factor 11 homolog [Source:UniProtKB/Swiss-Prot;Acc:P90794]
5861	0.000439821	0.410834	1	6.32204e-06	0.291452	0.00204922	-0.0164106	0.489876	0.205613	ENSG00000243279	ENSMUSG00000031149	FBgn0032704	WBGene00017070	PRA1 domain family member 2 [Source:HGNC Symbol;Acc:HGNC:28911]	PRA1 domain family 2 [Source:MGI Symbol;Acc:MGI:1859607]		PRA1 family protein [Source:UniProtKB/TrEMBL;Acc:H2KZJ7]
2203	1.29067e-08	4.39785e-05	0.0635891	3.29005e-05	0.0412044	-0.00845069	0.291133	0.40969	-0.177173	ENSG00000137992	ENSMUSG00000000340	FBgn0030612	WBGene00014054	dihydrolipoamide branched chain transacylase E2 [Source:HGNC Symbol;Acc:HGNC:2698]	dihydrolipoamide branched chain transacylase E2 [Source:MGI Symbol;Acc:MGI:105386]		Lipoamide acyltransferase component of branched-chain alpha-keto acid dehydrogenase complex, mitochondrial [Source:UniProtKB/Swiss-Prot;Acc:Q23571]
4145	7.02455e-09	0.275867	0.053653	1.92643e-10	0.672132	0.00173131	0.133976	-1.29109	-0.0384659	ENSG00000089220	ENSMUSG00000032959	FBgn0038973	WBGene00018218	phosphatidylethanolamine binding protein 1 [Source:HGNC Symbol;Acc:HGNC:8630]	phosphatidylethanolamine binding protein 1 [Source:MGI Symbol;Acc:MGI:1344408]		Phosphatidylethanolamine-binding protein homolog F40A3.3 [Source:UniProtKB/Swiss-Prot;Acc:O16264]
1824	0.0153371	0.00213294	0.880454	0.590016	0.0705911	0.00706356	-0.00999108	-0.0765716	0.489617	ENSG00000261221	ENSMUSG00000074405	FBgn0028647	WBGene00021689	zinc finger protein 865 [Source:HGNC Symbol;Acc:HGNC:38705]	zinc finger protein 865 [Source:MGI Symbol;Acc:MGI:2442656]
909	2.84198e-07	4.27841e-06	0.0164755	0.00722139	0.24727	-0.00596618	0.355628	-0.269422	-0.197213	ENSG00000036257	ENSMUSG00000004364	FBgn0261268	WBGene00000838	cullin 3 [Source:HGNC Symbol;Acc:HGNC:2553]	cullin 3 [Source:MGI Symbol;Acc:MGI:1347360]		Cullin-3 [Source:UniProtKB/Swiss-Prot;Acc:Q17391]
605	0.0140977	0.246357	0.290876	0.0057167	0.16985	0.00186627	-0.0617499	-0.229435	0.223735	ENSG00000243477	ENSMUSG00000079334	FBgn0037747	WBGene00016983	N-acetyltransferase 6 [Source:HGNC Symbol;Acc:HGNC:30252]	N-acetyltransferase 6 [Source:MGI Symbol;Acc:MGI:1888902]
5002	0.00388404	0.383021	0.572855	8.95698e-05	0.622476	0.00122055	0.0314309	0.319684	-0.0766787	ENSG00000129460	ENSMUSG00000022204	FBgn0031736	WBGene00003059	neuroguidin [Source:HGNC Symbol;Acc:HGNC:20271]	neuroguidin, EIF4E binding protein [Source:MGI Symbol;Acc:MGI:1916216]		LiPid Depleted [Source:UniProtKB/TrEMBL;Acc:Q8IG68]
2873	0.000252708	0.388521	0.0827293	4.93931e-05	0.24003	0.0016785	0.138588	0.300669	0.205654	ENSG00000105193	ENSMUSG00000037563	FBgn0034743	WBGene00004485	ribosomal protein S16 [Source:HGNC Symbol;Acc:HGNC:10396]	ribosomal protein S16 [Source:MGI Symbol;Acc:MGI:98118]		40S ribosomal protein S16 [Source:UniProtKB/Swiss-Prot;Acc:Q22054]
5010	0.0780839	0.0267322	0.22601	0.394737	0.355762	-0.00365473	-0.0778584	0.0646305	-0.201004	ENSG00000086827	ENSMUSG00000032264	FBgn0004643	WBGene00017643	zw10 kinetochore protein [Source:HGNC Symbol;Acc:HGNC:13194]	zw10 kinetochore protein [Source:MGI Symbol;Acc:MGI:1349478]		Centromere/kinetochore protein zw10 homolog [Source:UniProtKB/Swiss-Prot;Acc:Q19642]
680	1.63534e-06	0.690515	0.00990799	0.00026693	0.000516551	-0.000893877	0.523303	-0.40542	-0.6765	ENSG00000099219	ENSMUSG00000046324	FBgn0034438	WBGene00016631	endoplasmic reticulum metallopeptidase 1 [Source:HGNC Symbol;Acc:HGNC:23703]	endoplasmic reticulum metallopeptidase 1 [Source:MGI Symbol;Acc:MGI:106250]		Putative endoplasmic reticulum metallopeptidase 1-B [Source:UniProtKB/Swiss-Prot;Acc:Q18600]
1552	0.0176309	0.0150322	0.145265	0.593296	0.0733452	-0.00558069	-0.161125	0.0858392	0.640539	ENSG00000167972	ENSMUSG00000024130	FBgn0036747	WBGene00000023	ATP binding cassette subfamily A member 3 [Source:HGNC Symbol;Acc:HGNC:33]	ATP-binding cassette, sub-family A (ABC1), member 3 [Source:MGI Symbol;Acc:MGI:1351617]		ABC Transporter family [Source:UniProtKB/TrEMBL;Acc:Q9XW49]
4400	0.029477	0.905356	0.00867114	0.417866	0.0601523	-0.000203744	0.200443	0.0533016	-0.189744	ENSG00000170515	ENSMUSG00000025364	FBgn0035630	WBGene00021088	proliferation-associated 2G4 [Source:HGNC Symbol;Acc:HGNC:8550]	proliferation-associated 2G4 [Source:MGI Symbol;Acc:MGI:894684]
6145	0.0240931	0.00177237	0.253735	0.733419	0.447948	0.00471545	-0.068847	0.0256754	0.060965	ENSG00000108465	ENSMUSG00000018669	FBgn0050291	WBGene00013765	CDK5 regulatory subunit associated protein 3 [Source:HGNC Symbol;Acc:HGNC:18673]	CDK5 regulatory subunit associated protein 3 [Source:MGI Symbol;Acc:MGI:1933126]		CDK5RAP3-like protein [Source:UniProtKB/Swiss-Prot;Acc:Q9U2Y2]
2965	2.99292e-07	0.620635	0.00177698	2.3057e-06	0.0525168	0.00108523	-0.260022	-0.668758	-0.532532	ENSG00000073578	ENSMUSG00000021577	FBgn0261439	WBGene00016392	succinate dehydrogenase complex flavoprotein subunit A [Source:HGNC Symbol;Acc:HGNC:10680]	succinate dehydrogenase complex, subunit A, flavoprotein (Fp) [Source:MGI Symbol;Acc:MGI:1914195]		Succinate dehydrogenase [ubiquinone] flavoprotein subunit, mitochondrial [Source:UniProtKB/TrEMBL;Acc:O44954]
4644.1b	0.0235483	0.0242235	0.0195693	0.804619	0.374935	0.00660394	-0.375762	0.0158491	-0.250524	ENSG00000151067	ENSMUSG00000026407	FBgn0001991	WBGene00001187	calcium voltage-gated channel subunit alpha1 C [Source:HGNC Symbol;Acc:HGNC:1390]	calcium channel, voltage-dependent, L type, alpha 1S subunit [Source:MGI Symbol;Acc:MGI:88294]		Voltage-dependent L-type calcium channel subunit alpha [Source:UniProtKB/TrEMBL;Acc:G5EG02]
2207	0.000692802	0.000116205	0.102129	0.969262	0.116183	-0.00584643	0.203805	0.00243258	-0.421369	ENSG00000067704	ENSMUSG00000026618	FBgn0036569	WBGene00002153	isoleucyl-tRNA synthetase 2, mitochondrial [Source:HGNC Symbol;Acc:HGNC:29685]	isoleucine-tRNA synthetase 2, mitochondrial [Source:MGI Symbol;Acc:MGI:1919586]		Isoleucyl Amino-acyl tRNA Synthetase [Source:UniProtKB/TrEMBL;Acc:E2JL03]
1225	3.32038e-05	0.0058547	0.00189641	0.00557191	0.525627	-0.00436108	0.44057	0.220851	0.124323	ENSG00000113387	ENSMUSG00000022205	FBgn0015299	WBGene00011743	SUB1 homolog, transcriptional regulator [Source:HGNC Symbol;Acc:HGNC:19985]	SUB1 homolog (S. cerevisiae) [Source:MGI Symbol;Acc:MGI:104811]		Putative RNA polymerase II transcriptional coactivator [Source:UniProtKB/Swiss-Prot;Acc:Q94045]
3425.1a	0.000286495	0.135591	0.0137623	0.00118535	0.201126	0.00257379	-0.285586	0.404324	-0.248196	ENSG00000103249	ENSMUSG00000036636	FBgn0033755	WBGene00000533	chloride voltage-gated channel 7 [Source:HGNC Symbol;Acc:HGNC:2025]	chloride channel, voltage-sensitive 7 [Source:MGI Symbol;Acc:MGI:1347048]		Chloride channel protein [Source:UniProtKB/TrEMBL;Acc:G5EC75]
1221	0.00934879	0.0585706	0.061884	0.0842547	0.129651	0.00306296	0.275596	0.152093	0.14418	ENSG00000129472	ENSMUSG00000047187	FBgn0014009	WBGene00006833	RAB2B, member RAS oncogene family [Source:HGNC Symbol;Acc:HGNC:20246]	RAB2A, member RAS oncogene family [Source:MGI Symbol;Acc:MGI:1928750]		Rab-2 [Source:UniProtKB/TrEMBL;Acc:I7FN62]
5166	0.00451085	0.404753	0.0713493	0.122841	0.00420112	0.00205485	0.105455	0.11854	0.343828	ENSG00000118961	ENSMUSG00000037669	FBgn0035206	WBGene00009140	lipid droplet associated hydrolase [Source:HGNC Symbol;Acc:HGNC:26145]	lipid droplet associated hydrolase [Source:MGI Symbol;Acc:MGI:1916082]
2343	0.426119	0.138868	0.562845	0.688791	0.327585	-0.00300879	0.0412991	-0.0297761	-0.103583	ENSG00000003509	ENSMUSG00000024082	FBgn0037880	WBGene00014227	NADH:ubiquinone oxidoreductase complex assembly factor 7 [Source:HGNC Symbol;Acc:HGNC:28816]	NADH dehydrogenase (ubiquinone) 1 alpha subcomplex assembly factor 7 [Source:MGI Symbol;Acc:MGI:1920944]		Protein arginine methyltransferase NDUFAF7 homolog, mitochondrial [Source:UniProtKB/Swiss-Prot;Acc:Q09644]
5958	0.295123	0.316701	0.533608	0.126629	0.386843	-0.00200228	0.0691763	0.117883	-0.127294	ENSG00000205726	ENSMUSG00000020640	FBgn0023388	WBGene00006405	intersectin 1 [Source:HGNC Symbol;Acc:HGNC:6183]	intersectin 2 [Source:MGI Symbol;Acc:MGI:1338049]		ITSN (Intersectin) family [Source:UniProtKB/TrEMBL;Acc:E6N0W0]
3898	0.00485265	0.0313637	0.0148227	0.797351	0.0442894	-0.00501293	-0.339848	0.0154374	-0.554638	ENSG00000084754	ENSMUSG00000025745	FBgn0028479	WBGene00001150	hydroxyacyl-CoA dehydrogenase trifunctional multienzyme complex subunit alpha [Source:HGNC Symbol;Acc:HGNC:4801]	hydroxyacyl-Coenzyme A dehydrogenase/3-ketoacyl-Coenzyme A thiolase/enoyl-Coenzyme A hydratase (trifunctional protein), alpha subunit [Source:MGI Symbol;Acc:MGI:2135593]		Enoyl-CoA Hydratase [Source:UniProtKB/TrEMBL;Acc:O17612]
357	0.0223675	0.00889601	0.120847	0.281586	0.439083	0.0105016	-0.135991	-0.0739205	-0.103642	ENSG00000100479	ENSMUSG00000020974	FBgn0035644	WBGene00017237	DNA polymerase epsilon 2, accessory subunit [Source:HGNC Symbol;Acc:HGNC:9178]	polymerase (DNA directed), epsilon 2 (p59 subunit) [Source:MGI Symbol;Acc:MGI:1197514]		Probable DNA polymerase epsilon subunit 2 [Source:UniProtKB/Swiss-Prot;Acc:Q19196]
3780.1c	0.00176419	0.0259023	0.0991128	0.0274034	0.0623111	-0.00377274	0.358873	0.187025	0.411518	ENSG00000183684	ENSMUSG00000025134	FBgn0010774	WBGene00000120	Aly/REF export factor [Source:HGNC Symbol;Acc:HGNC:19071]	Aly/REF export factor [Source:MGI Symbol;Acc:MGI:1341044]		Ref/ALY RNA export adaptor family [Source:UniProtKB/TrEMBL;Acc:Q17561]
1354	0.0373283	0.1014	0.0417784	0.380296	0.172704	0.00338279	0.241465	0.0553505	0.206861	ENSG00000159086	ENSMUSG00000022974	FBgn0037466	WBGene00009672	PAX3 and PAX7 binding protein 1 [Source:HGNC Symbol;Acc:HGNC:13579]	PAX3 and PAX7 binding protein 1 [Source:MGI Symbol;Acc:MGI:1914617]
1378	0.000161301	0.0368759	0.00117462	0.462479	0.0109631	0.0112641	-0.289263	0.054999	0.340552	ENSG00000038295	ENSMUSG00000022098	FBgn0003719	WBGene00003555	tolloid like 1 [Source:HGNC Symbol;Acc:HGNC:11843]	bone morphogenetic protein 1 [Source:MGI Symbol;Acc:MGI:88176]		Zinc metalloproteinase nas-39 [Source:UniProtKB/Swiss-Prot;Acc:Q20176]
1622	2.05713e-07	0.00321705	8.77132e-07	0.0902452	0.341679	-0.00615902	-0.592195	-0.112163	0.122182	ENSG00000135018	ENSMUSG00000008604	FBgn0031057	WBGene00008852	ubiquilin 1 [Source:HGNC Symbol;Acc:HGNC:12508]	ubiquilin 4 [Source:MGI Symbol;Acc:MGI:2150152]		UBiQuiLin [Source:UniProtKB/TrEMBL;Acc:G5EFF7]
5919	5.48498e-05	0.918621	0.000908218	0.0010567	0.0673385	0.000259621	-0.300229	-0.310873	0.204106	ENSG00000138074	ENSMUSG00000000792	FBgn0017448	WBGene00014092	solute carrier family 5 member 6 [Source:HGNC Symbol;Acc:HGNC:11041]	solute carrier family 5 (sodium iodide symporter), member 5 [Source:MGI Symbol;Acc:MGI:2149330]
5395	0.0140735	0.00803177	0.276995	0.0680287	0.458645	-0.00630429	-0.114918	0.172148	-0.182625	ENSG00000054523	ENSMUSG00000014602	FBgn0267002	WBGene00006831	kinesin family member 1B [Source:HGNC Symbol;Acc:HGNC:16636]	kinesin family member 1A [Source:MGI Symbol;Acc:MGI:108391]		Kinesin-like protein unc-104 [Source:UniProtKB/Swiss-Prot;Acc:P23678]
657	0.00589835	0.0820169	0.00298367	0.387023	0.224752	0.00300429	0.259167	0.0531338	0.18728	ENSG00000108107	ENSMUSG00000030432	FBgn0035422	WBGene00004442	ribosomal protein L28 [Source:HGNC Symbol;Acc:HGNC:10330]	ribosomal protein L28 [Source:MGI Symbol;Acc:MGI:101839]		60S ribosomal protein L28 [Source:UniProtKB/Swiss-Prot;Acc:Q21930]
5759	0.00427251	0.649175	0.00189122	0.495544	0.0228005	0.00094483	0.352834	-0.049226	-0.362633	ENSG00000169764	ENSMUSG00000001891	FBgn0035978	WBGene00010665	UDP-glucose pyrophosphorylase 2 [Source:HGNC Symbol;Acc:HGNC:12527]	UDP-glucose pyrophosphorylase 2 [Source:MGI Symbol;Acc:MGI:2183447]
5388	0.307161	0.747347	0.631353	0.77896	0.0243514	-0.000596528	-0.0274598	0.0242499	-0.478964	ENSG00000165917	ENSMUSG00000002104	FBgn0039911	WBGene00004507	receptor associated protein of the synapse [Source:HGNC Symbol;Acc:HGNC:9863]	receptor-associated protein of the synapse [Source:MGI Symbol;Acc:MGI:99422]		43 kDa receptor-associated protein of the synapse homolog [Source:UniProtKB/Swiss-Prot;Acc:Q09485]
4075	0.0209623	0.137729	0.00750338	0.216698	0.541397	-0.00323538	0.328384	-0.0713524	0.171842	ENSG00000143977	ENSMUSG00000057278	FBgn0261791	WBGene00004920	small nuclear ribonucleoprotein polypeptide G [Source:HGNC Symbol;Acc:HGNC:11163]	small nuclear ribonucleoprotein polypeptide G [Source:MGI Symbol;Acc:MGI:1915261]		Probable small nuclear ribonucleoprotein G [Source:UniProtKB/Swiss-Prot;Acc:Q9N4G9]
4155	1.11463e-05	0.220666	0.000371919	0.00094506	0.114683	-0.00695648	0.433352	0.236295	-0.167817	ENSG00000152782	ENSMUSG00000033610	FBgn0011205	WBGene00004068	pantothenate kinase 1 [Source:HGNC Symbol;Acc:HGNC:8598]	pantothenate kinase 1 [Source:MGI Symbol;Acc:MGI:1922985]		PaNtothenate Kinase [Source:UniProtKB/TrEMBL;Acc:H2KYP8]
1649	4.33577e-06	7.58388e-05	0.00243661	0.0959543	0.165492	0.00854114	0.423798	0.144917	0.164304	ENSG00000108604	ENSMUSG00000028949	FBgn0025463	WBGene00044072	SWI/SNF related, matrix associated, actin dependent regulator of chromatin, subfamily d, member 2 [Source:HGNC Symbol;Acc:HGNC:11107]	SWI/SNF related, matrix associated, actin dependent regulator of chromatin, subfamily d, member 3 [Source:MGI Symbol;Acc:MGI:1914243]
4089	5.16957e-05	0.0233103	0.0188921	0.000232911	0.538999	-0.00454346	0.347698	0.424724	-0.0621282	ENSG00000198898	ENSMUSG00000070372	FBgn0034577	WBGene00000292	capping actin protein of muscle Z-line alpha subunit 2 [Source:HGNC Symbol;Acc:HGNC:1490]	capping protein (actin filament) muscle Z-line, alpha 1 [Source:MGI Symbol;Acc:MGI:106227]		F-actin-capping protein subunit alpha [Source:UniProtKB/Swiss-Prot;Acc:P34685]
4535	0.858442	0.376042	1	0.45882	0.790154	0.00276305	-0.041938	-0.0444688	-0.0261912	ENSG00000138801	ENSMUSG00000028032	FBgn0020389	WBGene00004091	3'-phosphoadenosine 5'-phosphosulfate synthase 1 [Source:HGNC Symbol;Acc:HGNC:8603]	3'-phosphoadenosine 5'-phosphosulfate synthase 1 [Source:MGI Symbol;Acc:MGI:1330587]		3'-Phosphoadenosine 5'-Phosphosulfate Synthetase [Source:UniProtKB/TrEMBL;Acc:A0A061AE05]
5612	0.0205706	0.784963	0.000462631	0.542854	0.598827	0.000655499	-0.387877	0.0331153	-0.0883878	ENSG00000074964	ENSMUSG00000040964	FBgn0262562	WBGene00019832	Rho guanine nucleotide exchange factor 10 like [Source:HGNC Symbol;Acc:HGNC:25540]	Rho guanine nucleotide exchange factor (GEF) 10-like [Source:MGI Symbol;Acc:MGI:1920004]		Rho guanine nucleotide exchange factor osg-1 [Source:UniProtKB/Swiss-Prot;Acc:Q21653]
2579	6.84447e-05	0.434817	0.00330128	0.0134024	0.00402956	-0.00101708	-0.176109	-0.152561	0.324397	ENSG00000165688	ENSMUSG00000026926	FBgn0033235	WBGene00022159	peptidase, mitochondrial processing alpha subunit [Source:HGNC Symbol;Acc:HGNC:18667]	peptidase (mitochondrial processing) alpha [Source:MGI Symbol;Acc:MGI:1918568]		Mitochondrial Processing Peptidase Alpha [Source:UniProtKB/TrEMBL;Acc:W6RR41]
3351	0.27787	0.108397	0.803143	0.0939582	0.901194	0.00218376	-0.0225746	0.147217	0.0255398	ENSG00000081721	ENSMUSG00000026659	FBgn0031044	WBGene00007697	dual specificity phosphatase 12 [Source:HGNC Symbol;Acc:HGNC:3067]	dual specificity phosphatase 12 [Source:MGI Symbol;Acc:MGI:1890614]
4404	6.1107e-08	0.00040624	2.84771e-05	0.0106337	0.177959	-0.00499679	-0.445944	0.162161	-0.163569	ENSG00000112339	ENSMUSG00000019977	FBgn0042712	WBGene00010622	HBS1 like translational GTPase [Source:HGNC Symbol;Acc:HGNC:4834]	Hbs1-like (S. cerevisiae) [Source:MGI Symbol;Acc:MGI:1891704]
4646	0.00347294	0.00066389	0.0216139	0.746936	0.985379	-0.00635179	0.261886	-0.0231826	0.00198743	ENSG00000163636	ENSMUSG00000021737	FBgn0028688	WBGene00004463	proteasome 26S subunit, non-ATPase 6 [Source:HGNC Symbol;Acc:HGNC:9564]	proteasome (prosome, macropain) 26S subunit, non-ATPase, 6 [Source:MGI Symbol;Acc:MGI:1913663]		26S proteasome non-ATPase regulatory subunit 6 [Source:UniProtKB/Swiss-Prot;Acc:Q20585]
2454	0.0582039	0.264355	0.0390273	0.056927	0.919021	-0.00154519	0.151968	0.15003	-0.0422504	ENSG00000139697	ENSMUSG00000038095	FBgn0265630	WBGene00002889	strawberry notch homolog 1 [Source:HGNC Symbol;Acc:HGNC:22973]	strawberry notch homolog 1 (Drosophila) [Source:MGI Symbol;Acc:MGI:2384298]		Notch signaling pathway homolog-1 [Source:UniProtKB/TrEMBL;Acc:O01737]
499.1c	5.00953e-15	0.000590636	0.455132	2.41021e-11	5.64546e-05	0.0117896	-0.171791	1.35784	-0.729246	ENSG00000165568	ENSMUSG00000052131	FBgn0036290	WBGene00020369	aldo-keto reductase family 1 member E2 [Source:HGNC Symbol;Acc:HGNC:23437]	aldo-keto reductase family 1, member B7 [Source:MGI Symbol;Acc:MGI:101918]
2677	0.075855	0.00953951	0.232425	0.465529	0.785722	-0.00376498	0.120688	-0.0547817	0.054957	ENSG00000154001	ENSMUSG00000026626	FBgn0027492	WBGene00012348	protein phosphatase 2 regulatory subunit B'epsilon [Source:HGNC Symbol;Acc:HGNC:9313]	protein phosphatase 2, regulatory subunit B', alpha [Source:MGI Symbol;Acc:MGI:2388479]		Serine/threonine-protein phosphatase 2A regulatory subunit pptr-1 [Source:UniProtKB/Swiss-Prot;Acc:O18178]
4392	0.00013414	0.524828	0.265305	9.52752e-06	0.132173	0.00143929	-0.080109	-0.397796	0.268453	ENSG00000214026	ENSMUSG00000037772	FBgn0035335	WBGene00020348	mitochondrial ribosomal protein L23 [Source:HGNC Symbol;Acc:HGNC:10322]	mitochondrial ribosomal protein L23 [Source:MGI Symbol;Acc:MGI:1196612]		Probable 39S ribosomal protein L23, mitochondrial [Source:UniProtKB/Swiss-Prot;Acc:Q9GYS9]
3541	3.31985e-06	0.00364579	0.00826012	0.00130206	0.054794	0.0106061	-0.779026	-0.287884	-0.256524	ENSG00000078053	ENSMUSG00000024381	FBgn0027356	WBGene00010272	amphiphysin [Source:HGNC Symbol;Acc:HGNC:471]	bridging integrator 1 [Source:MGI Symbol;Acc:MGI:108092]		AMPHiphysin homolog [Source:UniProtKB/TrEMBL;Acc:Q21004]
484	0.000312713	0.77848	0.0191772	0.000127009	0.261446	-0.00063777	-0.396837	-0.524964	0.157443	ENSG00000167186	ENSMUSG00000030652	FBgn0029502	WBGene00000536	coenzyme Q7, hydroxylase [Source:HGNC Symbol;Acc:HGNC:2244]	demethyl-Q 7 [Source:MGI Symbol;Acc:MGI:107207]		5-demethoxyubiquinone hydroxylase, mitochondrial [Source:UniProtKB/Swiss-Prot;Acc:P48376]
1966	5.60854e-05	1	0.00523184	3.58858e-05	0.324793	-0.00105527	-0.394168	0.553386	-0.12535	ENSG00000083444	ENSMUSG00000019055	FBgn0036147	WBGene00002497	procollagen-lysine,2-oxoglutarate 5-dioxygenase 1 [Source:HGNC Symbol;Acc:HGNC:9081]	procollagen-lysine, 2-oxoglutarate 5-dioxygenase 1 [Source:MGI Symbol;Acc:MGI:99907]		Procollagen-lysine,2-oxoglutarate 5-dioxygenase [Source:UniProtKB/Swiss-Prot;Acc:Q20679]
3090	0.0011249	0.00512447	0.205885	0.188908	0.0123736	-0.00450016	0.096321	-0.0925962	-0.325866	ENSG00000100294	ENSMUSG00000048755	FBgn0036691	WBGene00016812	malonyl-CoA-acyl carrier protein transacylase [Source:HGNC Symbol;Acc:HGNC:29622]	malonyl CoA:ACP acyltransferase (mitochondrial) [Source:MGI Symbol;Acc:MGI:2388651]
463	9.01691e-07	4.68619e-08	0.0968616	0.484777	0.2154	-0.00679377	-0.138875	-0.03611	-0.137063	ENSG00000141425	ENSMUSG00000040446	FBgn0035318	WBGene00015347	regulation of nuclear pre-mRNA domain containing 1A [Source:HGNC Symbol;Acc:HGNC:25560]	regulation of nuclear pre-mRNA domain containing 1A [Source:MGI Symbol;Acc:MGI:2385066]		CID domain-containing protein 1 [Source:UniProtKB/Swiss-Prot;Acc:P34281]
5594	1.49937e-05	9.61349e-06	0.0557938	0.0733214	0.321127	0.0251183	-0.0984685	0.174373	-0.0895648	ENSG00000103269	ENSMUSG00000017692	FBgn0004635	WBGene00004400	rhomboid like 1 [Source:HGNC Symbol;Acc:HGNC:10007]	rhomboid, veinlet-like 3 (Drosophila) [Source:MGI Symbol;Acc:MGI:2179276]		Rhomboid-related protein 1 [Source:UniProtKB/Swiss-Prot;Acc:Q19821]
4057	0.00012134	0.000758864	0.0454255	0.532628	0.00845159	0.011725	0.247488	0.0432741	-0.464472	ENSG00000111885	ENSMUSG00000003746	FBgn0259170	WBGene00008258	mannosidase alpha class 1A member 1 [Source:HGNC Symbol;Acc:HGNC:6821]	mannosidase 1, alpha [Source:MGI Symbol;Acc:MGI:104677]		Mannosyl-oligosaccharide 1,2-alpha-mannosidase C52E4.5 [Source:UniProtKB/Swiss-Prot;Acc:Q18788]
2924	0.000865138	0.00397863	0.00948979	0.136374	0.343405	0.00567613	-0.255244	-0.122268	0.157623	ENSG00000167699	ENSMUSG00000017286	FBgn0031143	WBGene00006448	glyoxalase domain containing 4 [Source:HGNC Symbol;Acc:HGNC:14111]	glyoxalase domain containing 4 [Source:MGI Symbol;Acc:MGI:1914451]		Glyoxalase 1 [Source:UniProtKB/Swiss-Prot;Acc:Q09253]
3021	0.0367123	0.0882363	0.00477538	0.936439	0.68815	-0.00258769	0.367477	-0.00525639	-0.0353116	ENSG00000108561	ENSMUSG00000018446	FBgn0034259	WBGene00010303	complement C1q binding protein [Source:HGNC Symbol;Acc:HGNC:1243]	complement component 1, q subcomponent binding protein [Source:MGI Symbol;Acc:MGI:1194505]		Conserved regulator of innate immunity protein 3 [Source:UniProtKB/Swiss-Prot;Acc:Q21018]
2950	0.00312685	0.178524	0.672509	8.65906e-05	0.885434	-0.00371874	0.0316442	-0.303662	0.0266731	ENSG00000169230	ENSMUSG00000021486	FBgn0033413	WBGene00007144	PRELI domain containing 1 [Source:HGNC Symbol;Acc:HGNC:30255]	PRELI domain containing 1 [Source:MGI Symbol;Acc:MGI:1913744]
2937	1.51743e-05	0.00896077	0.00065417	0.00588296	0.371449	0.00804022	0.379445	0.269812	0.270868	ENSG00000155962	ENSMUSG00000037242	FBgn0030529	WBGene00001365	chloride intracellular channel 2 [Source:HGNC Symbol;Acc:HGNC:2063]	chloride intracellular channel 4 (mitochondrial) [Source:MGI Symbol;Acc:MGI:1352754]		Chloride intracellular channel exc-4 [Source:UniProtKB/Swiss-Prot;Acc:Q8WQA4]
3910	0.852713	0.477536	0.581901	0.795336	0.59766	-0.00149114	-0.0362006	0.0203173	-0.183588	ENSG00000107581	ENSMUSG00000024991	FBgn0037249	WBGene00001209	eukaryotic translation initiation factor 3 subunit A [Source:HGNC Symbol;Acc:HGNC:3271]	eukaryotic translation initiation factor 3, subunit A [Source:MGI Symbol;Acc:MGI:95301]		Eukaryotic translation initiation factor 3 subunit A [Source:UniProtKB/Swiss-Prot;Acc:P34339]
1695	0.00135537	0.0643017	0.853807	8.29796e-05	0.686421	-0.00299777	0.0116266	-0.501986	0.0374255	ENSG00000130021	ENSMUSG00000048875	FBgn0031335	WBGene00020113	pseudouridine 5'-phosphatase [Source:HGNC Symbol;Acc:HGNC:16818]	pseudouridine 5-phosphatase [Source:MGI Symbol;Acc:MGI:1914615]		R151.8A protein [Source:UniProtKB/TrEMBL;Acc:G5EG26]
5517	0.030029	0.00109575	0.890342	0.693675	0.299502	-0.0044577	0.0129226	-0.0452982	0.145501	ENSG00000130305	ENSMUSG00000000916	FBgn0259704	WBGene00013151	NOP2/Sun RNA methyltransferase family member 5 [Source:HGNC Symbol;Acc:HGNC:16385]	NOL1/NOP2/Sun domain family, member 5 [Source:MGI Symbol;Acc:MGI:2140844]		Nop2 (NOP2)/SUN domain family member [Source:UniProtKB/TrEMBL;Acc:Q9NAA7]
1985	0.000120179	0.00246274	0.4222	0.000377075	0.391179	0.00784436	-0.0971409	-0.275944	0.0812561	ENSG00000197381	ENSMUSG00000020262	FBgn0026086	WBGene00000080	adenosine deaminase, RNA specific B1 [Source:HGNC Symbol;Acc:HGNC:226]	adenosine deaminase, RNA-specific, B1 [Source:MGI Symbol;Acc:MGI:891999]		Probable double-stranded RNA-specific adenosine deaminase [Source:UniProtKB/Swiss-Prot;Acc:Q22618]
1514	0.215502	0.163944	0.203896	0.647552	0.212569	0.00920271	-0.160688	-0.0514285	-0.122916	ENSG00000055732	ENSMUSG00000011008	FBgn0261361	WBGene00000846	mucolipin 3 [Source:HGNC Symbol;Acc:HGNC:13358]	mucolipin 2 [Source:MGI Symbol;Acc:MGI:1915529]		CUP-5L [Source:UniProtKB/TrEMBL;Acc:Q8T666]
727	0.000956999	0.0194504	0.0196941	0.525795	0.00997418	-0.00389436	-0.213062	0.0354088	0.285019	ENSG00000157985	ENSMUSG00000055013	FBgn0028509	WBGene00000566	ArfGAP with GTPase domain, ankyrin repeat and PH domain 1 [Source:HGNC Symbol;Acc:HGNC:16922]	ArfGAP with GTPase domain, ankyrin repeat and PH domain 1 [Source:MGI Symbol;Acc:MGI:2653690]		Arf-GAP with ANK repeat and PH domain-containing protein cnt-2 [Source:UniProtKB/Swiss-Prot;Acc:Q9XX14]
2466	0.000171191	0.49039	0.0986969	0.00204798	0.00238294	0.00375217	0.361863	-0.261028	-0.44139	ENSG00000170271	ENSMUSG00000031604	FBgn0030509	WBGene00009902	fatty acid hydroxylase domain containing 2 [Source:HGNC Symbol;Acc:HGNC:1334]	methylsterol monoxygenase 1 [Source:MGI Symbol;Acc:MGI:1913484]		Dietary restriction down regulated [Source:UniProtKB/TrEMBL;Acc:A5JYS2]
3622	0.50294	0.862464	0.300027	0.376707	0.264494	0.00201619	0.0478425	0.0544224	0.227262	ENSG00000153922	ENSMUSG00000023852	FBgn0250786	WBGene00010369	chromodomain helicase DNA binding protein 1 [Source:HGNC Symbol;Acc:HGNC:1915]	chromodomain helicase DNA binding protein 1 [Source:MGI Symbol;Acc:MGI:88393]		Chromodomain and Helicase Domain protein [Source:UniProtKB/TrEMBL;Acc:O17909]
3647	0.00601092	0.0366956	0.262329	0.00679248	0.333869	-0.0031378	0.151354	0.174194	-0.334116	ENSG00000020426	ENSMUSG00000021103	FBgn0024956	WBGene00018769	MNAT1, CDK activating kinase assembly factor [Source:HGNC Symbol;Acc:HGNC:7181]	menage a trois 1 [Source:MGI Symbol;Acc:MGI:106207]		MNAT (Menage a trois) TFIIH subunit [Source:UniProtKB/TrEMBL;Acc:O17245]
748	0.000118376	0.000733825	0.0337273	0.0507418	0.119899	-0.00512318	0.298595	0.125792	-0.158992	ENSG00000100519	ENSMUSG00000021832	FBgn0028685	WBGene00004504	proteasome 26S subunit, ATPase 6 [Source:HGNC Symbol;Acc:HGNC:9553]	proteasome (prosome, macropain) 26S subunit, ATPase, 6 [Source:MGI Symbol;Acc:MGI:1914339]		Probable 26S protease regulatory subunit 10B [Source:UniProtKB/Swiss-Prot;Acc:O17071]
3421	0.158879	0.0558824	0.216656	0.99462	0.223928	-0.00471564	-0.0819694	-0.000458015	-0.2692	ENSG00000127527	ENSMUSG00000006276	FBgn0035060	WBGene00001224	epidermal growth factor receptor pathway substrate 15 like 1 [Source:HGNC Symbol;Acc:HGNC:24634]	epidermal growth factor receptor pathway substrate 15-like 1 [Source:MGI Symbol;Acc:MGI:104582]		EHS-1; Eps15 (Endocytosis protein) Homologous Sequence [Source:UniProtKB/TrEMBL;Acc:Q9BIF4]
4985	2.94724e-05	0.0446895	0.000638533	0.00443438	0.222873	0.00394743	0.400569	0.198274	0.173278	ENSG00000167526	ENSMUSG00000000740	FBgn0011272	WBGene00004425	ribosomal protein L13 [Source:HGNC Symbol;Acc:HGNC:10303]	ribosomal protein L13 [Source:MGI Symbol;Acc:MGI:105922]		60S ribosomal protein L13 [Source:UniProtKB/Swiss-Prot;Acc:P91128]
3927	0.0111165	1	0.000428592	0.313748	0.372977	-0.000397562	0.331306	-0.0879241	0.186736	ENSG00000099942	ENSMUSG00000017776	FBgn0024811	WBGene00000416	CRK like proto-oncogene, adaptor protein [Source:HGNC Symbol;Acc:HGNC:2363]	v-crk avian sarcoma virus CT10 oncogene homolog [Source:MGI Symbol;Acc:MGI:88508]		Cell death abnormality protein 2 [Source:UniProtKB/Swiss-Prot;Acc:Q9NHC3]
2252	2.82938e-07	0.0501206	0.0252569	1.81048e-06	0.0546406	-0.00481772	-0.144023	-0.535963	0.182774	ENSG00000169021	ENSMUSG00000038462	FBgn0021906	WBGene00002162	ubiquinol-cytochrome c reductase, Rieske iron-sulfur polypeptide 1 [Source:HGNC Symbol;Acc:HGNC:12587]	ubiquinol-cytochrome c reductase, Rieske iron-sulfur polypeptide 1 [Source:MGI Symbol;Acc:MGI:1913944]		Cytochrome b-c1 complex subunit Rieske, mitochondrial [Source:UniProtKB/TrEMBL;Acc:O44512]
2285	7.08894e-05	0.110014	0.418812	7.21885e-05	0.0243161	-0.00419642	-0.0914333	0.352744	0.303999	ENSG00000035687	ENSMUSG00000015961	FBgn0027493	WBGene00016509	adenylosuccinate synthase [Source:HGNC Symbol;Acc:HGNC:292]	adenylosuccinate synthetase, non muscle [Source:MGI Symbol;Acc:MGI:87948]		Adenylosuccinate synthetase [Source:UniProtKB/Swiss-Prot;Acc:P91134]
5553	0.0524489	1	0.102437	0.0120046	0.374995	-0.000873638	0.193668	0.218878	-0.659892	ENSG00000140443	ENSMUSG00000005640	FBgn0032752	WBGene00000898	insulin like growth factor 1 receptor [Source:HGNC Symbol;Acc:HGNC:5465]	insulin receptor-related receptor [Source:MGI Symbol;Acc:MGI:1346037]		Insulin-like receptor Insulin-like receptor subunit alpha Insulin-like receptor subunit beta [Source:UniProtKB/Swiss-Prot;Acc:Q968Y9]
5362	6.52281e-10	0.00197089	0.000109432	0.00781316	8.05727e-05	-0.00707442	-0.502454	0.167333	-1.08491	ENSG00000122971	ENSMUSG00000029545	FBgn0038742	WBGene00015894	acyl-CoA dehydrogenase short chain [Source:HGNC Symbol;Acc:HGNC:90]	acyl-Coenzyme A dehydrogenase, short chain [Source:MGI Symbol;Acc:MGI:87868]		Acyl CoA DeHydrogenase [Source:UniProtKB/TrEMBL;Acc:H2KYU0]
1480	0.24734	0.142457	0.454126	0.241188	0.379444	0.00275206	0.0519971	0.0799285	0.13193	ENSG00000076003	ENSMUSG00000026355	FBgn0025815	WBGene00003158	minichromosome maintenance complex component 6 [Source:HGNC Symbol;Acc:HGNC:6949]	minichromosome maintenance complex component 6 [Source:MGI Symbol;Acc:MGI:1298227]		DNA replication licensing factor mcm-6 [Source:UniProtKB/Swiss-Prot;Acc:P34647]
2704.1a	3.66881e-09	0.447012	0.0412319	1.23281e-06	4.08e-05	0.00521752	-0.188273	0.618954	-0.77461	ENSG00000186377	ENSMUSG00000048440	FBgn0014469	WBGene00008499	cytochrome P450 family 4 subfamily X member 1 [Source:HGNC Symbol;Acc:HGNC:20244]	cytochrome P450, family 4, subfamily f, polypeptide 16 [Source:MGI Symbol;Acc:MGI:1917351]		CYtochrome P450 family [Source:UniProtKB/TrEMBL;Acc:Q9XVA6]
5183	0.0499236	0.0839527	0.905239	0.0187989	0.299712	-0.00493753	0.00819721	-0.218275	-0.0735413	ENSG00000138073	ENSMUSG00000045302	FBgn0031779	WBGene00010496	prolactin regulatory element binding [Source:HGNC Symbol;Acc:HGNC:9356]	prolactin regulatory element binding [Source:MGI Symbol;Acc:MGI:1355326]		Yeast SEC homolog [Source:UniProtKB/TrEMBL;Acc:Q21115]
1630.1b	0.29567	0.0406274	0.622136	0.834681	0.393801	0.0113007	-0.0717258	-0.0130195	-0.116457	ENSG00000169071	ENSMUSG00000021464	FBgn0010407	WBGene00000289	receptor tyrosine kinase like orphan receptor 2 [Source:HGNC Symbol;Acc:HGNC:10257]	receptor tyrosine kinase-like orphan receptor 2 [Source:MGI Symbol;Acc:MGI:1347521]		Tyrosine-protein kinase receptor cam-1 [Source:UniProtKB/Swiss-Prot;Acc:G5EGK5]
3698	0.304369	0.644142	0.827911	0.0367224	0.448916	-0.0011837	0.0113542	0.122804	0.0875941	ENSG00000151552	ENSMUSG00000015806	FBgn0035964	WBGene00011398	quinoid dihydropteridine reductase [Source:HGNC Symbol;Acc:HGNC:9752]	quinoid dihydropteridine reductase [Source:MGI Symbol;Acc:MGI:97836]		Quinoid DihydroPteridine Reductase [Source:UniProtKB/TrEMBL;Acc:Q9XVJ3]
5238	5.43268e-07	0.0448643	1.21453e-05	0.00126615	0.383414	-0.0021934	-0.447942	-0.255252	0.0790916	ENSG00000143436	ENSMUSG00000028140	FBgn0038319	WBGene00015025	mitochondrial ribosomal protein L9 [Source:HGNC Symbol;Acc:HGNC:14277]	mitochondrial ribosomal protein L9 [Source:MGI Symbol;Acc:MGI:2137211]		Mitochondrial Ribosomal Protein, Large [Source:UniProtKB/TrEMBL;Acc:Q95X39]
3363	8.45625e-06	0.0602756	0.394025	1.04803e-06	0.25807	-0.00266735	0.0505995	0.542512	0.19453	ENSG00000170248	ENSMUSG00000032504	FBgn0086346	WBGene00007010	programmed cell death 6 interacting protein [Source:HGNC Symbol;Acc:HGNC:8766]	programmed cell death 6 interacting protein [Source:MGI Symbol;Acc:MGI:1333753]		Apoptosis-linked gene 2-interacting protein X 1 [Source:UniProtKB/Swiss-Prot;Acc:P34552]
5849	0.0600014	0.0313985	0.101695	0.196883	0.89923	-0.00403081	0.12627	0.0883186	0.0164085	ENSG00000062582	ENSMUSG00000020477	FBgn0039159	WBGene00023487	mitochondrial ribosomal protein S24 [Source:HGNC Symbol;Acc:HGNC:14510]	mitochondrial ribosomal protein S24 [Source:MGI Symbol;Acc:MGI:1928142]		28S ribosomal protein S24, mitochondrial [Source:UniProtKB/Swiss-Prot;Acc:Q688C0]
960	3.45332e-05	0.40589	0.168518	1.56177e-06	0.319029	0.00167015	0.154277	-0.46374	0.118745	ENSG00000070761	ENSMUSG00000031796	FBgn0032248	WBGene00008288	cilia and flagella associated protein 20 [Source:HGNC Symbol;Acc:HGNC:29523]	cilia and flagella associated protein 20 [Source:MGI Symbol;Acc:MGI:107428]		Cilia- and flagella-associated protein 20 [Source:UniProtKB/Swiss-Prot;Acc:Q86D25]
771	0.756843	0.917519	0.994378	0.6221	0.144128	0.000140809	0.0426981	0.0451272	-0.797243	ENSG00000089289	ENSMUSG00000046717	FBgn0051852	WBGene00022193	immunoglobulin binding protein 1 [Source:HGNC Symbol;Acc:HGNC:5461]	immunoglobulin (CD79A) binding protein 1b [Source:MGI Symbol;Acc:MGI:1354380]		Protein Phosphatase Four Regulatory subunit [Source:UniProtKB/TrEMBL;Acc:Q9N4E9]
3982	2.09597e-06	0.0101486	4.92713e-06	0.0377317	0.666802	-0.00306292	-0.485883	0.167395	0.0424165	ENSG00000171566	ENSMUSG00000027998	FBgn0030365	WBGene00006481	pleiotropic regulator 1 [Source:HGNC Symbol;Acc:HGNC:9089]	pleiotropic regulator 1 [Source:MGI Symbol;Acc:MGI:1858197]		PLeiotropic ReGulator (Vertebrate) homolog [Source:UniProtKB/TrEMBL;Acc:G5ECP2]
1992	0.0914431	0.197886	0.528878	0.162048	0.0641475	-0.00363752	-0.0490103	0.0839804	0.352218	ENSG00000137274	ENSMUSG00000038286	FBgn0038974	WBGene00019280	biphenyl hydrolase like [Source:HGNC Symbol;Acc:HGNC:1094]	biphenyl hydrolase-like (serine hydrolase, breast epithelial mucin-associated antigen) [Source:MGI Symbol;Acc:MGI:1915271]
2505	0.000225585	0.000201634	0.125969	0.0743254	0.175526	-0.00643543	0.204793	0.105685	-0.192333	ENSG00000139505	ENSMUSG00000021987	FBgn0028497	WBGene00003478	myotubularin related protein 6 [Source:HGNC Symbol;Acc:HGNC:7453]	myotubularin related protein 6 [Source:MGI Symbol;Acc:MGI:2145637]		Myotubularin-related protein 6 [Source:UniProtKB/Swiss-Prot;Acc:G5ED68]
4867	0.000439604	0.00501622	0.322422	0.0159991	0.0292367	-0.0155781	0.074672	0.23122	0.224053	ENSG00000070159	ENSMUSG00000026384	FBgn0261985	WBGene00004213	protein tyrosine phosphatase, non-receptor type 3 [Source:HGNC Symbol;Acc:HGNC:9655]	protein tyrosine phosphatase, non-receptor type 4 [Source:MGI Symbol;Acc:MGI:1099792]		Tyrosine-protein phosphatase 1 [Source:UniProtKB/Swiss-Prot;Acc:P28191]
5352	0.000286966	0.0999953	0.00403141	0.00333978	0.331105	0.00370275	0.262222	-0.270997	-0.202699	ENSG00000198887	ENSMUSG00000024943	FBgn0052438	WBGene00016151	structural maintenance of chromosomes 5 [Source:HGNC Symbol;Acc:HGNC:20465]	structural maintenance of chromosomes 5 [Source:MGI Symbol;Acc:MGI:2385088]		Structural maintenance of chromosomes protein 5 [Source:UniProtKB/Swiss-Prot;Acc:Q18237]
4077	2.8762e-07	0.00548224	2.4531e-07	0.127209	0.745874	-0.00406818	0.91867	0.115912	0.0391541	ENSG00000153037	ENSMUSG00000014504	FBgn0015298	WBGene00018159	signal recognition particle 19 [Source:HGNC Symbol;Acc:HGNC:11300]	signal recognition particle 19 [Source:MGI Symbol;Acc:MGI:1913634]		Probable signal recognition particle 19 kDa protein [Source:UniProtKB/Swiss-Prot;Acc:O61749]
2863	2.99743e-05	0.0347023	0.00304268	0.00134583	0.202502	-0.00392979	-0.320479	0.347634	-0.260021	ENSG00000137710	ENSMUSG00000031207	FBgn0011661	WBGene00001333	radixin [Source:HGNC Symbol;Acc:HGNC:9944]	moesin [Source:MGI Symbol;Acc:MGI:97167]		ERM-1B; Ezrin/Radixin/Moesin [Source:UniProtKB/TrEMBL;Acc:G5EBK3]
6040	8.03483e-07	6.74904e-05	0.124051	0.000613957	0.0807313	-0.00690515	0.177789	0.210077	-0.283786	ENSG00000156469	ENSMUSG00000021519	FBgn0037008	WBGene00008236	mitochondrial transcription termination factor 3 [Source:HGNC Symbol;Acc:HGNC:24258]	mitochondrial transcription termination factor 3 [Source:MGI Symbol;Acc:MGI:1913660]
1321	8.25264e-09	0.000182701	0.00333755	5.82908e-06	0.645825	-0.00666172	-0.203613	0.378002	-0.0583037	ENSG00000100804	ENSMUSG00000022193	FBgn0029134	WBGene00003951	proteasome subunit beta 5 [Source:HGNC Symbol;Acc:HGNC:9542]	proteasome (prosome, macropain) subunit, beta type 5 [Source:MGI Symbol;Acc:MGI:1194513]		Proteasome subunit beta type [Source:UniProtKB/TrEMBL;Acc:Q9XUV0]
3602	7.64208e-06	3.73206e-05	0.00261146	0.406724	0.143857	-0.00723223	0.401715	-0.0628109	-0.238131	ENSG00000125351	ENSMUSG00000036572	FBgn0034923	WBGene00004882	UPF3B, regulator of nonsense mediated mRNA decay [Source:HGNC Symbol;Acc:HGNC:20439]	UPF3 regulator of nonsense transcripts homolog B (yeast) [Source:MGI Symbol;Acc:MGI:1915384]		Suppressor with Morphological effect on Genitalia [Source:UniProtKB/TrEMBL;Acc:Q20445]
4845	4.72328e-05	0.000295367	0.0082089	0.0486274	0.420691	-0.00608126	0.250344	0.146581	-0.192735	ENSG00000173692	ENSMUSG00000026229	FBgn0028692	WBGene00004459	proteasome 26S subunit, non-ATPase 1 [Source:HGNC Symbol;Acc:HGNC:9554]	proteasome (prosome, macropain) 26S subunit, non-ATPase, 1 [Source:MGI Symbol;Acc:MGI:1917497]		26S proteasome non-ATPase regulatory subunit 1 [Source:UniProtKB/Swiss-Prot;Acc:Q18115]
3151	0.00949979	0.619149	0.171858	0.00657328	0.0578559	0.00200181	-0.114417	-0.253537	-0.254349	ENSG00000139636	ENSMUSG00000022999	FBgn0027539	WBGene00019877	limb development membrane protein 1 like [Source:HGNC Symbol;Acc:HGNC:18268]	limb region 1 like [Source:MGI Symbol;Acc:MGI:1289247]		LIMR family protein R05D3.2 [Source:UniProtKB/Swiss-Prot;Acc:P34535]
2737	0.0112855	0.11204	0.0979085	0.00475482	0.981671	0.00618262	-0.126044	0.253882	0.00309541	ENSG00000137713	ENSMUSG00000007564	FBgn0260439	WBGene00003901	protein phosphatase 2 scaffold subunit Abeta [Source:HGNC Symbol;Acc:HGNC:9303]	protein phosphatase 2, regulatory subunit A, alpha [Source:MGI Symbol;Acc:MGI:1926334]		Probable serine/threonine-protein phosphatase PP2A regulatory subunit [Source:UniProtKB/Swiss-Prot;Acc:Q09543]
1616	0.00185796	0.448059	0.344428	0.0103863	0.00292338	0.00136559	0.0637967	0.238936	0.3276	ENSG00000164346	ENSMUSG00000060739	FBgn0025366	WBGene00012351	NSA2, ribosome biogenesis homolog [Source:HGNC Symbol;Acc:HGNC:30728]	NSA2 ribosome biogenesis homolog [Source:MGI Symbol;Acc:MGI:1913883]
5137	0.0253868	0.187139	0.0157291	0.0889506	0.608047	-0.00178401	0.173408	0.0909927	-0.103463	ENSG00000136937	ENSMUSG00000028330	FBgn0022942	WBGene00018156	nuclear cap binding protein subunit 1 [Source:HGNC Symbol;Acc:HGNC:7658]	nuclear cap binding protein subunit 1 [Source:MGI Symbol;Acc:MGI:1891840]		Nuclear cap-binding protein subunit 1 [Source:UniProtKB/Swiss-Prot;Acc:O01763]
2936	1.60121e-05	0.00515643	0.0018947	0.00813723	0.171718	-0.00594984	0.194284	-0.348617	0.331912	ENSG00000154114	ENSMUSG00000037287	FBgn0265512	WBGene00016866	tubulin folding cofactor E like [Source:HGNC Symbol;Acc:HGNC:28115]	tubulin folding cofactor E-like [Source:MGI Symbol;Acc:MGI:1925543]		Tubulin folding COfactor E-Like protein [Source:UniProtKB/TrEMBL;Acc:H2KYZ5]
3563	0.423373	0.465453	0.381575	0.13288	0.73674	0.00208577	-0.0737015	0.100681	-0.0255049	ENSG00000064999	ENSMUSG00000024219	FBgn0039075	WBGene00007520	ankyrin repeat and sterile alpha motif domain containing 1A [Source:HGNC Symbol;Acc:HGNC:20961]	ankyrin repeat and SAM domain containing 1 [Source:MGI Symbol;Acc:MGI:2446180]
5254	0.11865	0.346448	0.240129	0.120921	0.164559	-0.00189639	0.294068	0.128833	-0.163842	ENSG00000116478	ENSMUSG00000019777	FBgn0015805	WBGene00001836	histone deacetylase 1 [Source:HGNC Symbol;Acc:HGNC:4852]	histone deacetylase 2 [Source:MGI Symbol;Acc:MGI:1097691]		Histone deacetylase [Source:UniProtKB/TrEMBL;Acc:G5ECH0]
1107	1.07668e-06	0.00141942	0.000656659	0.00579271	0.107728	-0.00725502	-0.303108	-0.212229	-0.172589	ENSG00000137944	ENSMUSG00000040213	FBgn0037955	WBGene00010984	kynurenine aminotransferase 3 [Source:HGNC Symbol;Acc:HGNC:33238]	kynurenine aminotransferase 3 [Source:MGI Symbol;Acc:MGI:2677849]		Nematode Kynurenine AminoTransferase [Source:UniProtKB/TrEMBL;Acc:Q8MP09]
4671	0.163649	0.160162	0.108129	0.171022	0.957727	-0.00153824	0.218702	-0.101402	0.00731355	ENSG00000128534	ENSMUSG00000044155	FBgn0035271	WBGene00003082	LSM8 homolog, U6 small nuclear RNA associated [Source:HGNC Symbol;Acc:HGNC:20471]	LSM8 homolog, U6 small nuclear RNA associated [Source:MGI Symbol;Acc:MGI:1923772]		LSM Sm-like protein [Source:UniProtKB/TrEMBL;Acc:Q95XD4]
3169	0.0271897	0.241268	1	0.000902544	0.806676	0.00509872	0.037467	-0.223164	-0.0286987	ENSG00000100994	ENSMUSG00000021069	FBgn0004507	WBGene00020696	glycogen phosphorylase B [Source:HGNC Symbol;Acc:HGNC:9723]	liver glycogen phosphorylase [Source:MGI Symbol;Acc:MGI:97829]		Alpha-1,4 glucan phosphorylase [Source:UniProtKB/TrEMBL;Acc:A0A131MDC6]
3371	1.28171e-07	7.54952e-06	0.00926316	0.153045	0.00474188	-0.007758	0.308048	0.123267	-0.257379	ENSG00000106615	ENSMUSG00000028945	FBgn0041191	WBGene00010038	Ras homolog, mTORC1 binding [Source:HGNC Symbol;Acc:HGNC:10011]	Ras homolog enriched in brain [Source:MGI Symbol;Acc:MGI:97912]		GTP-binding protein Rheb homolog 1 [Source:UniProtKB/Swiss-Prot;Acc:P34443]
844	3.03831e-06	0.040535	0.125098	0.0623787	6.12578e-06	0.00887612	-0.114086	-0.140572	1.12441	ENSG00000167107	ENSMUSG00000076435	FBgn0031703	WBGene00009221	acyl-CoA synthetase family member 2 [Source:HGNC Symbol;Acc:HGNC:26101]	acyl-CoA synthetase family member 2 [Source:MGI Symbol;Acc:MGI:2388287]		Fatty Acid CoA Synthetase family [Source:UniProtKB/TrEMBL;Acc:O18693]
3960	4.78121e-08	0.359637	0.000933235	2.93452e-06	0.0168383	0.00473302	0.542165	0.55373	-0.572305	ENSG00000009950	ENSMUSG00000038342	FBgn0032940	WBGene00003378	MLX interacting protein like [Source:HGNC Symbol;Acc:HGNC:12744]	MLX interacting protein [Source:MGI Symbol;Acc:MGI:2141183]		Protein WBSCR14 homolog [Source:UniProtKB/Swiss-Prot;Acc:P41846]
3748	0.000359418	0.0365903	0.000329349	0.599492	0.0815316	0.0137357	-0.583717	-0.0301196	0.342809	ENSG00000159713	ENSMUSG00000014846	FBgn0266417	WBGene00016321	tubulin polymerization promoting protein family member 3 [Source:HGNC Symbol;Acc:HGNC:24162]	tubulin polymerization-promoting protein family member 3 [Source:MGI Symbol;Acc:MGI:1915221]		Tubulin polymerization-promoting protein homolog [Source:UniProtKB/Swiss-Prot;Acc:P91127]
1245	0.000276674	0.869489	0.0213833	0.00151173	0.0151608	0.000289245	0.246231	-0.375926	-0.481903	ENSG00000130150	ENSMUSG00000061778	FBgn0053523	WBGene00015148	motile sperm domain containing 2 [Source:HGNC Symbol;Acc:HGNC:28381]	motile sperm domain containing 2 [Source:MGI Symbol;Acc:MGI:1924013]		Major sperm protein [Source:UniProtKB/TrEMBL;Acc:Q10956]
1325	9.85364e-07	0.0113436	0.695378	7.36993e-08	0.903211	-0.00704303	-0.0243837	-0.971952	0.091067	ENSG00000172115	ENSMUSG00000056436	FBgn0086907	WBGene00017121	cytochrome c, somatic [Source:HGNC Symbol;Acc:HGNC:19986]	cytochrome c, testis [Source:MGI Symbol;Acc:MGI:88579]		Cytochrome c 2.1 [Source:UniProtKB/Swiss-Prot;Acc:P19974]
603	0.00027842	0.209397	0.11447	0.00508224	0.00352527	0.00749685	-0.135455	-0.467393	1.0811	ENSG00000145113	ENSMUSG00000079620	FBgn0016977	WBGene00011522	mucin 4, cell surface associated [Source:HGNC Symbol;Acc:HGNC:7514]	mucin 4 [Source:MGI Symbol;Acc:MGI:2153525]		Serine Rich Adhesion Protein-like [Source:UniProtKB/TrEMBL;Acc:G5ECB3]
3776	3.67461e-07	0.000823515	0.00342606	0.00613942	0.00975107	0.0100196	-0.217414	0.328664	0.286728	ENSG00000178184	ENSMUSG00000005699	FBgn0026192	WBGene00003921	par-6 family cell polarity regulator gamma [Source:HGNC Symbol;Acc:HGNC:16076]	par-6 family cell polarity regulator alpha [Source:MGI Symbol;Acc:MGI:1927223]		Partitioning defective protein 6 [Source:UniProtKB/Swiss-Prot;Acc:Q9NAN2]
2584	8.13693e-07	2.20771e-08	0.140408	0.36632	0.370808	-0.0103477	0.328505	0.0832107	0.206712	ENSG00000197780	ENSMUSG00000048100	FBgn0032847	WBGene00006397	TATA-box binding protein associated factor 13 [Source:HGNC Symbol;Acc:HGNC:11546]	TATA-box binding protein associated factor 13 [Source:MGI Symbol;Acc:MGI:1913500]		TAF (TBP-associated transcription factor) family [Source:UniProtKB/TrEMBL;Acc:Q17957]
2830	5.46642e-05	0.0234283	0.000173479	0.0344429	0.422358	-0.00449488	-0.452233	0.174894	0.0972556	ENSG00000180574	ENSMUSG00000035150	FBgn0263740	WBGene00021466	Putative eukaryotic translation initiation factor 2 subunit 3-like protein [Source:UniProtKB/Swiss-Prot;Acc:Q2VIR3]	eukaryotic translation initiation factor 2, subunit 3, structural gene X-linked [Source:MGI Symbol;Acc:MGI:1349431]		Eukaryotic Initiation Factor [Source:UniProtKB/TrEMBL;Acc:Q95XR0]
3106	0.0472637	0.775831	0.23625	0.00678036	0.317445	-0.00034264	0.0767876	-0.225911	0.179616	ENSG00000125971	ENSMUSG00000047459	FBgn0028570	WBGene00012004	dynein light chain roadblock-type 1 [Source:HGNC Symbol;Acc:HGNC:15468]	dynein light chain roadblock-type 1 [Source:MGI Symbol;Acc:MGI:1914318]		Dynein light chain roadblock [Source:UniProtKB/TrEMBL;Acc:Q22752]
5828	1.91627e-05	1.99257e-05	0.0820939	0.110123	0.0937799	0.00533053	-0.122246	0.130546	0.228471	ENSG00000094631	ENSMUSG00000031161	FBgn0026428	WBGene00018319	histone deacetylase 6 [Source:HGNC Symbol;Acc:HGNC:14064]	histone deacetylase 6 [Source:MGI Symbol;Acc:MGI:1333752]		Histone deacetylase 6 [Source:UniProtKB/Swiss-Prot;Acc:Q20296]
3027	0.739281	0.916521	0.526388	0.402876	0.387943	0.000224394	-0.0491326	0.0460839	0.180192	ENSG00000160055	ENSMUSG00000028797	FBgn0033429	WBGene00044423	transmembrane protein 234 [Source:HGNC Symbol;Acc:HGNC:28837]	transmembrane protein 234 [Source:MGI Symbol;Acc:MGI:1924049]
2931.1b	2.30284e-06	0.524939	0.00410181	8.89799e-07	0.732529	-0.00071239	0.463936	0.469242	-0.0675911	ENSG00000175390	ENSMUSG00000031029	FBgn0037270	WBGene00001229	eukaryotic translation initiation factor 3 subunit F [Source:HGNC Symbol;Acc:HGNC:3275]	eukaryotic translation initiation factor 3, subunit F [Source:MGI Symbol;Acc:MGI:1913335]		Eukaryotic translation initiation factor 3 subunit F [Source:UniProtKB/Swiss-Prot;Acc:Q18967]
3778	0.000588137	0.000104731	0.247296	0.0802	0.523885	-0.0087293	0.127462	0.142902	-0.108268	ENSG00000197170	ENSMUSG00000020720	FBgn0028690	WBGene00004461	proteasome 26S subunit, non-ATPase 12 [Source:HGNC Symbol;Acc:HGNC:9557]	proteasome (prosome, macropain) 26S subunit, non-ATPase, 12 [Source:MGI Symbol;Acc:MGI:1914247]		Proteasome Regulatory Particle, Non-ATPase-like [Source:UniProtKB/TrEMBL;Acc:Q19324]
5725	0.503878	0.278729	0.678423	0.963567	0.142132	0.00237013	-0.0256846	0.00261479	0.217847	ENSG00000167272	ENSMUSG00000060152	FBgn0036696	WBGene00013422	POP5 homolog, ribonuclease P/MRP subunit [Source:HGNC Symbol;Acc:HGNC:17689]	processing of precursor 5, ribonuclease P/MRP family (S. cerevisiae) [Source:MGI Symbol;Acc:MGI:2151221]		Ribonuclease P/MRP protein subunit POP5 [Source:UniProtKB/TrEMBL;Acc:G5EF59]
3578	0.000678018	0.00533681	0.124928	0.139784	0.0139568	-0.0036634	0.218144	0.117602	0.227972	ENSG00000104412	ENSMUSG00000022337	FBgn0038462	WBGene00021973	ER membrane protein complex subunit 2 [Source:HGNC Symbol;Acc:HGNC:28963]	ER membrane protein complex subunit 2 [Source:MGI Symbol;Acc:MGI:1913986]		EMC Endoplasmic Membrane protein Complex (Yeast EMC) homolog [Source:UniProtKB/TrEMBL;Acc:O76630]
1628	0.000408804	0.00137479	0.00545366	0.103697	0.888956	-0.00291639	-0.305165	-0.135492	0.0300209	ENSG00000183513	ENSMUSG00000026112	FBgn0040751	WBGene00012483	cytochrome c oxidase assembly factor 5 [Source:HGNC Symbol;Acc:HGNC:33848]	cytochrome C oxidase assembly factor 5 [Source:MGI Symbol;Acc:MGI:1923428]
6246	0.0145598	0.202533	0.0350772	0.504	0.0203217	-0.00203301	-0.153157	-0.0458634	-0.397217	ENSG00000149089	ENSMUSG00000010911	FBgn0030518	WBGene00013870	APAF1 interacting protein [Source:HGNC Symbol;Acc:HGNC:17581]	APAF1 interacting protein [Source:MGI Symbol;Acc:MGI:1926788]		Probable methylthioribulose-1-phosphate dehydratase [Source:UniProtKB/Swiss-Prot;Acc:Q23261]
3105	0.0823436	0.00914842	1	0.130525	0.772147	-0.0069988	-0.0319836	-0.230036	-0.189604	ENSG00000100439	ENSMUSG00000040997	FBgn0033226	WBGene00016506	abhydrolase domain containing 4 [Source:HGNC Symbol;Acc:HGNC:20154]	abhydrolase domain containing 4 [Source:MGI Symbol;Acc:MGI:1915938]		Abhydrolase domain-containing protein cgi-58 [Source:UniProtKB/Swiss-Prot;Acc:P91143]
3683	6.04558e-05	4.81238e-07	0.564277	0.718224	0.342228	0.00867705	-0.0596144	0.017973	0.113225	ENSG00000171960	ENSMUSG00000060288	FBgn0033089	WBGene00000887	peptidylprolyl isomerase H [Source:HGNC Symbol;Acc:HGNC:14651]	peptidyl prolyl isomerase H [Source:MGI Symbol;Acc:MGI:106499]		Peptidyl-prolyl cis-trans isomerase 11 [Source:UniProtKB/Swiss-Prot;Acc:P52018]
1396.1a	0.00711559	0.0134003	0.0540829	0.366314	0.103103	0.0128853	-0.341463	0.131939	-0.659801	ENSG00000197565	ENSMUSG00000031502	FBgn0016075	WBGene00001263	collagen type IV alpha 6 chain [Source:HGNC Symbol;Acc:HGNC:2208]	collagen, type IV, alpha 1 [Source:MGI Symbol;Acc:MGI:88454]		Collagen alpha-1(IV) chain [Source:UniProtKB/Swiss-Prot;Acc:P17139]
3609	0.209404	0.382961	0.484722	0.203256	0.115817	-0.00100797	0.0450916	0.114866	-0.134915	ENSG00000205629	ENSMUSG00000030763	FBgn0028507	WBGene00007137	leucine carboxyl methyltransferase 1 [Source:HGNC Symbol;Acc:HGNC:17557]	leucine carboxyl methyltransferase 1 [Source:MGI Symbol;Acc:MGI:1353593]		Probable leucine carboxyl methyltransferase 1 [Source:UniProtKB/Swiss-Prot;Acc:P46554]
5389	0.055128	0.00896755	0.344419	0.360759	0.446162	-0.00432618	0.161441	0.0775444	0.112775	ENSG00000163319	ENSMUSG00000016833	FBgn0039765	WBGene00020499	mitochondrial ribosomal protein S18C [Source:HGNC Symbol;Acc:HGNC:16633]	mitochondrial ribosomal protein S18C [Source:MGI Symbol;Acc:MGI:1915985]
3104	3.63316e-10	3.44342e-06	0.000640839	0.0123845	0.00259921	-0.0077974	-0.599148	0.211586	-0.831428	ENSG00000065559	ENSMUSG00000020623	FBgn0024326	WBGene00012162	mitogen-activated protein kinase kinase 4 [Source:HGNC Symbol;Acc:HGNC:6844]	mitogen-activated protein kinase kinase 6 [Source:MGI Symbol;Acc:MGI:1346870]		SAPK/ERK kinase [Source:UniProtKB/TrEMBL;Acc:O01706]
1152	0.436276	0.125312	0.51212	0.672684	0.430399	-0.00224532	-0.0469076	-0.0278635	-0.24452	ENSG00000138663	ENSMUSG00000035297	FBgn0027054	WBGene00000816	COP9 signalosome subunit 4 [Source:HGNC Symbol;Acc:HGNC:16702]	COP9 signalosome subunit 4 [Source:MGI Symbol;Acc:MGI:1349414]		COP9 signalosome complex subunit 4 [Source:UniProtKB/Swiss-Prot;Acc:Q9N359]
3219	0.000797573	0.112638	0.00292019	0.0176384	0.275047	0.00336757	-0.293118	0.329411	-0.436389	ENSG00000158195	ENSMUSG00000029636	FBgn0041781	WBGene00006958	WAS protein family member 2 [Source:HGNC Symbol;Acc:HGNC:12733]	WAS protein family, member 3 [Source:MGI Symbol;Acc:MGI:2658986]		WAVE (Actin cytoskeleton modulator) homolog [Source:UniProtKB/TrEMBL;Acc:F5GUF0]
1976	0.00356416	0.336104	0.414126	0.000595206	0.131891	-0.00145182	-0.0530274	0.367295	0.235407	ENSG00000125352	ENSMUSG00000036537	FBgn0038772	WBGene00010476	ring finger protein 113A [Source:HGNC Symbol;Acc:HGNC:12974]	ring finger protein 113A1 [Source:MGI Symbol;Acc:MGI:1917192]		RING finger protein 113 homolog [Source:UniProtKB/Swiss-Prot;Acc:O17917]
3145	4.7584e-05	0.0148662	0.0141933	0.000586885	0.404126	-0.00491783	0.301849	-0.344477	0.105477	ENSG00000117906	ENSMUSG00000032320	FBgn0031673	WBGene00017240	reticulocalbin 2 [Source:HGNC Symbol;Acc:HGNC:9935]	reticulocalbin 2 [Source:MGI Symbol;Acc:MGI:1349765]		CALUmenin (Calcium-binding protein) homolog [Source:UniProtKB/TrEMBL;Acc:Q9TYS8]
6263	0.132928	0.115717	0.153644	0.961129	0.116852	-0.004362	-0.134485	0.00329964	-0.450631	ENSG00000106992	ENSMUSG00000026817	FBgn0022709	WBGene00009531	adenylate kinase 1 [Source:HGNC Symbol;Acc:HGNC:361]	adenylate kinase 1 [Source:MGI Symbol;Acc:MGI:87977]		Adenylate kinase isoenzyme 1 [Source:UniProtKB/Swiss-Prot;Acc:Q20140]
6011	5.10528e-09	0.189009	0.00410466	0.00165669	1.04333e-06	-0.004046	-0.242859	-0.258058	-0.981129	ENSG00000143819	ENSMUSG00000038776	FBgn0034406	WBGene00020909	epoxide hydrolase 1 [Source:HGNC Symbol;Acc:HGNC:3401]	epoxide hydrolase 1, microsomal [Source:MGI Symbol;Acc:MGI:95405]		Epoxide hydrolase [Source:UniProtKB/TrEMBL;Acc:Q23068]
5047	1.20713e-05	0.0767363	0.0544365	1.1252e-05	0.207922	0.00763868	0.130511	-0.661795	0.161192	ENSG00000164342	ENSMUSG00000039005	FBgn0004364	WBGene00006593	toll like receptor 3 [Source:HGNC Symbol;Acc:HGNC:11849]	toll-like receptor 4 [Source:MGI Symbol;Acc:MGI:96824]		TOLl (Drosophila) family [Source:UniProtKB/TrEMBL;Acc:Q9N5Z3]
6259	0.160229	0.436103	0.0208038	0.706156	0.427026	-0.00129792	0.182356	-0.0354821	0.133462	ENSG00000168936	ENSMUSG00000019295	FBgn0037241	WBGene00007941	transmembrane protein 129 [Source:HGNC Symbol;Acc:HGNC:25137]	transmembrane protein 129 [Source:MGI Symbol;Acc:MGI:1915616]
5442	9.30609e-07	0.189641	0.0907353	3.5757e-07	0.079892	-0.00315379	0.157895	0.533433	0.238655	ENSG00000132471	ENSMUSG00000034341	FBgn0036318	WBGene00008404	WW domain binding protein 2 [Source:HGNC Symbol;Acc:HGNC:12738]	WW domain binding protein 2 [Source:MGI Symbol;Acc:MGI:104709]
3893	0.00564528	0.00100979	0.234209	0.282571	0.300411	-0.00573814	0.14978	-0.0936609	-0.243155	ENSG00000066777	ENSMUSG00000067851	FBgn0028538	WBGene00012386	ADP ribosylation factor guanine nucleotide exchange factor 1 [Source:HGNC Symbol;Acc:HGNC:15772]	ADP-ribosylation factor guanine nucleotide-exchange factor 1(brefeldin A-inhibited) [Source:MGI Symbol;Acc:MGI:2442988]		Arf-1 Guanine nucleotide Exchange Factor homolog [Source:UniProtKB/TrEMBL;Acc:Q7K783]
3988	0.155071	0.30699	0.664448	0.248263	0.0510926	0.0053874	0.0582186	-0.0796652	0.330382	ENSG00000135678	ENSMUSG00000025196	FBgn0030778	WBGene00001189	carboxypeptidase M [Source:HGNC Symbol;Acc:HGNC:2311]	carboxypeptidase N, polypeptide 1 [Source:MGI Symbol;Acc:MGI:2135874]		Carboxypeptidase E [Source:UniProtKB/Swiss-Prot;Acc:O17754]
5153	0.376397	0.0579722	0.876006	0.316938	0.839465	-0.00310073	-0.00811222	0.0813701	-0.0240386	ENSG00000169609	ENSMUSG00000025102	FBgn0035415	WBGene00012164	chromosome 15 open reading frame 40 [Source:HGNC Symbol;Acc:HGNC:28443]	RIKEN cDNA 3110040N11 gene [Source:MGI Symbol;Acc:MGI:1914540]
3666.1a	6.49008e-08	5.27277e-06	0.510168	4.49234e-05	0.193952	-0.00704035	-0.0861136	0.309207	-0.254427	ENSG00000198055	ENSMUSG00000074886	FBgn0261988	WBGene00001708	G protein-coupled receptor kinase 6 [Source:HGNC Symbol;Acc:HGNC:4545]	G protein-coupled receptor kinase 6 [Source:MGI Symbol;Acc:MGI:1347078]		G protein-coupled receptor kinase 1 [Source:UniProtKB/Swiss-Prot;Acc:Q09537]
5881	0.14498	0.113707	0.32139	0.115057	0.549119	0.00214613	0.0532711	0.0988135	-0.0878546	ENSG00000157212	ENSMUSG00000002221	FBgn0036624	WBGene00004031	PAX interacting protein 1 [Source:HGNC Symbol;Acc:HGNC:8624]	PAX interacting (with transcription-activation domain) protein 1 [Source:MGI Symbol;Acc:MGI:1890430]		PIS (Pax-2, IA-1/6, Smad-2 interacting protein) homolog [Source:UniProtKB/TrEMBL;Acc:Q9U370]
4532	0.0128069	0.0309507	0.00269958	0.846004	0.86196	-0.00333677	-0.255772	-0.013976	0.0413522	ENSG00000033050	ENSMUSG00000028953	FBgn0030672	WBGene00012097	ATP binding cassette subfamily F member 2 [Source:HGNC Symbol;Acc:HGNC:71]	ATP-binding cassette, sub-family F (GCN20), member 2 [Source:MGI Symbol;Acc:MGI:1351657]		ABC transporter, class F [Source:UniProtKB/TrEMBL;Acc:G5EFG4]
2760	0.128412	0.764941	0.05724	0.249811	0.172383	0.00289098	-0.154525	0.197231	-0.927469	ENSG00000158321	ENSMUSG00000029673	FBgn0010825	WBGene00004110	AUTS2, activator of transcription and developmental regulator [Source:HGNC Symbol;Acc:HGNC:14262]	autism susceptibility candidate 2 [Source:MGI Symbol;Acc:MGI:1919847]		Prion-like-(Q/N-rich)-domain-bearing protein [Source:UniProtKB/TrEMBL;Acc:O01505]
2273.1a	2.21722e-12	0.000207162	2.80317e-05	6.39884e-07	0.0712857	-0.00623668	-0.724387	0.502764	-0.203661	ENSG00000170027	ENSMUSG00000051391	FBgn0004907	WBGene00003920	tyrosine 3-monooxygenase/tryptophan 5-monooxygenase activation protein gamma [Source:HGNC Symbol;Acc:HGNC:12852]	tyrosine 3-monooxygenase/tryptophan 5-monooxygenase activation protein, gamma polypeptide [Source:MGI Symbol;Acc:MGI:108109]		14-3-3-like protein 1 [Source:UniProtKB/Swiss-Prot;Acc:P41932]
4835	0.92985	0.633724	0.651557	0.65937	0.791132	-0.000596951	0.062434	-0.0221282	-0.0352022	ENSG00000244038	ENSMUSG00000028757	FBgn0014868	WBGene00011638	dolichyl-diphosphooligosaccharide--protein glycosyltransferase non-catalytic subunit [Source:HGNC Symbol;Acc:HGNC:2728]	dolichyl-di-phosphooligosaccharide-protein glycotransferase [Source:MGI Symbol;Acc:MGI:1194508]		Dolichyl-diphosphooligosaccharide--protein glycosyltransferase 48 kDa subunit [Source:UniProtKB/Swiss-Prot;Acc:P45971]
6225	2.50763e-09	0.000747498	6.79113e-06	0.000290386	0.41138	-0.00571362	-0.485146	-0.273176	0.100624	ENSG00000161217	ENSMUSG00000005615	FBgn0035231	WBGene00017241	phosphate cytidylyltransferase 1, choline, alpha [Source:HGNC Symbol;Acc:HGNC:8754]	phosphate cytidylyltransferase 1, choline, alpha isoform [Source:MGI Symbol;Acc:MGI:88557]		Putative choline-phosphate cytidylyltransferase [Source:UniProtKB/Swiss-Prot;Acc:P49583]
5726	0.000590556	0.161729	0.000149016	0.0942184	0.481702	-0.00165783	0.632292	0.120244	-0.084585	ENSG00000162604	ENSMUSG00000028563	FBgn0034626	WBGene00013446	TM2 domain containing 1 [Source:HGNC Symbol;Acc:HGNC:24142]	TM2 domain containing 1 [Source:MGI Symbol;Acc:MGI:2137022]		TM2 domain-containing protein Y66D12A.21 [Source:UniProtKB/Swiss-Prot;Acc:Q95PJ8]
1677	3.28517e-08	0.0200921	1.15331e-06	0.00511998	0.0914786	0.00888758	-0.861867	0.244242	0.270502	ENSG00000166949	ENSMUSG00000032402	FBgn0025800	WBGene00004857	SMAD family member 3 [Source:HGNC Symbol;Acc:HGNC:6769]	SMAD family member 3 [Source:MGI Symbol;Acc:MGI:1201674]		Dwarfin sma-3 [Source:UniProtKB/Swiss-Prot;Acc:P45896]
2561	0.00212216	0.0994157	0.00339517	0.378867	0.0434968	-0.00516713	-0.30091	-0.0580607	-0.413728	ENSG00000111669	ENSMUSG00000023456	FBgn0086355	WBGene00006601	triosephosphate isomerase 1 [Source:HGNC Symbol;Acc:HGNC:12009]	triosephosphate isomerase 1 [Source:MGI Symbol;Acc:MGI:98797]		Triosephosphate isomerase [Source:UniProtKB/Swiss-Prot;Acc:Q10657]
4877	4.58254e-05	0.107167	0.00114414	0.000792786	0.492063	0.00217324	0.275185	0.376964	0.192794	ENSG00000196367	ENSMUSG00000045482	FBgn0053554	WBGene00007028	transformation/transcription domain associated protein [Source:HGNC Symbol;Acc:HGNC:12347]	transformation/transcription domain-associated protein [Source:MGI Symbol;Acc:MGI:2153272]		Transcription-associated protein 1 [Source:UniProtKB/Swiss-Prot;Acc:G5EEV2]
1086	0.789663	0.656054	0.915251	0.619575	0.257043	-0.0014655	0.0110278	0.060903	0.225419	ENSG00000101474	ENSMUSG00000033096	FBgn0015737	WBGene00010197	adipocyte plasma membrane associated protein [Source:HGNC Symbol;Acc:HGNC:13238]	adipocyte plasma membrane associated protein [Source:MGI Symbol;Acc:MGI:1919131]
2224.1b	4.21283e-07	0.299752	0.0083529	9.04237e-05	0.000872592	0.00399211	-0.189274	-0.370366	-0.785813	ENSG00000164038	ENSMUSG00000037994	FBgn0031865	WBGene00009617	solute carrier family 9 member B2 [Source:HGNC Symbol;Acc:HGNC:25143]	solute carrier family 9, subfamily B (NHA2, cation proton antiporter 2), member 2 [Source:MGI Symbol;Acc:MGI:2140077]
4531	1.70056e-05	0.404427	0.0109626	3.54625e-05	0.0932502	0.00138061	0.224171	0.289258	0.230735	ENSG00000114942	ENSMUSG00000025967	FBgn0028737	WBGene00018846	eukaryotic translation elongation factor 1 beta 2 [Source:HGNC Symbol;Acc:HGNC:3208]	eukaryotic translation elongation factor 1 beta 2 [Source:MGI Symbol;Acc:MGI:1929520]		Probable elongation factor 1-beta/1-delta 1 [Source:UniProtKB/Swiss-Prot;Acc:P34460]
5536	0.274698	0.948722	0.0412291	0.575211	0.320538	-0.000114091	-0.163799	-0.0341707	0.136976	ENSG00000109065	ENSMUSG00000015542	FBgn0039859	WBGene00022055	N-acetyltransferase 9 (putative) [Source:HGNC Symbol;Acc:HGNC:23133]	N-acetyltransferase 9 (GCN5-related, putative) [Source:MGI Symbol;Acc:MGI:1913426]		N-acetyltransferase 9-like protein [Source:UniProtKB/Swiss-Prot;Acc:Q9BKR0]
835	1.05911e-07	6.23583e-05	3.1703e-05	0.0912877	0.226381	-0.00657465	-0.607136	0.121837	-0.331999	ENSG00000198836	ENSMUSG00000038084	FBgn0261276	WBGene00001134	OPA1, mitochondrial dynamin like GTPase [Source:HGNC Symbol;Acc:HGNC:8140]	OPA1, mitochondrial dynamin like GTPase [Source:MGI Symbol;Acc:MGI:1921393]
3297	0.388948	0.983526	0.491941	0.040629	0.736566	-3.27441e-05	-0.0398584	0.229305	0.0294306	ENSG00000104299	ENSMUSG00000021975	FBgn0036570	WBGene00017608	integrator complex subunit 9 [Source:HGNC Symbol;Acc:HGNC:25592]	integrator complex subunit 9 [Source:MGI Symbol;Acc:MGI:1098533]
2125	0.000168558	0.220867	0.00231306	0.00209768	0.216265	-0.00431111	0.406408	0.206821	0.170158	ENSG00000119711	ENSMUSG00000021238	FBgn0023537	WBGene00000114	aldehyde dehydrogenase 6 family member A1 [Source:HGNC Symbol;Acc:HGNC:7179]	aldehyde dehydrogenase family 6, subfamily A1 [Source:MGI Symbol;Acc:MGI:1915077]		Probable methylmalonate-semialdehyde dehydrogenase [acylating], mitochondrial [Source:UniProtKB/Swiss-Prot;Acc:P52713]
2174	0.00443873	0.00140765	0.246239	0.222799	0.188914	-0.0062552	-0.0793494	-0.12526	-0.147506	ENSG00000127022	ENSMUSG00000002190	FBgn0264077	WBGene00000567	calnexin [Source:HGNC Symbol;Acc:HGNC:1473]	calmegin [Source:MGI Symbol;Acc:MGI:107472]		Calnexin [Source:UniProtKB/Swiss-Prot;Acc:P34652]
1007	4.869e-05	0.00553318	0.000295211	0.328751	0.0957998	-0.00373966	0.369746	0.107196	-0.357499	ENSG00000125304	ENSMUSG00000025544	FBgn0032880	WBGene00006472	transmembrane 9 superfamily member 2 [Source:HGNC Symbol;Acc:HGNC:11865]	transmembrane 9 superfamily member 2 [Source:MGI Symbol;Acc:MGI:1915309]		Transmembrane 9 superfamily member [Source:UniProtKB/TrEMBL;Acc:O17388]
3372	0.018801	0.0299448	0.269862	0.0367661	0.350017	-0.00298437	-0.103727	-0.190573	0.186666	ENSG00000108788	ENSMUSG00000017801	FBgn0039509	WBGene00003510	MLX, MAX dimerization protein [Source:HGNC Symbol;Acc:HGNC:11645]	MAX-like protein X [Source:MGI Symbol;Acc:MGI:108398]		MaX-Like [Source:UniProtKB/TrEMBL;Acc:Q9TZ70]
1700	0.017027	0.882416	0.283298	0.0023887	0.151548	0.00021287	0.146752	0.260004	0.272409	ENSG00000182004	ENSMUSG00000090553	FBgn0261790	WBGene00004919	small nuclear ribonucleoprotein polypeptide E [Source:HGNC Symbol;Acc:HGNC:11161]	small nuclear ribonucleoprotein E [Source:MGI Symbol;Acc:MGI:98346]		Probable small nuclear ribonucleoprotein E [Source:UniProtKB/Swiss-Prot;Acc:Q9XTU6]
473	1.88412e-07	0.00204835	1	1.12868e-06	0.0340459	-0.00973453	-0.0885493	-0.630037	-0.341014	ENSG00000149925	ENSMUSG00000063129	FBgn0039425	WBGene00011474	aldolase, fructose-bisphosphate A [Source:HGNC Symbol;Acc:HGNC:414]	aldolase 1 A, retrogene 2 [Source:MGI Symbol;Acc:MGI:1931052]		Fructose-bisphosphate aldolase 1 [Source:UniProtKB/Swiss-Prot;Acc:P54216]
6294	0.00059427	0.00518236	0.231606	0.0824086	0.0111454	-0.0102959	0.196872	0.105946	0.343365	ENSG00000107954	ENSMUSG00000006435	FBgn0002932	WBGene00017342	neuralized E3 ubiquitin protein ligase 1 [Source:HGNC Symbol;Acc:HGNC:7761]	neuralized E3 ubiquitin protein ligase 1A [Source:MGI Symbol;Acc:MGI:1334263]
2698.1a	0.313381	0.150962	0.91611	0.707091	0.0952107	0.0048996	0.00512452	0.0254567	-0.247563	ENSG00000162174	ENSMUSG00000024654	FBgn0030653	WBGene00010480	asparaginase like 1 [Source:HGNC Symbol;Acc:HGNC:16448]	asparaginase like 1 [Source:MGI Symbol;Acc:MGI:1913764]
2734	3.05911e-08	0.191358	0.125085	1.2477e-06	0.000335316	-0.00756693	-0.101302	0.655779	-0.942798	ENSG00000178445	ENSMUSG00000024827	FBgn0037801	WBGene00020022	glycine decarboxylase [Source:HGNC Symbol;Acc:HGNC:4313]	glycine decarboxylase [Source:MGI Symbol;Acc:MGI:1341155]		Glycine cleavage system P protein [Source:UniProtKB/TrEMBL;Acc:Q21962]
4015.1b	0.000174152	0.00390349	0.803601	0.421851	0.000182284	0.0117678	-0.0617799	-0.0472941	-0.871367	ENSG00000100003	ENSMUSG00000003585	FBgn0035146	WBGene00011756	SEC14 like lipid binding 2 [Source:HGNC Symbol;Acc:HGNC:10699]	SEC14-like lipid binding 2 [Source:MGI Symbol;Acc:MGI:1915065]		CRAL/TRIO and GOLD domain containing [Source:UniProtKB/TrEMBL;Acc:Q22467]
2245.1b	6.09812e-06	1.76185e-05	0.00272119	0.26398	0.345678	0.0269052	-0.305706	-0.0918601	0.292423	ENSG00000111181	ENSMUSG00000030096	FBgn0039915	WBGene00004910	solute carrier family 6 member 12 [Source:HGNC Symbol;Acc:HGNC:11045]	solute carrier family 6 (neurotransmitter transporter, taurine), member 6 [Source:MGI Symbol;Acc:MGI:98488]		Transporter [Source:UniProtKB/TrEMBL;Acc:G5EF43]
1281.1a	1.73021e-07	6.35004e-07	0.138087	0.00286006	0.284799	0.0183909	-0.169012	0.197854	0.180197	ENSG00000197122	ENSMUSG00000027646	FBgn0264959	WBGene00005078	SRC proto-oncogene, non-receptor tyrosine kinase [Source:HGNC Symbol;Acc:HGNC:11283]	Rous sarcoma oncogene [Source:MGI Symbol;Acc:MGI:98397]		Tyrosine protein-kinase src-2 [Source:UniProtKB/Swiss-Prot;Acc:O45539]
4078	0.184695	0.308641	0.805474	0.136595	0.10302	-0.00142496	-0.0262387	-0.102388	-0.148567	ENSG00000066654	ENSMUSG00000030942	FBgn0035532	WBGene00020953	THUMP domain containing 1 [Source:HGNC Symbol;Acc:HGNC:23807]	THUMP domain containing 1 [Source:MGI Symbol;Acc:MGI:2444479]
4377	4.3227e-07	2.44509e-07	0.631597	0.0458259	0.0287521	0.0294895	0.0860762	0.176275	-0.36351	ENSG00000067606	ENSMUSG00000029053	FBgn0261854	WBGene00004034	protein kinase C zeta [Source:HGNC Symbol;Acc:HGNC:9412]	protein kinase C, zeta [Source:MGI Symbol;Acc:MGI:97602]		Protein kinase C-like 3 [Source:UniProtKB/Swiss-Prot;Acc:Q19266]
2539	0.219733	0.0183866	0.676803	0.804867	0.475822	0.00364837	0.0230755	-0.017871	-0.125424	ENSG00000129933	ENSMUSG00000031858	FBgn0038300	WBGene00003136	MAU2 sister chromatid cohesion factor [Source:HGNC Symbol;Acc:HGNC:29140]	MAU2 sister chromatid cohesion factor [Source:MGI Symbol;Acc:MGI:1921799]		Maternal uncoordinated protein 2 [Source:UniProtKB/Swiss-Prot;Acc:O17581]
3601	1.51234e-12	5.12807e-08	0.315366	8.03719e-08	0.134408	0.0182085	-0.0776806	0.641853	0.212347	ENSG00000100031	ENSMUSG00000006345	FBgn0030932	WBGene00011393	gamma-glutamyltransferase 1 [Source:HGNC Symbol;Acc:HGNC:4250]	gamma-glutamyltransferase 1 [Source:MGI Symbol;Acc:MGI:95706]
1155	8.36381e-05	0.174732	0.06018	9.72744e-05	0.0965703	-0.00241816	-0.1329	-0.49726	0.215877	ENSG00000184752	ENSMUSG00000020022	FBgn0031436	WBGene00022380	NADH:ubiquinone oxidoreductase subunit A12 [Source:HGNC Symbol;Acc:HGNC:23987]	NADH dehydrogenase (ubiquinone) 1 alpha subcomplex, 12 [Source:MGI Symbol;Acc:MGI:1913664]		Probable NADH dehydrogenase [ubiquinone] 1 alpha subcomplex subunit 12 [Source:UniProtKB/Swiss-Prot;Acc:Q9N2W7]
6008	1.87817e-06	0.0236378	0.00955692	2.33072e-05	0.210366	-0.00387533	0.299554	0.364814	0.282197	ENSG00000167220	ENSMUSG00000025421	FBgn0032032	WBGene00019522	haloacid dehalogenase like hydrolase domain containing 2 [Source:HGNC Symbol;Acc:HGNC:25364]	haloacid dehalogenase-like hydrolase domain containing 2 [Source:MGI Symbol;Acc:MGI:1924237]
2406	0.0018397	0.00607789	0.244862	0.0779118	0.0399003	0.00379604	0.167805	0.151578	-0.198776	ENSG00000095059	ENSMUSG00000060038	FBgn0035854	WBGene00012460	deoxyhypusine synthase [Source:HGNC Symbol;Acc:HGNC:2869]	deoxyhypusine synthase [Source:MGI Symbol;Acc:MGI:2683592]		Deoxyhypusine synthase [Source:UniProtKB/Swiss-Prot;Acc:Q9XXJ0]
4031	0.0290817	0.0469193	0.080315	0.906425	0.0566555	-0.00582312	-0.210782	0.00895597	-0.292114	ENSG00000004478	ENSMUSG00000030357	FBgn0029174	WBGene00001431	FK506 binding protein 4 [Source:HGNC Symbol;Acc:HGNC:3720]	FK506 binding protein 4 [Source:MGI Symbol;Acc:MGI:95543]		Peptidylprolyl isomerase [Source:UniProtKB/TrEMBL;Acc:O45418]
3032	0.143108	0.0830661	0.0523707	0.630143	0.824052	-0.00455051	-0.217378	0.0370753	0.0190714	ENSG00000070010	ENSMUSG00000005262	FBgn0036136	WBGene00006733	ubiquitin recognition factor in ER associated degradation 1 [Source:HGNC Symbol;Acc:HGNC:12520]	ubiquitin recognition factor in ER-associated degradation 1 [Source:MGI Symbol;Acc:MGI:109353]		Ubiquitin fusion degradation protein 1 homolog [Source:UniProtKB/Swiss-Prot;Acc:Q19584]
3180.1b	9.95533e-09	0.0372224	0.021786	4.30484e-06	0.000811473	0.00484674	-0.164463	-0.703223	-0.757817	ENSG00000196371	ENSMUSG00000036587	FBgn0035217	WBGene00020222	fucosyltransferase 4 [Source:HGNC Symbol;Acc:HGNC:4015]	fucosyltransferase 7 [Source:MGI Symbol;Acc:MGI:107692]		Alpha-(1,3)-fucosyltransferase fut-6 [Source:UniProtKB/Swiss-Prot;Acc:G5EEE1]
4674	0.195268	0.011624	0.817018	0.540506	0.75166	-0.00362326	0.0327298	0.0396672	-0.0236522	ENSG00000113851	ENSMUSG00000005362	FBgn0037780	WBGene00010891	cereblon [Source:HGNC Symbol;Acc:HGNC:30185]	cereblon [Source:MGI Symbol;Acc:MGI:1913277]
2517	0.0335257	0.0217721	0.699264	0.798175	0.0195697	-0.00318668	0.0202365	-0.0181972	0.234637	ENSG00000131043	ENSMUSG00000027628	FBgn0038590	WBGene00008639	AAR2 splicing factor homolog [Source:HGNC Symbol;Acc:HGNC:15886]	AAR2 splicing factor homolog [Source:MGI Symbol;Acc:MGI:1915545]		Protein AAR2 homolog [Source:UniProtKB/Swiss-Prot;Acc:Q09305]
2629	0.0591699	0.0276255	0.274026	0.078398	0.932518	-0.00248449	0.166005	0.114925	0.00637221	ENSG00000144744	ENSMUSG00000030061	FBgn0263697	WBGene00004341	ubiquitin like modifier activating enzyme 3 [Source:HGNC Symbol;Acc:HGNC:12470]	ubiquitin-like modifier activating enzyme 3 [Source:MGI Symbol;Acc:MGI:1341217]		NEDD8-activating enzyme E1 catalytic subunit [Source:UniProtKB/Swiss-Prot;Acc:Q19360]
4405	0.026232	0.642361	0.116588	0.0048828	0.456268	-0.00204868	0.156323	0.252057	-0.08329	ENSG00000175215	ENSMUSG00000078429	FBgn0036556	WBGene00007054	CTD small phosphatase 2 [Source:HGNC Symbol;Acc:HGNC:17077]	CTD (carboxy-terminal domain, RNA polymerase II, polypeptide A) small phosphatase 2 [Source:MGI Symbol;Acc:MGI:1098748]		CTD small phosphatase-like protein 1 [Source:UniProtKB/Swiss-Prot;Acc:Q8T3G2]
663	0.0843721	0.597085	0.0037565	0.959225	0.445257	0.00063048	0.293932	-0.00552779	-0.173595	ENSG00000096401	ENSMUSG00000023932	FBgn0265574	WBGene00008386	cell division cycle 5 like [Source:HGNC Symbol;Acc:HGNC:1743]	cell division cycle 5-like (S. pombe) [Source:MGI Symbol;Acc:MGI:1918952]		Cell Division Cycle related [Source:UniProtKB/TrEMBL;Acc:G5EFC4]
5095	0.0523494	0.110997	0.823905	0.00579569	0.867556	-0.00322385	-0.0151274	0.235359	0.0132222	ENSG00000213965	ENSMUSG00000034875	FBgn0032787	WBGene00003584	nudix hydrolase 19 [Source:HGNC Symbol;Acc:HGNC:32036]	nudix (nucleoside diphosphate linked moiety X)-type motif 19 [Source:MGI Symbol;Acc:MGI:94203]		Putative nudix hydrolase 7 [Source:UniProtKB/Swiss-Prot;Acc:P91148]
2191	0.0479876	0.00285232	0.263983	0.832668	0.643686	-0.00788349	-0.0832086	0.0148643	-0.0653776	ENSG00000117305	ENSMUSG00000028672	FBgn0031877	WBGene00022150	3-hydroxymethyl-3-methylglutaryl-CoA lyase [Source:HGNC Symbol;Acc:HGNC:5005]	3-hydroxy-3-methylglutaryl-Coenzyme A lyase [Source:MGI Symbol;Acc:MGI:96158]
5357	0.00071851	0.504975	0.00121539	0.0365966	0.0622917	-0.00184592	-0.320572	0.19285	-0.267535	ENSG00000242247	ENSMUSG00000027255	FBgn0037182	WBGene00017217	ADP ribosylation factor GTPase activating protein 3 [Source:HGNC Symbol;Acc:HGNC:661]	ADP-ribosylation factor GTPase activating protein 2 [Source:MGI Symbol;Acc:MGI:1924288]
4301	5.43783e-05	0.946027	1.03173e-05	0.0183692	0.327695	-7.54177e-05	-0.544609	0.189571	0.218515	ENSG00000127837	ENSMUSG00000006299	FBgn0036460	WBGene00013735	angio associated migratory cell protein [Source:HGNC Symbol;Acc:HGNC:18]	angio-associated migratory protein [Source:MGI Symbol;Acc:MGI:107809]
5808	0.02373	0.0710059	0.0690915	0.575728	0.0511891	0.00266386	0.108498	0.029668	0.462953	ENSG00000112159	ENSMUSG00000058006	FBgn0033661	WBGene00018898	midasin AAA ATPase 1 [Source:HGNC Symbol;Acc:HGNC:18302]	midasin AAA ATPase 1 [Source:MGI Symbol;Acc:MGI:1926159]		Midasin [Source:UniProtKB/TrEMBL;Acc:O61851]
5579	0.0910506	0.0529781	0.070726	0.768024	0.375471	0.00294533	0.164347	0.0201035	-0.260923	ENSG00000083642	ENSMUSG00000029202	FBgn0260012	WBGene00001352	PDS5 cohesin associated factor B [Source:HGNC Symbol;Acc:HGNC:20418]	PDS5 cohesin associated factor A [Source:MGI Symbol;Acc:MGI:1918771]
4763	4.87455e-06	4.96695e-08	0.153485	0.520674	0.847805	0.0148048	0.173396	0.0470815	0.0268275	ENSG00000128833	ENSMUSG00000034593	FBgn0261397	WBGene00002036	myosin VC [Source:HGNC Symbol;Acc:HGNC:7604]	myosin VA [Source:MGI Symbol;Acc:MGI:105976]		Heavy chain, Unconventional Myosin [Source:UniProtKB/TrEMBL;Acc:Q95ZU1]
5860	0.00534633	0.121567	0.0578979	0.154702	0.0171486	-0.00169055	0.16398	0.159991	-0.249099	ENSG00000116957	ENSMUSG00000039233	FBgn0033055	WBGene00019503	tubulin folding cofactor E [Source:HGNC Symbol;Acc:HGNC:11582]	tubulin-specific chaperone E [Source:MGI Symbol;Acc:MGI:1917680]		TuBulin folding Cofactor E homolog [Source:UniProtKB/TrEMBL;Acc:Q20068]
3731	0.022967	0.0108447	0.0202588	0.685033	0.916998	-0.00417929	0.255584	0.0289928	-0.0130745	ENSG00000213639	ENSMUSG00000014956	FBgn0000711	WBGene00001747	protein phosphatase 1 catalytic subunit beta [Source:HGNC Symbol;Acc:HGNC:9282]	protein phosphatase 1, catalytic subunit, beta isoform [Source:MGI Symbol;Acc:MGI:104871]		Serine/threonine-protein phosphatase PP1-alpha [Source:UniProtKB/Swiss-Prot;Acc:Q27497]
2573	0.000511317	0.00683421	0.000652623	0.227085	0.90184	-0.00366325	-0.258657	0.188247	-0.0169437	ENSG00000134265	ENSMUSG00000024581	FBgn0266721	WBGene00013345	NSF attachment protein gamma [Source:HGNC Symbol;Acc:HGNC:7642]	N-ethylmaleimide sensitive fusion protein attachment protein gamma [Source:MGI Symbol;Acc:MGI:104561]
2769	0.00014086	0.0514294	1	3.61883e-06	1	-0.00667358	-0.0248141	-0.63088	0.126427	ENSG00000155368	ENSMUSG00000038057	FBgn0250836	WBGene00009818	diazepam binding inhibitor, acyl-CoA binding protein [Source:HGNC Symbol;Acc:HGNC:2690]	diazepam binding inhibitor-like 5 [Source:MGI Symbol;Acc:MGI:108039]		Acyl-CoA-binding protein homolog 3 [Source:UniProtKB/Swiss-Prot;Acc:Q20507]
4658	1.05223e-06	5.76954e-07	0.00469098	0.272424	0.768231	-0.00664195	-0.20057	-0.066862	-0.0302481	ENSG00000144741	ENSMUSG00000045100	FBgn0039357	WBGene00008364	solute carrier family 25 member 26 [Source:HGNC Symbol;Acc:HGNC:20661]	solute carrier family 25 (mitochondrial carrier, phosphate carrier), member 26 [Source:MGI Symbol;Acc:MGI:1914832]		SLC (SoLute Carrier) homolog [Source:UniProtKB/TrEMBL;Acc:Q18934]
4705	0.0105895	0.210261	0.604493	0.00199039	0.185501	0.00174474	0.0278981	0.248867	-0.138101	ENSG00000090054	ENSMUSG00000021468	FBgn0086532	WBGene00016020	serine palmitoyltransferase long chain base subunit 1 [Source:HGNC Symbol;Acc:HGNC:11277]	serine palmitoyltransferase, long chain base subunit 1 [Source:MGI Symbol;Acc:MGI:1099431]		Serine palmitoyltransferase 1 [Source:UniProtKB/Swiss-Prot;Acc:P91079]
3349	0.197354	0.315932	0.0143593	0.907262	0.955255	-0.00150266	0.407079	0.0100701	-0.0108363	ENSG00000136936	ENSMUSG00000028329	FBgn0004832	WBGene00006963	XPA, DNA damage recognition and repair factor [Source:HGNC Symbol;Acc:HGNC:12814]	xeroderma pigmentosum, complementation group A [Source:MGI Symbol;Acc:MGI:99135]		XPA (Xeroderma pigmentosum comp grp A) related [Source:UniProtKB/TrEMBL;Acc:Q21302]
5935	0.584959	0.845105	0.856159	0.189464	0.274733	-0.000547414	-0.0124104	0.0721888	-0.0825514	ENSG00000168061	ENSMUSG00000024790	FBgn0035998	WBGene00006466	SAC3 domain containing 1 [Source:HGNC Symbol;Acc:HGNC:30179]	SAC3 domain containing 1 [Source:MGI Symbol;Acc:MGI:1913656]
4996	0.000141203	0.217065	0.11041	4.37691e-05	0.177953	-0.00215891	0.148168	0.428521	0.235466	ENSG00000101421	ENSMUSG00000038467	FBgn0086656	WBGene00020025	charged multivesicular body protein 4B [Source:HGNC Symbol;Acc:HGNC:16171]	charged multivesicular body protein 4B [Source:MGI Symbol;Acc:MGI:1922858]
3950	0.00439316	0.566008	0.000257535	0.606625	0.162753	0.000993504	0.88213	-0.04873	-0.1616	ENSG00000165527	ENSMUSG00000044147	FBgn0013750	WBGene00000184	ADP ribosylation factor 6 [Source:HGNC Symbol;Acc:HGNC:659]	ADP-ribosylation factor 6 [Source:MGI Symbol;Acc:MGI:99435]		ADP-Ribosylation Factor related [Source:UniProtKB/TrEMBL;Acc:Q9U2S4]
3007	3.17544e-07	0.000352039	0.0140878	2.89529e-05	0.995204	-0.00952059	-0.281569	0.383317	0.00124577	ENSG00000128591	ENSMUSG00000031328	FBgn0014141	WBGene00022048	filamin C [Source:HGNC Symbol;Acc:HGNC:3756]	filamin, alpha [Source:MGI Symbol;Acc:MGI:95556]		FiLamiN (Actin binding protein) homolog [Source:UniProtKB/TrEMBL;Acc:U4PB58]
1499.1a	0.00790457	0.0378643	0.00804523	0.820253	0.126223	0.00592226	0.43981	-0.0128633	0.176274	ENSG00000048740	ENSMUSG00000002107	FBgn0262475	WBGene00001340	CUGBP Elav-like family member 2 [Source:HGNC Symbol;Acc:HGNC:2550]	CUGBP, Elav-like family member 2 [Source:MGI Symbol;Acc:MGI:1338822]		ELAV-Type RNA binding-protein family; ELAV-type RNA binding protein variant E [Source:UniProtKB/TrEMBL;Acc:A7KQE9]
1917	0.00218974	0.0398373	0.78331	0.000685993	0.270593	0.00365935	-0.0186257	0.240193	0.252026	ENSG00000197756	ENSMUSG00000046330	FBgn0261608	WBGene00004456	ribosomal protein L37a [Source:HGNC Symbol;Acc:HGNC:10348]	ribosomal protein L37a [Source:MGI Symbol;Acc:MGI:98068]		60S ribosomal protein L37a [Source:UniProtKB/Swiss-Prot;Acc:Q9U2A8]
5975	0.000668723	0.00199061	0.0559096	0.200407	0.0573151	-0.00360057	0.274917	0.07592	0.310783	ENSG00000083544	ENSMUSG00000022019	FBgn0036450	WBGene00021748	tudor domain containing 3 [Source:HGNC Symbol;Acc:HGNC:20612]	tudor domain containing 3 [Source:MGI Symbol;Acc:MGI:2444023]
918	0.259101	0.93852	0.94198	0.0186071	0.392532	-0.000156001	0.00539866	0.16519	-0.0777338	ENSG00000136877	ENSMUSG00000009566	FBgn0030407	WBGene00017777	folylpolyglutamate synthase [Source:HGNC Symbol;Acc:HGNC:3824]	folylpolyglutamyl synthetase [Source:MGI Symbol;Acc:MGI:95576]		Putative folylpolyglutamate synthase [Source:UniProtKB/Swiss-Prot;Acc:Q09509]
4288	1.22157e-05	0.00802849	0.592173	2.69385e-05	0.0773864	0.00582987	0.139785	0.520113	0.152579	ENSG00000141480	ENSMUSG00000018909	FBgn0040206	WBGene00000195	arrestin beta 2 [Source:HGNC Symbol;Acc:HGNC:712]	arrestin, beta 1 [Source:MGI Symbol;Acc:MGI:99473]		Probable beta-arrestin [Source:UniProtKB/Swiss-Prot;Acc:P51485]
399.1a	5.21876e-07	0.00474605	0.00127304	0.000217653	0.192079	-0.00497336	-0.276441	-0.360823	-0.205246	ENSG00000071537	ENSMUSG00000020964	FBgn0028475	WBGene00004759	SEL1L ERAD E3 ligase adaptor subunit [Source:HGNC Symbol;Acc:HGNC:10717]	sel-1 suppressor of lin-12-like (C. elegans) [Source:MGI Symbol;Acc:MGI:1329016]		SEL-1; Suppressor/Enhancer of Lin-12 [Source:UniProtKB/TrEMBL;Acc:G5EFG0]
2976	0.130942	0.193226	0.192614	0.0968156	0.540475	-0.00174277	0.152417	-0.120494	-0.120989	ENSG00000055130	ENSMUSG00000029686	FBgn0015509	WBGene00000836	cullin 1 [Source:HGNC Symbol;Acc:HGNC:2551]	cullin 1 [Source:MGI Symbol;Acc:MGI:1349658]		Cullin-1 [Source:UniProtKB/Swiss-Prot;Acc:Q17389]
719	0.0369605	0.118528	0.672755	0.00588926	0.583938	0.0064502	0.0417137	0.20568	-0.270566	ENSG00000183765	ENSMUSG00000029521	FBgn0019686	WBGene00011612	checkpoint kinase 2 [Source:HGNC Symbol;Acc:HGNC:16627]	checkpoint kinase 2 [Source:MGI Symbol;Acc:MGI:1355321]
6065	6.91522e-05	1.52703e-05	0.287182	0.0432657	0.413689	-0.00831785	0.151821	-0.156828	0.117505	ENSG00000132432	ENSMUSG00000078974	FBgn0031049	WBGene00001303	Sec61 translocon gamma subunit [Source:HGNC Symbol;Acc:HGNC:18277]	SEC61, gamma subunit [Source:MGI Symbol;Acc:MGI:1202066]		Protein transport protein Sec61 subunit gamma [Source:UniProtKB/Swiss-Prot;Acc:Q19967]
985	1.76289e-08	0.15111	0.23132	1.06217e-05	1.44965e-05	0.00466353	-0.212462	0.6486	1.70514	ENSG00000186153	ENSMUSG00000008435	FBgn0033205	WBGene00000972	WW domain containing oxidoreductase [Source:HGNC Symbol;Acc:HGNC:12799]	retinol dehydrogenase 13 (all-trans and 9-cis) [Source:MGI Symbol;Acc:MGI:1918732]		DeHydrogenases, Short chain [Source:UniProtKB/TrEMBL;Acc:U4PLQ0]
4967	6.13653e-09	8.57474e-06	0.0444995	6.61921e-06	0.652253	-0.0103968	0.267405	-0.479557	-0.0478083	ENSG00000178537	ENSMUSG00000032602	FBgn0019830	WBGene00000996	solute carrier family 25 member 20 [Source:HGNC Symbol;Acc:HGNC:1421]	solute carrier family 25 (mitochondrial carnitine/acylcarnitine translocase), member 20 [Source:MGI Symbol;Acc:MGI:1928738]
2126.1c	1.00434e-07	0.00821517	0.301473	3.41906e-06	0.00454229	0.00606909	0.158871	-0.82986	0.754076	ENSG00000169100	ENSMUSG00000016319	FBgn0025111	WBGene00010485	solute carrier family 25 member 6 [Source:HGNC Symbol;Acc:HGNC:10992]	solute carrier family 25 (mitochondrial carrier, adenine nucleotide translocator), member 5 [Source:MGI Symbol;Acc:MGI:1353496]		Adenine Nucleotide Translocator; Mitochondrial adenine nucleotide translocase 1.3 [Source:UniProtKB/TrEMBL;Acc:G5EFW8]
3992	0.000182801	3.44118e-05	0.748741	0.0120388	0.825208	-0.00598562	0.0471931	-0.145636	-0.0246861	ENSG00000072849	ENSMUSG00000018442	FBgn0038438	WBGene00020109	derlin 2 [Source:HGNC Symbol;Acc:HGNC:17943]	Der1-like domain family, member 2 [Source:MGI Symbol;Acc:MGI:2151483]		Derlin-2 [Source:UniProtKB/Swiss-Prot;Acc:Q21997]
3329	0.0473342	0.148286	0.00806649	0.424407	0.778859	-0.00544015	-0.344541	-0.152956	-0.0492779	ENSG00000173598	ENSMUSG00000024213	FBgn0036111	WBGene00022366	nudix hydrolase 4 [Source:HGNC Symbol;Acc:HGNC:8051]	nudix (nucleotide diphosphate linked moiety X)-type motif 3 [Source:MGI Symbol;Acc:MGI:1928484]
421	2.64963e-05	0.00118671	0.0257447	0.0378745	0.0214663	0.00419204	-0.17274	-0.141067	-0.272106	ENSG00000130175	ENSMUSG00000003402	FBgn0032643	WBGene00014249	protein kinase C substrate 80K-H [Source:HGNC Symbol;Acc:HGNC:9411]	protein kinase C substrate 80K-H [Source:MGI Symbol;Acc:MGI:107877]
2021	0.11441	0.0694441	0.725151	0.0479746	0.645669	0.00454265	0.0182749	-0.178882	-0.0336298	ENSG00000149554	ENSMUSG00000032113	FBgn0261278	WBGene00000498	checkpoint kinase 1 [Source:HGNC Symbol;Acc:HGNC:1925]	checkpoint kinase 1 [Source:MGI Symbol;Acc:MGI:1202065]		Serine/threonine-protein kinase chk-1 [Source:UniProtKB/Swiss-Prot;Acc:Q9N3Z3]
718	0.00975665	0.0512212	0.00984289	0.598972	0.138962	-0.00241359	0.199149	0.0475605	-0.137283	ENSG00000147457	ENSMUSG00000034190	FBgn0027565	WBGene00011976	charged multivesicular body protein 7 [Source:HGNC Symbol;Acc:HGNC:28439]	charged multivesicular body protein 7 [Source:MGI Symbol;Acc:MGI:1913922]
3338	0.109489	0.111772	0.951289	0.0211726	0.645098	-0.00237875	0.00542116	0.192873	-0.134155	ENSG00000010292	ENSMUSG00000038252	FBgn0039680	WBGene00001087	non-SMC condensin I complex subunit D2 [Source:HGNC Symbol;Acc:HGNC:24305]	non-SMC condensin I complex, subunit D2 [Source:MGI Symbol;Acc:MGI:1915548]		Condensin complex subunit 1 [Source:UniProtKB/Swiss-Prot;Acc:Q9U2M1]
5654	0.0458412	0.0784549	0.0499252	0.258771	0.371889	-0.0021813	-0.127925	0.0607272	0.0738662	ENSG00000108587	ENSMUSG00000010392	FBgn0044871	WBGene00017273	golgi SNAP receptor complex member 1 [Source:HGNC Symbol;Acc:HGNC:4430]	golgi SNAP receptor complex member 1 [Source:MGI Symbol;Acc:MGI:1858260]		Golgi SNAP receptor complex member 1 [Source:UniProtKB/Swiss-Prot;Acc:Q95ZW1]
2286	0.00296761	0.231325	0.0572797	0.0313357	0.0207067	0.00226681	0.175211	-0.153716	-0.198812	ENSG00000110583	ENSMUSG00000024764	FBgn0039687	WBGene00021392	N(alpha)-acetyltransferase 40, NatD catalytic subunit [Source:HGNC Symbol;Acc:HGNC:25845]	N(alpha)-acetyltransferase 40, NatD catalytic subunit [Source:MGI Symbol;Acc:MGI:1918249]
3214	0.00369182	0.0242104	0.0124228	0.306035	0.124328	-0.00357935	-0.231675	-0.069214	0.209327	ENSG00000148335	ENSMUSG00000026857	FBgn0033457	WBGene00022277	N-terminal Xaa-Pro-Lys N-methyltransferase 1 [Source:HGNC Symbol;Acc:HGNC:23373]	N-terminal Xaa-Pro-Lys N-methyltransferase 1 [Source:MGI Symbol;Acc:MGI:1913867]		Alpha N-terminal protein methyltransferase 1 [Source:UniProtKB/Swiss-Prot;Acc:Q9N4D9]
4944	1.4294e-05	0.0299745	0.245519	6.40326e-05	0.025326	0.00486289	0.0827246	0.313492	0.495821	ENSG00000197958	ENSMUSG00000038900	FBgn0034968	WBGene00004424	ribosomal protein L12 [Source:HGNC Symbol;Acc:HGNC:10302]	ribosomal protein L12 [Source:MGI Symbol;Acc:MGI:98002]		60S ribosomal protein L12 [Source:UniProtKB/Swiss-Prot;Acc:P61866]
5422	0.253522	0.0814769	0.462155	0.468814	0.351167	0.00330555	-0.0334065	-0.0486895	-0.280187	ENSG00000090863	ENSMUSG00000003316	FBgn0264561	WBGene00008800	golgi glycoprotein 1 [Source:HGNC Symbol;Acc:HGNC:4316]	golgi apparatus protein 1 [Source:MGI Symbol;Acc:MGI:104967]		Golgi apparatus protein 1 homolog [Source:UniProtKB/Swiss-Prot;Acc:Q19459]
6135	5.50148e-05	1.23803e-06	0.96337	0.135921	0.367536	-0.00706817	0.00416711	-0.0907185	0.0767195	ENSG00000061794	ENSMUSG00000040112	FBgn0035374	WBGene00012697	mitochondrial ribosomal protein S35 [Source:HGNC Symbol;Acc:HGNC:16635]	mitochondrial ribosomal protein S35 [Source:MGI Symbol;Acc:MGI:2385255]		Mitochondrial Ribosomal Protein, Small [Source:UniProtKB/TrEMBL;Acc:Q9NEI6]
3659	0.039992	0.362378	0.485114	0.00508682	0.344335	-0.00104761	-0.0491253	-0.199828	0.218188	ENSG00000129562	ENSMUSG00000022174	FBgn0263852	WBGene00000896	defender against cell death 1 [Source:HGNC Symbol;Acc:HGNC:2664]	defender against cell death 1 [Source:MGI Symbol;Acc:MGI:101912]		Dolichyl-diphosphooligosaccharide--protein glycosyltransferase subunit dad-1 [Source:UniProtKB/Swiss-Prot;Acc:P52872]
4003	6.78282e-10	0.0537672	0.863347	3.00323e-05	1.01706e-07	0.00388378	0.00793419	-0.586552	-1.11692	ENSG00000175309	ENSMUSG00000020359	FBgn0036381	WBGene00020139	5-phosphohydroxy-L-lysine phospho-lyase [Source:HGNC Symbol;Acc:HGNC:28249]	5-phosphohydroxy-L-lysine phospholyase [Source:MGI Symbol;Acc:MGI:1920197]		Alanine--glyoxylate aminotransferase 2-like [Source:UniProtKB/Swiss-Prot;Acc:P91408]
4152	0.31533	0.643401	0.153715	0.152447	0.625145	0.000862852	-0.135453	-0.110884	-0.0401778	ENSG00000109618	ENSMUSG00000029173	FBgn0037347	WBGene00008379	Sep (O-phosphoserine) tRNA:Sec (selenocysteine) tRNA synthase [Source:HGNC Symbol;Acc:HGNC:30605]	Sep (O-phosphoserine) tRNA:Sec (selenocysteine) tRNA synthase [Source:MGI Symbol;Acc:MGI:1098791]		O-phosphoseryl-tRNA(Sec) selenium transferase [Source:UniProtKB/Swiss-Prot;Acc:Q18953]
3459	1.33091e-07	0.644117	0.047977	7.39528e-08	0.0231797	0.00253772	-0.120526	0.50659	-0.273564	ENSG00000011478	ENSMUSG00000030407	FBgn0036999	WBGene00010418	glutaminyl-peptide cyclotransferase like [Source:HGNC Symbol;Acc:HGNC:25952]	glutaminyl-peptide cyclotransferase-like [Source:MGI Symbol;Acc:MGI:1914619]
1903	0.0002258	0.41908	0.00300626	0.000391151	0.673201	-0.000723403	0.266302	-0.229186	0.0678356	ENSG00000119396	ENSMUSG00000026878	FBgn0015791	WBGene00004276	RAB14, member RAS oncogene family [Source:HGNC Symbol;Acc:HGNC:16524]	RAB14, member RAS oncogene family [Source:MGI Symbol;Acc:MGI:1915615]		RAB family [Source:UniProtKB/TrEMBL;Acc:Q93874]
856	0.497102	0.164136	0.808703	0.434592	0.434675	0.00354825	-0.0177088	-0.0576373	0.0899181	ENSG00000029639	ENSMUSG00000036983	FBgn0261381	WBGene00020189	transcription factor B1, mitochondrial [Source:HGNC Symbol;Acc:HGNC:17037]	transcription factor B1, mitochondrial [Source:MGI Symbol;Acc:MGI:2146851]		Dimethyladenosine transferase 1, mitochondrial [Source:UniProtKB/Swiss-Prot;Acc:P91424]
4455	0.00448061	0.362544	0.00145191	0.371071	0.0756254	-0.00197323	-0.283414	-0.0537888	0.39042	ENSG00000164144	ENSMUSG00000030881	FBgn0037884	WBGene00010040	ADP ribosylation factor interacting protein 1 [Source:HGNC Symbol;Acc:HGNC:21496]	ADP-ribosylation factor interacting protein 2 [Source:MGI Symbol;Acc:MGI:1924182]
6086	0.00297368	0.00161651	0.249104	0.830971	0.0257623	0.0054753	-0.0828669	0.0243386	0.588089	ENSG00000187535	ENSMUSG00000024169	FBgn0260933	WBGene00000490	intraflagellar transport 140 [Source:HGNC Symbol;Acc:HGNC:29077]	intraflagellar transport 140 [Source:MGI Symbol;Acc:MGI:2146906]
5227	0.00766497	0.469861	0.111734	0.00193411	0.297968	-0.000889374	-0.115574	0.216221	-0.217315	ENSG00000162736	ENSMUSG00000003458	FBgn0039234	WBGene00000148	nicastrin [Source:HGNC Symbol;Acc:HGNC:17091]	nicastrin [Source:MGI Symbol;Acc:MGI:1891700]		Nicastrin [Source:UniProtKB/Swiss-Prot;Acc:Q23316]
926	0.0315448	0.35126	0.00396136	0.526725	0.296984	-0.00136072	0.278581	-0.0493941	0.165079	ENSG00000170348	ENSMUSG00000021248	FBgn0045866	WBGene00009829	transmembrane p24 trafficking protein 10 [Source:HGNC Symbol;Acc:HGNC:16998]	transmembrane p24 trafficking protein 10 [Source:MGI Symbol;Acc:MGI:1915831]
2901.1b	9.90701e-05	0.00107267	0.0429758	0.0171331	0.153557	-0.00440174	-0.176552	0.20453	-0.348703	ENSG00000099246	ENSMUSG00000073639	FBgn0015794	WBGene00004277	RAB18, member RAS oncogene family [Source:HGNC Symbol;Acc:HGNC:14244]	RAB18, member RAS oncogene family [Source:MGI Symbol;Acc:MGI:102790]		Ras-related protein Rab-18 [Source:UniProtKB/Swiss-Prot;Acc:Q8MXS1]
560	0.155564	0.956296	0.00993669	0.956219	0.286292	9.32473e-05	0.315536	0.00435044	-0.171532	ENSG00000102580	ENSMUSG00000022136	FBgn0037718	WBGene00001046	DnaJ heat shock protein family (Hsp40) member C3 [Source:HGNC Symbol;Acc:HGNC:9439]	DnaJ heat shock protein family (Hsp40) member C3 [Source:MGI Symbol;Acc:MGI:107373]		DNaJ domain (Prokaryotic heat shock protein) [Source:UniProtKB/TrEMBL;Acc:Q9N3E0]
1055.1b	0.0346695	0.275555	0.00924735	0.245569	0.399081	0.00160791	0.641259	-0.183055	-0.267503	ENSG00000138668	ENSMUSG00000000568	FBgn0263396	WBGene00022235	heterogeneous nuclear ribonucleoprotein D [Source:HGNC Symbol;Acc:HGNC:5036]	heterogeneous nuclear ribonucleoprotein D [Source:MGI Symbol;Acc:MGI:101947]		Homologous to Drosophila SQD (Squid) protein [Source:UniProtKB/TrEMBL;Acc:Q8MXR6]
4982	1.02639e-06	0.120627	1.13214e-05	0.000647311	0.622616	-0.0057131	-0.457874	0.285615	0.127648	ENSG00000072682	ENSMUSG00000019916	FBgn0039776	WBGene00001077	prolyl 4-hydroxylase subunit alpha 2 [Source:HGNC Symbol;Acc:HGNC:8547]	procollagen-proline, 2-oxoglutarate 4-dioxygenase (proline 4-hydroxylase), alpha 1 polypeptide [Source:MGI Symbol;Acc:MGI:97463]		Prolyl 4-hydroxylase subunit alpha-1 [Source:UniProtKB/Swiss-Prot;Acc:Q10576]
3168	0.638435	0.380469	0.337557	0.936801	0.397877	-0.00193813	-0.0624687	-0.00616948	-0.242241	ENSG00000131626	ENSMUSG00000026458	FBgn0046704	WBGene00006364	PTPRF interacting protein alpha 1 [Source:HGNC Symbol;Acc:HGNC:9245]	protein tyrosine phosphatase, receptor type, f polypeptide (PTPRF), interacting protein (liprin), alpha 4 [Source:MGI Symbol;Acc:MGI:1915757]		Liprin-alpha [Source:UniProtKB/Swiss-Prot;Acc:Q21049]
4084	0.000153129	0.607393	0.0919824	6.02904e-06	0.611847	0.00296099	-0.111579	0.712972	-0.105648	ENSG00000136010	ENSMUSG00000030088	FBgn0032945	WBGene00000109	aldehyde dehydrogenase 1 family member L2 [Source:HGNC Symbol;Acc:HGNC:26777]	aldehyde dehydrogenase 1 family, member L1 [Source:MGI Symbol;Acc:MGI:1340024]		10-formyltetrahydrofolate dehydrogenase [Source:UniProtKB/TrEMBL;Acc:G5ECV9]
3071	5.91548e-06	0.774816	0.000183165	0.00301033	0.00988163	0.000566867	-0.347655	0.243074	-0.441978	ENSG00000248098	ENSMUSG00000060376	FBgn0037709	WBGene00012713	branched chain keto acid dehydrogenase E1, alpha polypeptide [Source:HGNC Symbol;Acc:HGNC:986]	branched chain ketoacid dehydrogenase E1, alpha polypeptide [Source:MGI Symbol;Acc:MGI:107701]		2-oxoisovalerate dehydrogenase subunit alpha, mitochondrial [Source:UniProtKB/Swiss-Prot;Acc:O45924]
3628	1.43169e-05	0.00680971	0.00270884	0.00569642	0.113792	0.0131796	-0.23584	0.298583	0.209694	ENSG00000173546	ENSMUSG00000032911	FBgn0032683	WBGene00016751	chondroitin sulfate proteoglycan 4 [Source:HGNC Symbol;Acc:HGNC:2466]	chondroitin sulfate proteoglycan 4 [Source:MGI Symbol;Acc:MGI:2153093]
5883	0.00608413	0.30376	0.0461607	0.00501324	0.315624	-0.00119396	0.126792	-0.174933	-0.220839	ENSG00000138750	ENSMUSG00000034826	FBgn0033737	WBGene00003787	nucleoporin 54 [Source:HGNC Symbol;Acc:HGNC:17359]	nucleoporin 54 [Source:MGI Symbol;Acc:MGI:1920460]		Nuclear Pore complex Protein [Source:UniProtKB/TrEMBL;Acc:Q9U3B9]
2396	0.013055	0.778868	0.0262116	0.0266367	0.115051	0.000815196	-0.117567	-0.126064	-0.29123	ENSG00000183077	ENSMUSG00000017718	FBgn0031821	WBGene00012866	arylformamidase [Source:HGNC Symbol;Acc:HGNC:20910]	arylformamidase [Source:MGI Symbol;Acc:MGI:2448704]		ArylForMamiDase [Source:UniProtKB/TrEMBL;Acc:A0A061AJ76]
1585.1c	0.000361559	0.0016479	0.0141946	0.0354707	0.715168	0.0117349	-0.466547	0.14755	-0.0885103	ENSG00000160255	ENSMUSG00000025809	FBgn0004657	WBGene00003930	integrin subunit beta 2 [Source:HGNC Symbol;Acc:HGNC:6155]	integrin beta 1 (fibronectin receptor beta) [Source:MGI Symbol;Acc:MGI:96610]		Integrin beta pat-3 [Source:UniProtKB/Swiss-Prot;Acc:Q27874]
2247	0.00408681	0.518949	0.000859145	0.0363414	0.807371	0.00553277	-0.271688	0.175768	0.247888	ENSG00000018280	ENSMUSG00000023030	FBgn0011672	WBGene00004878	solute carrier family 11 member 1 [Source:HGNC Symbol;Acc:HGNC:10907]	solute carrier family 11 (proton-coupled divalent metal ion transporters), member 2 [Source:MGI Symbol;Acc:MGI:1345279]		NRAMP-like transporter smf-3 [Source:UniProtKB/Swiss-Prot;Acc:Q95XG8]
2964.1b	0.0346617	0.0096912	0.561328	0.390016	0.117664	-0.00457033	0.0360933	0.119296	-0.175768	ENSG00000153936	ENSMUSG00000040151	FBgn0024230	WBGene00002029	heparan sulfate 2-O-sulfotransferase 1 [Source:HGNC Symbol;Acc:HGNC:5193]	heparan sulfate 2-O-sulfotransferase 1 [Source:MGI Symbol;Acc:MGI:1346049]		Heparan sulfate 2-O-sulfotransferase hst-2 [Source:UniProtKB/Swiss-Prot;Acc:O17645]
2810	6.97903e-05	4.04576e-05	0.00542925	0.663224	0.5448	-0.0068948	0.221996	0.0294522	0.0515874	ENSG00000183520	ENSMUSG00000028907	FBgn0030063	WBGene00007623	UTP11, small subunit processome component [Source:HGNC Symbol;Acc:HGNC:24329]	UTP11 small subunit processome component [Source:MGI Symbol;Acc:MGI:1914455]		Probable U3 small nucleolar RNA-associated protein 11 [Source:UniProtKB/Swiss-Prot;Acc:Q09462]
2102	0.358348	0.251972	0.840519	0.107686	0.534937	-0.0016193	0.0152952	0.0866468	0.158067	ENSG00000143742	ENSMUSG00000026511	FBgn0035827	WBGene00013984	signal recognition particle 9 [Source:HGNC Symbol;Acc:HGNC:11304]	signal recognition particle 9 [Source:MGI Symbol;Acc:MGI:1350930]		Signal recognition particle 9 kDa protein [Source:UniProtKB/Swiss-Prot;Acc:P34642]
2696	0.606385	0.147013	0.907806	0.416682	0.745833	0.0024295	-0.00855526	0.0459626	-0.472478	ENSG00000141543	ENSMUSG00000107906	FBgn0037573	WBGene00022029	eukaryotic translation initiation factor 4A3 [Source:HGNC Symbol;Acc:HGNC:18683]	predicted pseudogene 5580 [Source:MGI Symbol;Acc:MGI:3646594]
3545.1a	2.37411e-05	0.615019	0.00182331	0.00622633	0.00312143	-0.00618722	0.437169	0.200988	-0.69935	ENSG00000158014	ENSMUSG00000005802	FBgn0028516	WBGene00011821	solute carrier family 30 member 2 [Source:HGNC Symbol;Acc:HGNC:11013]	solute carrier family 30 (zinc transporter), member 4 [Source:MGI Symbol;Acc:MGI:1345282]		Cation Diffusion Facilitator family [Source:UniProtKB/TrEMBL;Acc:Q22541]
2415	4.76349e-05	0.0115862	0.000691105	0.0395629	0.158175	-0.00480272	0.31142	-0.138994	-0.482246	ENSG00000120705	ENSMUSG00000024360	FBgn0036974	WBGene00020269	eukaryotic translation termination factor 1 [Source:HGNC Symbol;Acc:HGNC:3477]	eukaryotic translation termination factor 1 [Source:MGI Symbol;Acc:MGI:2385071]		Eukaryotic peptide chain release factor subunit 1 [Source:UniProtKB/Swiss-Prot;Acc:O16520]
3598	0.380613	0.258124	0.227393	0.52608	0.447928	-0.00190977	-0.0754258	0.0441895	-0.166934	ENSG00000089157	ENSMUSG00000067274	FBgn0000100	WBGene00004408	ribosomal protein lateral stalk subunit P0 [Source:HGNC Symbol;Acc:HGNC:10371]	ribosomal protein, large, P0 [Source:MGI Symbol;Acc:MGI:1927636]		60S acidic ribosomal protein P0 [Source:UniProtKB/Swiss-Prot;Acc:Q93572]
5277	0.000751939	0.213722	0.196565	7.13171e-05	0.494498	-0.00293248	-0.103761	0.420225	-0.121318	ENSG00000154222	ENSMUSG00000036686	FBgn0261983	WBGene00012578	coiled-coil and C2 domain containing 1B [Source:HGNC Symbol;Acc:HGNC:29386]	coiled-coil and C2 domain containing 1A [Source:MGI Symbol;Acc:MGI:2384831]		Coiled-coil and C2 domain-containing protein 1-like [Source:UniProtKB/Swiss-Prot;Acc:Q9U2M8]
1041	0.0036649	0.000343506	0.0624575	0.531069	0.994755	-0.00959857	0.172291	0.0746665	-0.000716647	ENSG00000197872	ENSMUSG00000022378	FBgn0052066	WBGene00019944	family with sequence similarity 49 member A [Source:HGNC Symbol;Acc:HGNC:25373]	family with sequence similarity 49, member B [Source:MGI Symbol;Acc:MGI:1923520]
1584.1b	0.0096259	0.34368	0.00843802	0.0311945	0.455429	0.00872449	-0.180115	-0.148439	-0.0723154	ENSG00000117399	ENSMUSG00000006398	FBgn0001086	WBGene00001511	cell division cycle 20 [Source:HGNC Symbol;Acc:HGNC:1723]	cell division cycle 20 [Source:MGI Symbol;Acc:MGI:1859866]		WD repeat-containing protein fzy-1 [Source:UniProtKB/Swiss-Prot;Acc:Q09373]
5301	0.0395301	0.0765234	0.0189705	0.460981	0.452317	-0.00210337	0.251904	-0.0808889	0.178301	ENSG00000115128	ENSMUSG00000037361	FBgn0035692	WBGene00016808	splicing factor 3b subunit 6 [Source:HGNC Symbol;Acc:HGNC:30096]	splicing factor 3B, subunit 6 [Source:MGI Symbol;Acc:MGI:1913305]		Splicing factor 3B subunit 6-like protein [Source:UniProtKB/Swiss-Prot;Acc:Q8ITY4]
4268	0.0702072	0.0989529	0.30802	0.0945176	0.249687	-0.00436084	-0.154969	-0.168837	-0.217584	ENSG00000110955	ENSMUSG00000025393	FBgn0010217	WBGene00000229	ATP synthase, H+ transporting, mitochondrial F1 complex, beta polypeptide [Source:HGNC Symbol;Acc:HGNC:830]	ATP synthase, H+ transporting mitochondrial F1 complex, beta subunit [Source:MGI Symbol;Acc:MGI:107801]		ATP synthase subunit beta, mitochondrial [Source:UniProtKB/Swiss-Prot;Acc:P46561]
910	3.92749e-08	0.000695715	0.319057	4.38907e-06	0.0136288	-0.00801338	0.0588481	-0.535312	-0.348271	ENSG00000135537	ENSMUSG00000038302	FBgn0033734	WBGene00016261	AFG1 like ATPase [Source:HGNC Symbol;Acc:HGNC:16411]	AFG1 like ATPase [Source:MGI Symbol;Acc:MGI:2148801]
3973	0.0434069	0.0583441	0.125891	0.994152	0.0475999	-0.00317988	-0.110643	0.000465944	-0.272139	ENSG00000124155	ENSMUSG00000017721	FBgn0030035	WBGene00008918	phosphatidylinositol glycan anchor biosynthesis class T [Source:HGNC Symbol;Acc:HGNC:14938]	phosphatidylinositol glycan anchor biosynthesis, class T [Source:MGI Symbol;Acc:MGI:1926178]
4827	0.837348	1	1	0.38868	0.312909	-0.000498898	0.0338687	-0.0728728	-0.145888	ENSG00000161542	ENSMUSG00000020528	FBgn0039790	WBGene00012258	phosphoribosyl pyrophosphate synthetase associated protein 1 [Source:HGNC Symbol;Acc:HGNC:9466]	phosphoribosyl pyrophosphate synthetase-associated protein 2 [Source:MGI Symbol;Acc:MGI:2384838]
3619	0.00150088	0.0521386	0.0103123	0.00853218	0.7766	0.00623918	0.389682	0.171603	-0.0703957	ENSG00000104093	ENSMUSG00000037416	FBgn0023458	WBGene00004313	Dmx like 2 [Source:HGNC Symbol;Acc:HGNC:2938]	Dmx-like 1 [Source:MGI Symbol;Acc:MGI:2443926]		RaBConnectin related [Source:UniProtKB/TrEMBL;Acc:J7S122]
3806	2.86973e-05	0.348447	0.0877214	1.38591e-06	0.644894	0.00211376	-0.153733	-0.92461	0.144574	ENSG00000125995	ENSMUSG00000067847	FBgn0036488	WBGene00008860	reactive oxygen species modulator 1 [Source:HGNC Symbol;Acc:HGNC:16185]	reactive oxygen species modulator 1 [Source:MGI Symbol;Acc:MGI:1914317]		(Reactive Oxygen species MOdulator) homolog [Source:UniProtKB/TrEMBL;Acc:Q93511]
6295	8.42812e-06	0.0295114	0.221694	0.00182524	0.000535807	0.0114961	-0.0939638	0.248531	-0.505908	ENSG00000215375	ENSMUSG00000020469	FBgn0002773	WBGene00003370	myosin light chain 5 [Source:HGNC Symbol;Acc:HGNC:7586]	myosin, light polypeptide 7, regulatory [Source:MGI Symbol;Acc:MGI:107495]		Myosin regulatory light chain 2 [Source:UniProtKB/Swiss-Prot;Acc:P19626]
4935	0.0272475	0.0196086	0.608198	0.0544353	0.271406	-0.00319716	0.0317339	-0.167733	0.134814	ENSG00000078140	ENSMUSG00000029203	FBgn0015321	WBGene00006715	ubiquitin conjugating enzyme E2 K [Source:HGNC Symbol;Acc:HGNC:4914]	ubiquitin-conjugating enzyme E2K [Source:MGI Symbol;Acc:MGI:1858216]		UBiquitin Conjugating enzyme [Source:UniProtKB/TrEMBL;Acc:Q9TZ69]
5436	0.000377194	0.0120633	0.274801	0.00119508	0.157857	-0.00467324	-0.137762	0.241678	-0.147752	ENSG00000136816	ENSMUSG00000026848	FBgn0025615	WBGene00003870	torsin family 1 member B [Source:HGNC Symbol;Acc:HGNC:11995]	torsin family 1, member B [Source:MGI Symbol;Acc:MGI:1353605]		Torsin-like protein [Source:UniProtKB/Swiss-Prot;Acc:Q95NU5]
6159	8.04647e-08	5.41499e-08	0.277183	0.0996746	0.0199898	-0.0097246	0.0711816	0.0987325	0.333185	ENSG00000171307	ENSMUSG00000025157	FBgn0039489	WBGene00016620	zinc finger DHHC-type containing 16 [Source:HGNC Symbol;Acc:HGNC:20714]	zinc finger, DHHC domain containing 16 [Source:MGI Symbol;Acc:MGI:1921418]		Palmitoyltransferase [Source:UniProtKB/TrEMBL;Acc:Q18585]
4616	0.0607974	0.188808	0.114418	0.0471374	0.566406	0.00164096	0.117058	0.127278	-0.109995	ENSG00000163714	ENSMUSG00000032407	FBgn0034572	WBGene00015581	U2 snRNP associated SURP domain containing [Source:HGNC Symbol;Acc:HGNC:30855]	U2 snRNP-associated SURP domain containing [Source:MGI Symbol;Acc:MGI:1915208]
3374	3.2998e-07	2.89445e-09	0.125451	0.638966	0.643605	0.012793	-0.124857	0.0296298	-0.145833	ENSG00000177084	ENSMUSG00000007080	FBgn0264326	WBGene00009368	DNA polymerase epsilon, catalytic subunit [Source:HGNC Symbol;Acc:HGNC:9177]	polymerase (DNA directed), epsilon [Source:MGI Symbol;Acc:MGI:1196391]		DNA polymerase [Source:UniProtKB/TrEMBL;Acc:O62218]
4738	0.0208651	0.12531	0.195884	0.855704	0.00573442	-0.00195215	-0.125118	0.010212	-0.354043	ENSG00000182473	ENSMUSG00000020792	FBgn0266667	WBGene00016606	exocyst complex component 7 [Source:HGNC Symbol;Acc:HGNC:23214]	exocyst complex component 7 [Source:MGI Symbol;Acc:MGI:1859270]		EXOCyst component [Source:UniProtKB/TrEMBL;Acc:P91149]
1961	0.00193786	0.000752959	0.010166	0.669005	0.966018	-0.00879378	0.475438	0.0708806	-0.00386138	ENSG00000115758	ENSMUSG00000011179	FBgn0013307	WBGene00003844	ornithine decarboxylase 1 [Source:HGNC Symbol;Acc:HGNC:8109]	ornithine decarboxylase, structural 1 [Source:MGI Symbol;Acc:MGI:97402]		Ornithine decarboxylase [Source:UniProtKB/Swiss-Prot;Acc:P41931]
2748	8.91365e-11	0.888113	0.000181549	2.29021e-10	0.408319	0.000240339	-0.332842	0.944761	-0.24937	ENSG00000167325	ENSMUSG00000030978	FBgn0011703	WBGene00004391	ribonucleotide reductase catalytic subunit M1 [Source:HGNC Symbol;Acc:HGNC:10451]	ribonucleotide reductase M1 [Source:MGI Symbol;Acc:MGI:98180]		Ribonucleoside-diphosphate reductase large subunit [Source:UniProtKB/Swiss-Prot;Acc:Q03604]
534.1b	2.02995e-14	2.23853e-05	0.133645	9.4998e-08	5.79619e-06	0.0206812	0.331359	-0.721696	-0.920753	ENSG00000143387	ENSMUSG00000021477	FBgn0034229	WBGene00012747	cathepsin K [Source:HGNC Symbol;Acc:HGNC:2536]	cathepsin L [Source:MGI Symbol;Acc:MGI:88564]
1947	0.180875	0.0969228	0.319843	0.154993	0.701968	-0.00309999	-0.0638267	0.145267	-0.0720353	ENSG00000110711	ENSMUSG00000040554	FBgn0030345	WBGene00016966	aryl hydrocarbon receptor interacting protein [Source:HGNC Symbol;Acc:HGNC:358]	aryl hydrocarbon receptor-interacting protein-like 1 [Source:MGI Symbol;Acc:MGI:2148800]		Aryl hydrocarbon receptor Interacting Protein (AIP) Related [Source:UniProtKB/TrEMBL;Acc:Q18888]
5041	3.93491e-06	0.0588256	0.0340722	5.83077e-06	0.224179	-0.00588551	-0.352329	0.466984	0.191936	ENSG00000064651	ENSMUSG00000027202	FBgn0036279	WBGene00012543	solute carrier family 12 member 2 [Source:HGNC Symbol;Acc:HGNC:10911]	solute carrier family 12, member 1 [Source:MGI Symbol;Acc:MGI:103150]		Na-K-Cl Cotransporter homolog [Source:UniProtKB/TrEMBL;Acc:G5EEQ4]
1328	0.00060558	0.119719	0.634468	4.54644e-05	0.326861	-0.00259094	-0.0452676	0.359765	0.0969576	ENSG00000156110	ENSMUSG00000039197	FBgn0036337	WBGene00011128	adenosine kinase [Source:HGNC Symbol;Acc:HGNC:257]	adenosine kinase [Source:MGI Symbol;Acc:MGI:87930]
3285	0.0121246	0.43661	0.0032418	0.0793356	0.503185	0.00150535	0.189692	0.120205	-0.160502	ENSG00000136824	ENSMUSG00000028312	FBgn0027783	WBGene00003367	structural maintenance of chromosomes 2 [Source:HGNC Symbol;Acc:HGNC:14011]	structural maintenance of chromosomes 2 [Source:MGI Symbol;Acc:MGI:106067]		Mitotic chromosome and X-chromosome-associated protein mix-1 [Source:UniProtKB/Swiss-Prot;Acc:Q09591]
2116	0.00282214	0.00102103	0.0746273	0.262934	0.401905	0.00694089	-0.0950098	-0.0807308	-0.229714	ENSG00000100297	ENSMUSG00000005410	FBgn0017577	WBGene00003157	minichromosome maintenance complex component 5 [Source:HGNC Symbol;Acc:HGNC:6948]	minichromosome maintenance complex component 5 [Source:MGI Symbol;Acc:MGI:103197]		DNA replication licensing factor mcm-5 [Source:UniProtKB/Swiss-Prot;Acc:Q21902]
5503	0.556597	0.988046	0.948501	0.078507	0.449964	-2.77955e-05	0.00533853	0.0970099	-0.562119	ENSG00000114127	ENSMUSG00000032410	FBgn0020261	WBGene00012730	5'-3' exoribonuclease 1 [Source:HGNC Symbol;Acc:HGNC:30654]	5'-3' exoribonuclease 1 [Source:MGI Symbol;Acc:MGI:891964]		5'-3' exoribonuclease 1 [Source:UniProtKB/TrEMBL;Acc:Q9BHK7]
4822	4.80571e-11	0.306009	0.0512523	5.34608e-13	0.911861	0.00509612	0.272895	1.28294	0.0116934	ENSG00000135069	ENSMUSG00000024640	FBgn0014427	WBGene00009177	phosphoserine aminotransferase 1 [Source:HGNC Symbol;Acc:HGNC:19129]	phosphoserine aminotransferase 1 [Source:MGI Symbol;Acc:MGI:2183441]		Probable phosphoserine aminotransferase [Source:UniProtKB/Swiss-Prot;Acc:P91856]
3977	4.74408e-06	0.00083024	5.24483e-05	0.343713	0.217821	-0.00731096	-0.35265	-0.0934796	-0.0962468	ENSG00000110871	ENSMUSG00000041733	FBgn0030460	WBGene00000765	coenzyme Q5, methyltransferase [Source:HGNC Symbol;Acc:HGNC:28722]	coenzyme Q5 methyltransferase [Source:MGI Symbol;Acc:MGI:1098643]		2-methoxy-6-polyprenyl-1,4-benzoquinol methylase, mitochondrial [Source:UniProtKB/Swiss-Prot;Acc:P34666]
2568	0.00208207	0.32959	0.0329553	0.281898	0.00177242	-0.00238218	-0.108223	-0.0754943	-0.325469	ENSG00000176022	ENSMUSG00000050796	FBgn0033315	WBGene00005020	beta-1,3-galactosyltransferase 6 [Source:HGNC Symbol;Acc:HGNC:17978]	UDP-Gal:betaGal beta 1,3-galactosyltransferase, polypeptide 6 [Source:MGI Symbol;Acc:MGI:2152819]		Beta-1,3-galactosyltransferase sqv-2 [Source:UniProtKB/Swiss-Prot;Acc:Q9N491]
1275	8.52304e-09	3.88828e-06	1.06895e-05	0.119502	0.479165	-0.00561395	-0.533147	0.13097	-0.0839712	ENSG00000079332	ENSMUSG00000020088	FBgn0038947	WBGene00022678	secretion associated Ras related GTPase 1A [Source:HGNC Symbol;Acc:HGNC:10534]	secretion associated Ras related GTPase 1A [Source:MGI Symbol;Acc:MGI:98230]		GTP-binding protein SAR1 [Source:UniProtKB/Swiss-Prot;Acc:Q23445]
1446	0.00606927	0.0220717	0.434453	0.0282652	0.0815906	-0.00297809	0.0466341	0.154851	0.17246	ENSG00000117133	ENSMUSG00000028187	FBgn0032408	WBGene00009711	ribosome production factor 1 homolog [Source:HGNC Symbol;Acc:HGNC:30350]	ribosome production factor 1 homolog [Source:MGI Symbol;Acc:MGI:1917535]		Brix domain-containing protein F44G4.1 [Source:UniProtKB/Swiss-Prot;Acc:P54073]
2978	0.000194037	0.0218364	0.000892257	0.0272498	0.518694	0.00531863	-0.354655	0.231766	-0.229026	ENSG00000155366	ENSMUSG00000007815	FBgn0014020	WBGene00004357	ras homolog family member C [Source:HGNC Symbol;Acc:HGNC:669]	ras homolog family member A [Source:MGI Symbol;Acc:MGI:1096342]		Ras-like GTP-binding protein rhoA [Source:UniProtKB/Swiss-Prot;Acc:Q22038]
2823	9.02397e-08	0.00351475	0.281937	5.94945e-07	0.0577747	0.0319701	0.119315	0.46945	-0.649763	ENSG00000158125	ENSMUSG00000024066	FBgn0003308	WBGene00010083	xanthine dehydrogenase [Source:HGNC Symbol;Acc:HGNC:12805]	xanthine dehydrogenase [Source:MGI Symbol;Acc:MGI:98973]
4227	0.00138171	0.314958	0.966609	5.58129e-05	0.188617	-0.00149211	0.00220467	-0.340259	-0.227271	ENSG00000155463	ENSMUSG00000000959	FBgn0027615	WBGene00007215	OXA1L, mitochondrial inner membrane protein [Source:HGNC Symbol;Acc:HGNC:8526]	oxidase assembly 1-like [Source:MGI Symbol;Acc:MGI:1916339]		OXA mitochondrial inner membrane insertase homolog [Source:UniProtKB/TrEMBL;Acc:O02207]
4101	0.0318598	0.8676	0.432377	0.00105069	0.560267	-0.000254852	0.0674563	0.304735	0.0942366	ENSG00000170860	ENSMUSG00000034192	FBgn0051184	WBGene00003077	LSM3 homolog, U6 small nuclear RNA and mRNA degradation associated [Source:HGNC Symbol;Acc:HGNC:17874]	LSM3 homolog, U6 small nuclear RNA and mRNA degradation associated [Source:MGI Symbol;Acc:MGI:1914928]		LSM Sm-like protein [Source:UniProtKB/TrEMBL;Acc:Q9U1W8]
1215	0.932154	0.871008	0.812864	0.562026	0.551064	-0.000231786	0.0201467	0.0310283	-0.212878	ENSG00000167658	ENSMUSG00000034994	FBgn0000559	WBGene00001167	eukaryotic translation elongation factor 2 [Source:HGNC Symbol;Acc:HGNC:3214]	eukaryotic translation elongation factor 2 [Source:MGI Symbol;Acc:MGI:95288]		Elongation factor 2 [Source:UniProtKB/Swiss-Prot;Acc:P29691]
2961	6.95116e-06	0.0419525	0.0765127	0.000125066	0.0127079	-0.00328808	0.166901	0.302813	0.303968	ENSG00000135521	ENSMUSG00000019814	FBgn0027525	WBGene00011944	LTV1 ribosome biogenesis factor [Source:HGNC Symbol;Acc:HGNC:21173]	LTV1 ribosome biogenesis factor [Source:MGI Symbol;Acc:MGI:2447810]		Protein LTV1 homolog [Source:UniProtKB/Swiss-Prot;Acc:O02327]
3644	0.00991954	0.77221	0.0443143	0.036515	0.0343499	0.000413835	-0.16253	0.213177	0.543737	ENSG00000100949	ENSMUSG00000040472	FBgn0037293	WBGene00019778	Rab geranylgeranyltransferase alpha subunit [Source:HGNC Symbol;Acc:HGNC:9795]	Rab geranylgeranyl transferase, a subunit [Source:MGI Symbol;Acc:MGI:1860443]
5756	0.0149899	0.0810719	0.112209	0.0224979	0.370194	0.00507215	0.175247	-0.192136	-0.11254	ENSG00000230124	ENSMUSG00000033701	FBgn0064116	WBGene00011731	acyl-CoA binding domain containing 6 [Source:HGNC Symbol;Acc:HGNC:23339]	acyl-Coenzyme A binding domain containing 6 [Source:MGI Symbol;Acc:MGI:1919732]		Acyl-Coenzyme A Binding Protein [Source:UniProtKB/TrEMBL;Acc:Q9XVJ0]
3120	0.00168454	0.101966	0.557179	0.000207322	0.35072	-0.00208384	0.0419643	0.283693	0.224262	ENSG00000105185	ENSMUSG00000030417	FBgn0036580	WBGene00008398	programmed cell death 5 [Source:HGNC Symbol;Acc:HGNC:8764]	programmed cell death 5 [Source:MGI Symbol;Acc:MGI:1913538]
2571	0.0131677	0.0565567	0.0140422	0.119618	0.666447	-0.00360172	-0.18939	0.11973	0.0448107	ENSG00000105364	ENSMUSG00000003299	FBgn0001995	WBGene00020717	mitochondrial ribosomal protein L4 [Source:HGNC Symbol;Acc:HGNC:14276]	mitochondrial ribosomal protein L4 [Source:MGI Symbol;Acc:MGI:2137210]		Mitochondrial Ribosomal Protein, Large [Source:UniProtKB/TrEMBL;Acc:O17005]
871	0.960065	1	0.970227	0.540618	0.53667	0.000880343	0.00198646	0.0709787	0.167147	ENSG00000156304	ENSMUSG00000022983	FBgn0002643	WBGene00017004	SR-related CTD associated factor 4 [Source:HGNC Symbol;Acc:HGNC:19304]	SR-related CTD-associated factor 4 [Source:MGI Symbol;Acc:MGI:2146350]		NRD (Yeast Nuclear pre-mRNA Down-regulation) homolog [Source:UniProtKB/TrEMBL;Acc:O01864]
2001	0.00225433	0.0199347	0.150544	0.331777	0.00604059	0.00583123	0.148942	0.115944	0.277956	ENSG00000106348	ENSMUSG00000062867	FBgn0003204	WBGene00020682	inosine monophosphate dehydrogenase 1 [Source:HGNC Symbol;Acc:HGNC:6052]	inosine monophosphate dehydrogenase 2 [Source:MGI Symbol;Acc:MGI:109367]		Inosine-5'-monophosphate dehydrogenase [Source:UniProtKB/Swiss-Prot;Acc:Q9GZH3]
4860	0.000329532	0.134515	0.00991027	0.0420792	0.0094294	-0.00206827	0.339451	0.136044	-0.235968	ENSG00000164091	ENSMUSG00000020257	FBgn0032030	WBGene00016374	WD repeat domain 82 [Source:HGNC Symbol;Acc:HGNC:28826]	WD repeat domain containing 82 [Source:MGI Symbol;Acc:MGI:1924555]		Set1 WD40 repeat protein homolog [Source:UniProtKB/TrEMBL;Acc:Q18403]
699	0.000651365	0.02169	0.0857197	0.00123345	0.539322	-0.00340085	0.188097	0.227679	0.0583395	ENSG00000114209	ENSMUSG00000027835	FBgn0038331	WBGene00007561	programmed cell death 10 [Source:HGNC Symbol;Acc:HGNC:8761]	programmed cell death 10 [Source:MGI Symbol;Acc:MGI:1928396]		Programmed cell death protein 10 homolog [Source:UniProtKB/Swiss-Prot;Acc:Q17958]
2858	0.0184127	0.0259566	0.0642692	0.245144	0.246938	0.00441812	0.205891	-0.0752122	0.334188	ENSG00000158987	ENSMUSG00000037533	FBgn0265778	WBGene00004254	Rap guanine nucleotide exchange factor 6 [Source:HGNC Symbol;Acc:HGNC:20655]	Rap guanine nucleotide exchange factor (GEF) 6 [Source:MGI Symbol;Acc:MGI:2384761]		Rap guanine nucleotide exchange factor [Source:UniProtKB/Swiss-Prot;Acc:G5EDB9]
2451	0.00894968	0.377315	0.00095146	0.382509	0.271734	-0.00124777	0.288273	0.0534191	0.209262	ENSG00000150316	ENSMUSG00000004096	FBgn0040235	WBGene00011687	CWC15 spliceosome associated protein homolog [Source:HGNC Symbol;Acc:HGNC:26939]	CWC15 spliceosome-associated protein [Source:MGI Symbol;Acc:MGI:1913320]		Protein CWC15 homolog [Source:UniProtKB/Swiss-Prot;Acc:O45766]
3914	0.000577482	0.284578	0.347415	0.180028	5.97541e-05	-0.00310135	0.0828316	-0.0759791	-0.592858	ENSG00000147576	ENSMUSG00000025911	FBgn0017482	WBGene00012608	alcohol dehydrogenase, iron containing 1 [Source:HGNC Symbol;Acc:HGNC:16354]	alcohol dehydrogenase, iron containing, 1 [Source:MGI Symbol;Acc:MGI:1923437]		Hydroxyacid-oxoacid transhydrogenase, mitochondrial [Source:UniProtKB/Swiss-Prot;Acc:Q9U2M4]
4980	0.000106509	0.00289805	0.000240313	0.341908	0.556137	-0.0060707	0.525517	0.0694121	0.0487029	ENSG00000099203	ENSMUSG00000063406	FBgn0264389	WBGene00010670	transmembrane p24 trafficking protein 1 [Source:HGNC Symbol;Acc:HGNC:17291]	transmembrane p24 trafficking protein 5 [Source:MGI Symbol;Acc:MGI:1921586]
5066	0.013819	0.00565607	0.0551492	0.749865	0.289357	-0.00487428	-0.165337	0.0210388	0.101807	ENSG00000085365	ENSMUSG00000040188	FBgn0040285	WBGene00004743	secretory carrier membrane protein 1 [Source:HGNC Symbol;Acc:HGNC:10563]	secretory carrier membrane protein 2 [Source:MGI Symbol;Acc:MGI:1346518]		Secretory carrier-associated membrane protein [Source:UniProtKB/TrEMBL;Acc:G5EED5]
4915	0.032014	0.0162729	0.599904	0.0345416	0.659483	-0.0078329	-0.0660606	0.124483	0.0867653	ENSG00000167799	ENSMUSG00000024869	FBgn0030528	WBGene00003580	nudix hydrolase 8 [Source:HGNC Symbol;Acc:HGNC:8055]	nudix (nucleoside diphosphate linked moiety X)-type motif 8 [Source:MGI Symbol;Acc:MGI:1913637]		Nudix hydrolase 3 [Source:UniProtKB/Swiss-Prot;Acc:Q23236]
6105	4.19599e-17	3.22068e-05	1.76242e-06	1.67048e-05	2.31457e-06	0.00927279	1.64848	-0.473478	-0.891391	ENSG00000240038	ENSMUSG00000074264	FBgn0020506	WBGene00008220	amylase, alpha 2B (pancreatic) [Source:HGNC Symbol;Acc:HGNC:478]	amylase 1, salivary [Source:MGI Symbol;Acc:MGI:88019]		Alpha-amylase [Source:UniProtKB/TrEMBL;Acc:P91982]
3855	0.408711	0.421904	0.077706	0.742601	0.661363	0.00164132	0.137308	-0.0191362	0.0996126	ENSG00000066739	ENSMUSG00000041341	FBgn0044452	WBGene00019748	autophagy related 2B [Source:HGNC Symbol;Acc:HGNC:20187]	autophagy related 2B [Source:MGI Symbol;Acc:MGI:1923809]		AuTophaGy (Yeast Atg homolog) [Source:UniProtKB/TrEMBL;Acc:Q21480]
5185	0.24823	0.0450051	0.542537	0.427927	0.570429	-0.00491102	-0.0353706	-0.0478958	0.168393	ENSG00000205269	ENSMUSG00000031953	FBgn0033550	WBGene00009673	transmembrane protein 170B [Source:HGNC Symbol;Acc:HGNC:34244]	transmembrane protein 170 [Source:MGI Symbol;Acc:MGI:106426]
4204	2.04287e-08	0.000287217	0.510179	0.00835039	5.19235e-06	-0.0090903	-0.111904	0.215132	-1.01839	ENSG00000100577	ENSMUSG00000021033	FBgn0037696	WBGene00001790	glutathione S-transferase zeta 1 [Source:HGNC Symbol;Acc:HGNC:4643]	glutathione transferase zeta 1 (maleylacetoacetate isomerase) [Source:MGI Symbol;Acc:MGI:1341859]		Probable maleylacetoacetate isomerase [Source:UniProtKB/Swiss-Prot;Acc:Q18938]
2829	0.515982	0.303218	0.319117	0.302536	0.936749	-0.00706225	-0.256619	0.0750301	0.00652679	ENSG00000147166	ENSMUSG00000031312	FBgn0029503	WBGene00000502	integrin subunit beta 1 binding protein 2 [Source:HGNC Symbol;Acc:HGNC:6154]	integrin beta 1 binding protein 2 [Source:MGI Symbol;Acc:MGI:1353420]		CHORD Protein; CHORD containing protein [Source:UniProtKB/TrEMBL;Acc:G5EEI8]
4987	0.000630135	0.00680948	0.0445011	0.00436393	0.897201	-0.00638849	-0.23308	0.168982	-0.0118202	ENSG00000125454	ENSMUSG00000020744	FBgn0037852	WBGene00016588	solute carrier family 25 member 19 [Source:HGNC Symbol;Acc:HGNC:14409]	solute carrier family 25 (mitochondrial thiamine pyrophosphate carrier), member 19 [Source:MGI Symbol;Acc:MGI:1914533]
4499	0.00206446	0.0508981	0.00266503	0.0475742	0.831803	-0.00616598	-0.256795	0.122648	-0.0229031	ENSG00000140650	ENSMUSG00000022711	FBgn0036300	WBGene00009925	phosphomannomutase 2 [Source:HGNC Symbol;Acc:HGNC:9115]	phosphomannomutase 2 [Source:MGI Symbol;Acc:MGI:1859214]		Probable phosphomannomutase [Source:UniProtKB/Swiss-Prot;Acc:Q9XUE6]
3851	0.092927	0.887732	0.0211186	0.640725	0.0929139	-0.000286936	0.18592	0.0334011	0.150161	ENSG00000136720	ENSMUSG00000045216	FBgn0038755	WBGene00002031	heparan sulfate 6-O-sulfotransferase 1 [Source:HGNC Symbol;Acc:HGNC:5201]	heparan sulfate 6-O-sulfotransferase 1 [Source:MGI Symbol;Acc:MGI:1354958]		Heparan 6-O sulfotransferase HST-6; Heparan SulphoTransferase [Source:UniProtKB/TrEMBL;Acc:G5EFN7]
5370	0.122113	0.0458828	0.812654	0.0845867	0.550238	-0.0038746	0.0161875	0.112047	0.0916973	ENSG00000117395	ENSMUSG00000028729	FBgn0039828	WBGene00015941	EBNA1 binding protein 2 [Source:HGNC Symbol;Acc:HGNC:15531]	EBNA1 binding protein 2 [Source:MGI Symbol;Acc:MGI:1916322]		Probable rRNA-processing protein EBP2 homolog [Source:UniProtKB/Swiss-Prot;Acc:Q09958]
5089	0.144461	0.171757	0.0718414	0.46669	0.398531	-0.00202532	-0.155851	-0.0413885	0.184537	ENSG00000148187	ENSMUSG00000026887	FBgn0035980	WBGene00020625	mitochondrial ribosome recycling factor [Source:HGNC Symbol;Acc:HGNC:7234]	mitochondrial ribosome recycling factor [Source:MGI Symbol;Acc:MGI:1915121]		Ribosome-recycling factor, mitochondrial [Source:UniProtKB/Swiss-Prot;Acc:P91478]
4661	0.000967604	0.408952	0.404884	0.000483658	0.0254377	-0.00103289	0.0920422	-0.285137	0.247033	ENSG00000177889	ENSMUSG00000074781	FBgn0028913	WBGene00006708	ubiquitin conjugating enzyme E2 N [Source:HGNC Symbol;Acc:HGNC:12492]	ubiquitin-conjugating enzyme E2N [Source:MGI Symbol;Acc:MGI:1934835]		Ubiquitin-conjugating enzyme E2 13 [Source:UniProtKB/Swiss-Prot;Acc:Q95XX0]
2720	0.00139777	0.618673	0.85443	0.000216846	0.0283754	0.000743354	0.0100979	0.252497	-0.239314	ENSG00000104643	ENSMUSG00000035078	FBgn0035945	WBGene00003479	myotubularin related protein 9 [Source:HGNC Symbol;Acc:HGNC:14596]	myotubularin related protein 9 [Source:MGI Symbol;Acc:MGI:2442842]		Myotubularin-related protein 9 [Source:UniProtKB/Swiss-Prot;Acc:Q965W9]
150	0.00010449	1.36757e-06	0.819136	0.591033	0.195416	-0.00697065	0.0150695	-0.0486625	-0.324722	ENSG00000167110	ENSMUSG00000002546	FBgn0034697	WBGene00018017	golgin A2 [Source:HGNC Symbol;Acc:HGNC:4425]	golgi autoantigen, golgin subfamily a, 2 [Source:MGI Symbol;Acc:MGI:2139395]		GOLGi associated coiled-coil protein homolog [Source:UniProtKB/TrEMBL;Acc:Q19989]
4372	0.230857	0.930026	0.464922	0.150931	0.0798928	0.000296153	-0.0488571	0.0946317	-0.395866	ENSG00000180198	ENSMUSG00000028896	FBgn0002638	WBGene00004304	regulator of chromosome condensation 1 [Source:HGNC Symbol;Acc:HGNC:1913]	regulator of chromosome condensation 1 [Source:MGI Symbol;Acc:MGI:1913989]		Regulator of chromosome condensation [Source:UniProtKB/Swiss-Prot;Acc:Q18211]
4986	0.000179409	0.454735	0.00130615	0.00132612	0.317603	-0.000890999	-0.211068	0.282474	0.091129	ENSG00000136045	ENSMUSG00000001785	FBgn0263510	WBGene00010435	PWP1 homolog, endonuclein [Source:HGNC Symbol;Acc:HGNC:17015]	PWP1 homolog, endonuclein [Source:MGI Symbol;Acc:MGI:1914735]
4604	1.95065e-05	0.23869	0.0011354	0.000448164	0.142058	-0.00130149	-0.272818	0.343566	-0.410962	ENSG00000130985	ENSMUSG00000001924	FBgn0023143	WBGene00006699	ubiquitin like modifier activating enzyme 1 [Source:HGNC Symbol;Acc:HGNC:12469]	ubiquitin-like modifier activating enzyme 1 [Source:MGI Symbol;Acc:MGI:98890]		UBA (Human ubiquitin) related [Source:UniProtKB/TrEMBL;Acc:Q3S1J5]
2548	0.000100113	0.0828613	0.00131943	0.00257994	0.435482	0.00264427	-0.217409	-0.264035	0.0787313	ENSG00000105669	ENSMUSG00000055681	FBgn0027496	WBGene00009732	coatomer protein complex subunit epsilon [Source:HGNC Symbol;Acc:HGNC:2234]	coatomer protein complex, subunit epsilon [Source:MGI Symbol;Acc:MGI:1891702]		Coatomer subunit epsilon [Source:UniProtKB/Swiss-Prot;Acc:O62246]
4574	0.0183088	0.0998797	0.348636	0.344922	0.00834142	0.00922004	0.104035	-0.226678	0.454839	ENSG00000077264	ENSMUSG00000022781	FBgn0000489	WBGene00003911	p21 (RAC1) activated kinase 3 [Source:HGNC Symbol;Acc:HGNC:8592]	p21 protein (Cdc42/Rac)-activated kinase 2 [Source:MGI Symbol;Acc:MGI:1339984]		Serine/threonine-protein kinase pak-1 [Source:UniProtKB/Swiss-Prot;Acc:Q17850]
5207	0.0153267	0.189995	0.0582811	0.0230828	0.305724	-0.00284098	0.220832	0.276199	0.132993	ENSG00000100300	ENSMUSG00000041736	FBgn0031263	WBGene00077771	translocator protein [Source:HGNC Symbol;Acc:HGNC:1158]	translocator protein [Source:MGI Symbol;Acc:MGI:88222]
2208	0.324293	0.290764	0.406291	0.56765	0.148599	-0.0016725	0.0689842	0.0370811	0.401855	ENSG00000119801	ENSMUSG00000039770	FBgn0026749	WBGene00015251	yippee like 5 [Source:HGNC Symbol;Acc:HGNC:18329]	yippee-like 5 (Drosophila) [Source:MGI Symbol;Acc:MGI:1916937]		Protein yippee-like B0546.4 [Source:UniProtKB/Swiss-Prot;Acc:O44440]
3816	0.000142242	2.91063e-06	0.224463	0.686514	0.419928	-0.00709305	0.0867849	0.0222971	-0.0720995	ENSG00000091164	ENSMUSG00000024583	FBgn0035631	WBGene00021826	thioredoxin like 1 [Source:HGNC Symbol;Acc:HGNC:12436]	thioredoxin-like 1 [Source:MGI Symbol;Acc:MGI:1860078]		ThioredoXin-Like; Thioredoxin-like protein; Thioredoxin-like protein TXL [Source:UniProtKB/TrEMBL;Acc:G5EES9]
4918	0.00982698	0.607055	0.00580723	0.0302612	0.39723	-0.00231202	0.168443	0.152804	0.0695194	ENSG00000138613	ENSMUSG00000015750	FBgn0031458	WBGene00000147	aph-1 homolog B, gamma-secretase subunit [Source:HGNC Symbol;Acc:HGNC:24080]	aph1 homolog A, gamma secretase subunit [Source:MGI Symbol;Acc:MGI:2385110]		Gamma-secretase subunit aph-1 [Source:UniProtKB/Swiss-Prot;Acc:O45876]
5588	0.0500712	0.871746	0.125083	0.0759067	0.0519623	0.000361275	0.219871	0.13134	-0.170637	ENSG00000148985	ENSMUSG00000030990	FBgn0031284	WBGene00007045	post-GPI attachment to proteins 2 [Source:HGNC Symbol;Acc:HGNC:17893]	post-GPI attachment to proteins 2 [Source:MGI Symbol;Acc:MGI:2385286]		Post-GPI attachment to proteins factor 2 [Source:UniProtKB/Swiss-Prot;Acc:Q22141]
3835	0.0015389	0.00222666	0.192969	0.26	0.0329282	-0.0060215	0.0937242	0.0873669	-0.197124	ENSG00000181830	ENSMUSG00000049922	FBgn0265351	WBGene00008237	solute carrier family 35 member C1 [Source:HGNC Symbol;Acc:HGNC:20197]	solute carrier family 35, member C1 [Source:MGI Symbol;Acc:MGI:2443301]		GDP-fucose transporter [Source:UniProtKB/Swiss-Prot;Acc:Q968A5]
3750	0.00390236	0.538757	0.0264371	0.026857	0.0321794	-0.00603854	-0.292564	0.154443	-0.517396	ENSG00000166123	ENSMUSG00000022546	FBgn0030478	WBGene00016333	glutamic--pyruvic transaminase 2 [Source:HGNC Symbol;Acc:HGNC:18062]	glutamic pyruvic transaminase, soluble [Source:MGI Symbol;Acc:MGI:95802]
491	0.0909311	0.00834149	0.555672	0.729428	0.318918	0.00718965	-0.16148	-0.0215122	0.142658	ENSG00000099622	ENSMUSG00000045193	FBgn0011305	WBGene00011730	cold inducible RNA binding protein [Source:HGNC Symbol;Acc:HGNC:1982]	cold inducible RNA binding protein [Source:MGI Symbol;Acc:MGI:893588]		Dietary Restriction Response (WT but not eat-2 lifespan increased) [Source:UniProtKB/TrEMBL;Acc:O45781]
3122	2.54432e-06	0.000483399	0.00173738	0.00883409	0.212421	-0.00497721	-0.265887	0.241389	0.173878	ENSG00000169139	ENSMUSG00000078923	FBgn0035601	WBGene00006730	ubiquitin conjugating enzyme E2 V2 [Source:HGNC Symbol;Acc:HGNC:12495]	ubiquitin-conjugating enzyme E2 variant 1 [Source:MGI Symbol;Acc:MGI:1913839]		Ubiquitin-conjugating enzyme E2 variant 1 [Source:UniProtKB/Swiss-Prot;Acc:O45495]
2145	0.000147852	0.155811	0.00104159	0.0105022	0.115847	-0.0039996	0.350562	0.213505	-0.246957	ENSG00000111666	ENSMUSG00000040774	FBgn0033844	WBGene00009057	choline phosphotransferase 1 [Source:HGNC Symbol;Acc:HGNC:17852]	choline/ethanolaminephosphotransferase 1 [Source:MGI Symbol;Acc:MGI:2139793]		Choline/EthanolaminePhosphoTransferase [Source:UniProtKB/TrEMBL;Acc:G5EBS7]
2078	0.000414068	6.99348e-05	0.0273587	0.913238	0.40189	-0.00575207	-0.18835	-0.00793636	0.175263	ENSG00000106245	ENSMUSG00000038722	FBgn0001491	WBGene00007400	BUD31 homolog [Source:HGNC Symbol;Acc:HGNC:29629]	BUD31 homolog [Source:MGI Symbol;Acc:MGI:2141291]		Protein BUD31 homolog [Source:UniProtKB/Swiss-Prot;Acc:P34313]
1699	9.63617e-07	2.52947e-05	0.0094607	0.00744904	0.287069	-0.00647141	0.248112	0.214642	0.267896	ENSG00000064419	ENSMUSG00000012535	FBgn0031456	WBGene00006647	transportin 3 [Source:HGNC Symbol;Acc:HGNC:17103]	transportin 3 [Source:MGI Symbol;Acc:MGI:1196412]		Transporter of SR proteins [Source:UniProtKB/TrEMBL;Acc:O17244]
3452	0.0131255	0.110228	0.0367982	0.0608207	0.255497	-0.00342755	-0.178156	0.168399	0.214931	ENSG00000166140	ENSMUSG00000068580	FBgn0030694	WBGene00011248	zinc finger FYVE-type containing 19 [Source:HGNC Symbol;Acc:HGNC:20758]	zinc finger, FYVE domain containing 19 [Source:MGI Symbol;Acc:MGI:1919258]
2270	0.101918	0.505014	0.477671	0.163653	0.0327688	0.00220155	0.0449551	-0.0723314	-0.188791	ENSG00000183260	ENSMUSG00000007036	FBgn0035519	WBGene00018131	abhydrolase domain containing 16B [Source:HGNC Symbol;Acc:HGNC:16128]	abhydrolase domain containing 16A [Source:MGI Symbol;Acc:MGI:99476]
2605	0.00357318	0.0107623	0.104793	0.272746	0.0356397	-0.00543759	0.117068	-0.076748	-0.476214	ENSG00000172340	ENSMUSG00000061838	FBgn0029118	WBGene00016844	succinate-CoA ligase GDP-forming beta subunit [Source:HGNC Symbol;Acc:HGNC:11450]	succinate-Coenzyme A ligase, GDP-forming, beta subunit [Source:MGI Symbol;Acc:MGI:1306824]		Succinate--CoA ligase [GDP-forming] subunit beta, mitochondrial [Source:UniProtKB/Swiss-Prot;Acc:P53589]
8	0.00149528	0.0631099	0.00135392	0.161572	0.256827	-0.00346812	-0.303071	0.0955117	0.117287	ENSG00000101247	ENSMUSG00000027384	FBgn0033891	WBGene00010721	NADH:ubiquinone oxidoreductase complex assembly factor 5 [Source:HGNC Symbol;Acc:HGNC:15899]	NADH dehydrogenase (ubiquinone) complex I, assembly factor 5 [Source:MGI Symbol;Acc:MGI:1916737]
1468.1b	0.542978	0.10623	0.639918	0.470276	0.972728	-0.00219713	0.0268691	0.0418578	-0.0684464	ENSG00000023318	ENSMUSG00000028343	FBgn0030734	WBGene00015510	endoplasmic reticulum protein 44 [Source:HGNC Symbol;Acc:HGNC:18311]	endoplasmic reticulum protein 44 [Source:MGI Symbol;Acc:MGI:1923549]		Thioredoxin domain-containing protein C06A6.5 [Source:UniProtKB/Swiss-Prot;Acc:Q17688]
1562	8.13379e-12	2.26448e-05	0.441114	6.28124e-10	0.174171	-0.00606412	0.0409034	1.06321	0.173114	ENSG00000176261	ENSMUSG00000057572	FBgn0038893	WBGene00016621	zinc finger and BTB domain containing 8 opposite strand [Source:HGNC Symbol;Acc:HGNC:24094]	zinc finger and BTB domain containing 8 opposite strand [Source:MGI Symbol;Acc:MGI:1914356]
4900.1c	0.00392853	0.000560362	0.032152	0.945277	0.729171	0.0133282	-0.172269	-0.00891153	0.120368	ENSG00000130827	ENSMUSG00000030084	FBgn0025741	WBGene00004047	plexin A3 [Source:HGNC Symbol;Acc:HGNC:9101]	plexin A1 [Source:MGI Symbol;Acc:MGI:107685]		PLeXin [Source:UniProtKB/TrEMBL;Acc:U4PMN2]
4239	0.00428829	0.27211	0.253266	0.00295873	0.0683626	-0.00285982	0.21882	0.30706	-0.237014	ENSG00000135932	ENSMUSG00000036707	FBgn0017572	WBGene00013140	calcium binding protein 39 [Source:HGNC Symbol;Acc:HGNC:20292]	calcium binding protein 39 [Source:MGI Symbol;Acc:MGI:107438]		MO25-like protein 2 [Source:UniProtKB/Swiss-Prot;Acc:O18211]
4206	6.78017e-06	1.13241e-06	0.0326193	0.926711	0.144737	-0.00809399	0.138887	-0.00570034	0.219343	ENSG00000165934	ENSMUSG00000041781	FBgn0027873	WBGene00017313	cleavage and polyadenylation specific factor 2 [Source:HGNC Symbol;Acc:HGNC:2325]	cleavage and polyadenylation specific factor 2 [Source:MGI Symbol;Acc:MGI:1861601]		Probable cleavage and polyadenylation specificity factor subunit 2 [Source:UniProtKB/Swiss-Prot;Acc:O17403]
967	0.00329741	0.000606619	0.0890459	0.5888	0.310243	-0.00395293	-0.150284	0.0443195	0.133965	ENSG00000163312	ENSMUSG00000035266	FBgn0002899	WBGene00021905	helicase, POLQ like [Source:HGNC Symbol;Acc:HGNC:18536]	helicase, POLQ-like [Source:MGI Symbol;Acc:MGI:2176740]		HELicase Q homolog [Source:UniProtKB/TrEMBL;Acc:H2KY86]
5522	0.0011929	0.00201189	0.156403	0.0209992	0.402154	0.00538577	0.139761	0.152953	-0.513783	ENSG00000172766	ENSMUSG00000063273	FBgn0031020	WBGene00021754	N(alpha)-acetyltransferase 16, NatA auxiliary subunit [Source:HGNC Symbol;Acc:HGNC:26164]	N(alpha)-acetyltransferase 15, NatA auxiliary subunit [Source:MGI Symbol;Acc:MGI:1922088]
3771	0.000587942	0.000709779	0.0878621	0.142331	0.122546	-0.00850545	-0.225401	0.126381	0.236504	ENSG00000173153	ENSMUSG00000024955	FBgn0003964	WBGene00003654	estrogen related receptor alpha [Source:HGNC Symbol;Acc:HGNC:3471]	estrogen related receptor, alpha [Source:MGI Symbol;Acc:MGI:1346831]		Nuclear hormone receptor family member nhr-64 [Source:UniProtKB/Swiss-Prot;Acc:O44960]
3256	9.58229e-06	0.00653743	0.0814768	7.97634e-05	0.175171	0.00495334	-0.132966	0.298011	-0.394787	ENSG00000125450	ENSMUSG00000020739	FBgn0034310	WBGene00003788	nucleoporin 85 [Source:HGNC Symbol;Acc:HGNC:8734]	nucleoporin 85 [Source:MGI Symbol;Acc:MGI:3046173]		Nuclear Pore complex Protein [Source:UniProtKB/TrEMBL;Acc:Q22078]
6123	1.39298e-09	0.981325	1.71706e-05	4.05031e-08	0.46184	3.61138e-05	-0.564646	0.707846	-0.216685	ENSG00000071127	ENSMUSG00000005103	FBgn0260049	WBGene00010685	WD repeat domain 1 [Source:HGNC Symbol;Acc:HGNC:12754]	WD repeat domain 1 [Source:MGI Symbol;Acc:MGI:1337100]		AIP1 (Actin Interacting Protein 1) Like [Source:UniProtKB/TrEMBL;Acc:O17939]
2085	0.000642577	0.31593	4.87838e-05	0.0886645	0.889794	0.00417118	-0.446962	0.0947744	0.0255911	ENSG00000188191	ENSMUSG00000020612	FBgn0259243	WBGene00002190	protein kinase cAMP-dependent type I regulatory subunit beta [Source:HGNC Symbol;Acc:HGNC:9390]	protein kinase, cAMP dependent regulatory, type I, alpha [Source:MGI Symbol;Acc:MGI:104878]		cAMP-dependent protein kinase regulatory subunit [Source:UniProtKB/Swiss-Prot;Acc:P30625]
4519	1.28888e-05	0.118557	1.74705e-06	0.359449	0.141833	-0.00285557	0.444311	0.128834	-0.118787	ENSG00000163466	ENSMUSG00000006304	FBgn0032859	WBGene00021170	actin related protein 2/3 complex subunit 2 [Source:HGNC Symbol;Acc:HGNC:705]	actin related protein 2/3 complex, subunit 2 [Source:MGI Symbol;Acc:MGI:1923959]		Probable actin-related protein 2/3 complex subunit 2 [Source:UniProtKB/Swiss-Prot;Acc:Q8WTM6]
5602	0.00499623	0.0816454	0.0147635	0.0285823	0.495323	-0.00338084	-0.264634	0.179356	-0.110306	ENSG00000100462	ENSMUSG00000023110	FBgn0015925	WBGene00016408	protein arginine methyltransferase 5 [Source:HGNC Symbol;Acc:HGNC:10894]	protein arginine N-methyltransferase 5 [Source:MGI Symbol;Acc:MGI:1351645]		Protein arginine N-methyltransferase 5 [Source:UniProtKB/Swiss-Prot;Acc:P46580]
2404	0.159411	0.00396513	0.906783	0.829041	0.909813	-0.00322519	-0.00687761	0.0147252	-0.00787904	ENSG00000148308	ENSMUSG00000026816	FBgn0086445	WBGene00011368	general transcription factor IIIC subunit 5 [Source:HGNC Symbol;Acc:HGNC:4668]	general transcription factor IIIC, polypeptide 5 [Source:MGI Symbol;Acc:MGI:1917489]		Transcription Factor ThreeC subunit (GTF3C homolog) [Source:UniProtKB/TrEMBL;Acc:Q22093]
5500	0.0216658	0.105058	0.00550051	0.388176	0.566357	0.00375338	0.25931	-0.080763	-0.0729974	ENSG00000116729	ENSMUSG00000028173	FBgn0036141	WBGene00003246	wntless Wnt ligand secretion mediator [Source:HGNC Symbol;Acc:HGNC:30238]	wntless homolog (Drosophila) [Source:MGI Symbol;Acc:MGI:1915401]		Protein wntless homolog [Source:UniProtKB/Swiss-Prot;Acc:Q7YWX7]
2511	3.24806e-08	9.46603e-06	0.107722	0.57842	1.81666e-05	0.0173383	0.141679	0.118522	-2.84216	ENSG00000007933	ENSMUSG00000028088	FBgn0034943	WBGene00001476	flavin containing monooxygenase 3 [Source:HGNC Symbol;Acc:HGNC:3771]	flavin containing monooxygenase 5 [Source:MGI Symbol;Acc:MGI:1310004]		Flavin-containing monooxygenase [Source:UniProtKB/TrEMBL;Acc:G5EDP6]
581	0.000207004	0.239622	0.000324396	0.151394	0.0253347	0.00172269	0.353329	0.0984728	-0.731185	ENSG00000115275	ENSMUSG00000030036	FBgn0030289	WBGene00008775	mannosyl-oligosaccharide glucosidase [Source:HGNC Symbol;Acc:HGNC:24862]	mannosyl-oligosaccharide glucosidase [Source:MGI Symbol;Acc:MGI:1929872]		Mannosyl-oligosaccharide glucosidase [Source:UniProtKB/Swiss-Prot;Acc:Q19426]
3542	0.541853	0.331395	0.503606	0.274299	0.675767	-0.00168498	0.0517211	-0.070369	0.0420295	ENSG00000197713	ENSMUSG00000026005	FBgn0050499	WBGene00017272	ribulose-5-phosphate-3-epimerase [Source:HGNC Symbol;Acc:HGNC:10293]	ribulose-5-phosphate-3-epimerase [Source:MGI Symbol;Acc:MGI:1913896]		Ribulose-phosphate 3-epimerase [Source:UniProtKB/TrEMBL;Acc:Q95ZW2]
2334	0.00245515	0.00475518	0.199841	0.00909395	0.77737	0.0043064	0.0978203	-0.189779	-0.0326407	ENSG00000130811	ENSMUSG00000070319	FBgn0038796	WBGene00001230	eukaryotic translation initiation factor 3 subunit G [Source:HGNC Symbol;Acc:HGNC:3274]	eukaryotic translation initiation factor 3, subunit G [Source:MGI Symbol;Acc:MGI:1858258]		Eukaryotic translation initiation factor 3 subunit G [Source:UniProtKB/Swiss-Prot;Acc:Q19706]
4345	0.000166041	0.817171	0.46944	2.67704e-06	0.221566	-0.000277966	-0.0382142	0.472034	-0.345274	ENSG00000147677	ENSMUSG00000022312	FBgn0022023	WBGene00001231	eukaryotic translation initiation factor 3 subunit H [Source:HGNC Symbol;Acc:HGNC:3273]	eukaryotic translation initiation factor 3, subunit H [Source:MGI Symbol;Acc:MGI:1915385]		Eukaryotic translation initiation factor 3 subunit H [Source:UniProtKB/Swiss-Prot;Acc:O01974]
1557	0.0131598	0.00870653	0.222716	0.263472	0.12382	0.00424568	0.128507	0.0668848	-0.456326	ENSG00000116062	ENSMUSG00000005370	FBgn0036486	WBGene00003422	mutS homolog 6 [Source:HGNC Symbol;Acc:HGNC:7329]	mutS homolog 6 [Source:MGI Symbol;Acc:MGI:1343961]		MSH (MutS Homolog) family [Source:UniProtKB/TrEMBL;Acc:Q9N3T8]
4891	0.000438509	0.000519572	0.856573	0.00467742	0.362293	-0.00529146	0.0161361	0.256596	-0.230099	ENSG00000004766	ENSMUSG00000001376	FBgn0034271	WBGene00008078	VPS50, EARP/GARPII complex subunit [Source:HGNC Symbol;Acc:HGNC:25956]	VPS50 EARP/GARPII complex subunit [Source:MGI Symbol;Acc:MGI:1920538]		Related to yeast Vacuolar Protein Sorting factor [Source:UniProtKB/TrEMBL;Acc:Q18602]
1355	0.00367568	0.0196158	0.0273553	0.0749469	0.282918	-0.00364455	0.173776	0.101927	-0.13204	ENSG00000142168	ENSMUSG00000022982	FBgn0003462	WBGene00004930	superoxide dismutase 1 [Source:HGNC Symbol;Acc:HGNC:11179]	superoxide dismutase 1, soluble [Source:MGI Symbol;Acc:MGI:98351]		Superoxide dismutase [Cu-Zn] [Source:UniProtKB/Swiss-Prot;Acc:P34697]
3787	0.00163095	0.0762547	0.707864	0.844907	8.68979e-05	0.00411756	-0.0312287	0.0124445	-0.689309	ENSG00000183044	ENSMUSG00000057880	FBgn0036927	WBGene00001794	4-aminobutyrate aminotransferase [Source:HGNC Symbol;Acc:HGNC:23]	4-aminobutyrate aminotransferase [Source:MGI Symbol;Acc:MGI:2443582]		Probable 4-aminobutyrate aminotransferase, mitochondrial [Source:UniProtKB/Swiss-Prot;Acc:Q21217]
341	1.66247e-08	1.65079e-05	0.756338	9.55728e-05	0.00422257	0.0136982	0.0179046	0.756368	0.854315	ENSG00000172260	ENSMUSG00000059974	FBgn0010238	WBGene00004372	neuronal growth regulator 1 [Source:HGNC Symbol;Acc:HGNC:17302]	neurotrimin [Source:MGI Symbol;Acc:MGI:2446259]		NeuRonal IGCAM [Source:UniProtKB/TrEMBL;Acc:Q93350]
1709	1.18964e-06	0.673683	0.160639	7.22175e-06	0.000835178	-0.000853414	0.0710948	0.479451	0.496771	ENSG00000124784	ENSMUSG00000021428	FBgn0036187	WBGene00019698	RIO kinase 1 [Source:HGNC Symbol;Acc:HGNC:18656]	RIO kinase 1 (yeast) [Source:MGI Symbol;Acc:MGI:1918590]		Serine/threonine-protein kinase RIO1 [Source:UniProtKB/Swiss-Prot;Acc:O44959]
1390	0.00198136	0.513628	0.000120438	0.2927	0.281145	-0.00386453	-0.436492	0.119342	0.174793	ENSG00000049759	ENSMUSG00000032216	FBgn0259174	WBGene00022358	neural precursor cell expressed, developmentally down-regulated 4-like, E3 ubiquitin protein ligase [Source:HGNC Symbol;Acc:HGNC:7728]	neural precursor cell expressed, developmentally down-regulated 4 [Source:MGI Symbol;Acc:MGI:97297]		E3 ubiquitin-protein ligase [Source:UniProtKB/TrEMBL;Acc:A0A061ACQ8]
696	0.0154195	0.0207215	0.209114	0.0596166	0.305047	0.00412682	-0.0868297	0.170001	-0.300353	ENSG00000145592	ENSMUSG00000041841	FBgn0030616	WBGene00004451	ribosomal protein L37 [Source:HGNC Symbol;Acc:HGNC:10347]	ribosomal protein L37 [Source:MGI Symbol;Acc:MGI:1914531]		60S ribosomal protein L37 [Source:UniProtKB/Swiss-Prot;Acc:P49622]
873.1b	0.0164349	0.201043	0.0473779	0.636365	0.0142095	0.00276301	0.146468	0.0256303	0.344582	ENSG00000072364	ENSMUSG00000049470	FBgn0086129	WBGene00009477	AF4/FMR2 family member 4 [Source:HGNC Symbol;Acc:HGNC:17869]	AF4/FMR2 family, member 4 [Source:MGI Symbol;Acc:MGI:2136171]		Retinoblastoma Binding Protein Like [Source:UniProtKB/TrEMBL;Acc:O62235]
5391	0.377158	0.731003	0.981735	0.582499	0.0324589	-0.0010011	0.0017813	-0.0341603	0.250051	ENSG00000139835	ENSMUSG00000038515	FBgn0038401	WBGene00015410	growth hormone regulated TBC protein 1 [Source:HGNC Symbol;Acc:HGNC:20310]	GH regulated TBC protein 1 [Source:MGI Symbol;Acc:MGI:1914040]		Growth hormone-regulated TBC protein 6 [Source:UniProtKB/Swiss-Prot;Acc:Q09445]
3732	0.11003	0.165966	0.111647	0.358262	0.22052	-0.00214601	-0.119687	-0.068639	-0.194398	ENSG00000112640	ENSMUSG00000017843	FBgn0042693	WBGene00007554	protein phosphatase 2 regulatory subunit B'delta [Source:HGNC Symbol;Acc:HGNC:9312]	protein phosphatase 2, regulatory subunit B', gamma [Source:MGI Symbol;Acc:MGI:1349475]		Protein Phosphatase 2A (Two A) Regulatory subunit [Source:UniProtKB/TrEMBL;Acc:Q9U3Q1]
4698	0.000819206	0.134079	0.430895	0.355513	8.03585e-05	-0.00352229	0.0500044	0.0506543	-1.09849	ENSG00000059573	ENSMUSG00000025007	FBgn0037146	WBGene00011938	aldehyde dehydrogenase 18 family member A1 [Source:HGNC Symbol;Acc:HGNC:9722]	aldehyde dehydrogenase 18 family, member A1 [Source:MGI Symbol;Acc:MGI:1888908]		Probable delta-1-pyrroline-5-carboxylate synthase Glutamate 5-kinase Gamma-glutamyl phosphate reductase [Source:UniProtKB/Swiss-Prot;Acc:P54889]
1058	0.004524	0.0197058	0.21805	0.00406606	0.856326	0.00463489	0.15469	0.222038	-0.0267347	ENSG00000109323	ENSMUSG00000028164	FBgn0037215	WBGene00007904	mannosidase beta [Source:HGNC Symbol;Acc:HGNC:6831]	mannosidase, beta A, lysosomal [Source:MGI Symbol;Acc:MGI:88175]		Probable beta-mannosidase [Source:UniProtKB/Swiss-Prot;Acc:Q93324]
3611.1a	1.31484e-05	2.48702e-05	0.0309485	0.946552	0.0148397	-0.00689941	0.278662	-0.00391487	-0.25195	ENSG00000087502	ENSMUSG00000030304	FBgn0024983	WBGene00007668	ERGIC and golgi 2 [Source:HGNC Symbol;Acc:HGNC:30208]	ERGIC and golgi 2 [Source:MGI Symbol;Acc:MGI:1914706]
5443	0.00151563	0.00145186	0.0172261	0.200453	0.719594	0.00541462	0.193455	0.0901437	0.0595222	ENSG00000114650	ENSMUSG00000032485	FBgn0033052	WBGene00004744	SREBF chaperone [Source:HGNC Symbol;Acc:HGNC:30634]	SREBF chaperone [Source:MGI Symbol;Acc:MGI:2135958]		SREBP Cleavage activating Protein (SCAP) homolog [Source:UniProtKB/TrEMBL;Acc:Q18968]
2110.1b	0.0569234	0.507484	0.0106854	0.623944	0.154234	-0.00137705	-0.151072	-0.0400303	0.298786	ENSG00000178896	ENSMUSG00000034259	FBgn0032487	WBGene00007201	exosome component 4 [Source:HGNC Symbol;Acc:HGNC:18189]	exosome component 4 [Source:MGI Symbol;Acc:MGI:1923576]		Putative exosome complex component RRP41 [Source:UniProtKB/Swiss-Prot;Acc:Q17533]
1026	2.55235e-07	0.00146383	0.0567628	2.78577e-06	0.48089	-0.0085801	0.15149	-0.45597	-0.0696343	ENSG00000165410	ENSMUSG00000062929	FBgn0030951	WBGene00006794	cofilin 2 [Source:HGNC Symbol;Acc:HGNC:1875]	cofilin 2, muscle [Source:MGI Symbol;Acc:MGI:101763]		Actin-depolymerizing factor 2, isoform c [Source:UniProtKB/Swiss-Prot;Acc:Q07749]
52.1a	4.29405e-11	1.06486e-11	0.0686695	0.0330108	0.27991	0.00913965	0.167489	0.226472	0.152554	ENSG00000149532	ENSMUSG00000034820	FBgn0035872	WBGene00008362	cleavage and polyadenylation specific factor 7 [Source:HGNC Symbol;Acc:HGNC:30098]	cleavage and polyadenylation specific factor 7 [Source:MGI Symbol;Acc:MGI:1917826]		Cleavage Factor IM (CFIm) homolog [Source:UniProtKB/TrEMBL;Acc:C1P629]
1101	1.37721e-05	0.94816	0.634177	3.60793e-08	0.526432	0.000100457	-0.0551371	-0.64859	-0.0772161	ENSG00000066557	ENSMUSG00000063052	FBgn0028487	WBGene00022759	leucine rich repeat containing 40 [Source:HGNC Symbol;Acc:HGNC:26004]	leucine rich repeat containing 40 [Source:MGI Symbol;Acc:MGI:1914394]
2258.1e	1.25272e-14	0.000896804	0.0433908	5.13891e-08	4.89948e-07	0.0172775	-0.282485	-0.603503	-2.03112	ENSG00000134201	ENSMUSG00000027890	FBgn0010226	WBGene00001758	glutathione S-transferase mu 5 [Source:HGNC Symbol;Acc:HGNC:4637]	glutathione S-transferase, mu 4 [Source:MGI Symbol;Acc:MGI:95862]		Glutathione S-transferase P 10 [Source:UniProtKB/Swiss-Prot;Acc:Q9N4X8]
2738	0.00888429	0.686211	0.145364	0.0291289	0.0127151	-0.00134524	0.11356	0.22377	0.327697	ENSG00000198814	ENSMUSG00000025059	FBgn0025592	WBGene00020007	glycerol kinase [Source:HGNC Symbol;Acc:HGNC:4289]	glycerol kinase [Source:MGI Symbol;Acc:MGI:106594]		Probable glycerol kinase [Source:UniProtKB/Swiss-Prot;Acc:Q21944]
1203	3.79564e-05	0.000448624	0.00101314	0.132032	0.635909	0.0111711	0.401796	-0.114843	0.0584035	ENSG00000166557	ENSMUSG00000033184	FBgn0030341	WBGene00019003	transmembrane p24 trafficking protein 3 [Source:HGNC Symbol;Acc:HGNC:28889]	transmembrane p24 trafficking protein 7 [Source:MGI Symbol;Acc:MGI:1913926]
5037	5.92919e-05	0.0384937	0.00230258	0.00507424	0.144971	-0.00289579	0.31753	0.262804	-1.26654	ENSG00000145715	ENSMUSG00000021549	FBgn0003969	WBGene00021238	RAS p21 protein activator 1 [Source:HGNC Symbol;Acc:HGNC:9871]	RAS p21 protein activator 1 [Source:MGI Symbol;Acc:MGI:97860]		GTPase Activating Protein family [Source:UniProtKB/TrEMBL;Acc:Q95XA9]
4539	2.51406e-06	2.51857e-05	0.0010689	0.177297	0.325629	-0.0105037	0.32682	0.137494	0.22567	ENSG00000162980	ENSMUSG00000036093	FBgn0035866	WBGene00000189	ADP ribosylation factor like GTPase 5A [Source:HGNC Symbol;Acc:HGNC:696]	ADP-ribosylation factor-like 5A [Source:MGI Symbol;Acc:MGI:1922673]		ADP-ribosylation factor-like protein 5 [Source:UniProtKB/Swiss-Prot;Acc:P34212]
3240	0.0717641	0.101807	0.0161768	0.637323	0.708953	0.00200473	0.155922	0.0466881	-0.0628041	ENSG00000100129	ENSMUSG00000033047	FBgn0036258	WBGene00015920	eukaryotic translation initiation factor 3 subunit L [Source:HGNC Symbol;Acc:HGNC:18138]	eukaryotic translation initiation factor 3, subunit L [Source:MGI Symbol;Acc:MGI:2386251]		Eukaryotic translation initiation factor 3 subunit L [Source:UniProtKB/Swiss-Prot;Acc:Q95QW0]
3249	0.00358297	0.13566	0.0174161	0.0349489	0.133245	0.00297684	0.350919	-0.224457	0.161117	ENSG00000007392	ENSMUSG00000029823	FBgn0036734	WBGene00015207	LUC7 like [Source:HGNC Symbol;Acc:HGNC:6723]	LUC7-like 2 (S. cerevisiae) [Source:MGI Symbol;Acc:MGI:2183260]
5373	7.5679e-06	0.000258217	0.0910313	0.569454	0.000421163	0.0108596	-0.213569	0.060584	0.664668	ENSG00000139182	ENSMUSG00000008153	FBgn0039928	WBGene00000403	calsyntenin 3 [Source:HGNC Symbol;Acc:HGNC:18371]	calsyntenin 3 [Source:MGI Symbol;Acc:MGI:2178323]		CAlSYntenin/Alcadein homolog; Calsyntenin [Source:UniProtKB/TrEMBL;Acc:G5ED46]
5379	0.0244486	0.063653	0.403113	0.0508391	0.11565	-0.00227115	0.0883196	-0.197913	-0.12877	ENSG00000215021	ENSMUSG00000004264	FBgn0010551	WBGene00004015	prohibitin 2 [Source:HGNC Symbol;Acc:HGNC:30306]	prohibitin 2 [Source:MGI Symbol;Acc:MGI:102520]		Mitochondrial prohibitin complex protein 2 [Source:UniProtKB/Swiss-Prot;Acc:P50093]
5018	0.0168848	0.532271	0.00323289	0.303333	0.171354	-0.000789735	0.341064	-0.0595327	-0.229016	ENSG00000143952	ENSMUSG00000020128	FBgn0011232	WBGene00006934	VPS54, GARP complex subunit [Source:HGNC Symbol;Acc:HGNC:18652]	VPS54 GARP complex subunit [Source:MGI Symbol;Acc:MGI:2178798]		Vacuolar protein sorting-associated protein 54 [Source:UniProtKB/Swiss-Prot;Acc:Q22639]
5276	1.56314e-07	0.139738	0.151835	1.18596e-07	0.025283	-0.00368343	-0.148246	-0.619242	0.300425	ENSG00000131143	ENSMUSG00000009876	FBgn0032833	WBGene00012354	cytochrome c oxidase subunit 4I1 [Source:HGNC Symbol;Acc:HGNC:2265]	cytochrome c oxidase subunit 4I2 [Source:MGI Symbol;Acc:MGI:2135755]
3527	0.0207177	0.00428537	0.630104	0.140522	0.314266	-0.00412433	-0.0355803	0.104894	-0.108499	ENSG00000177479	ENSMUSG00000064145	FBgn0025186	WBGene00020462	ariadne RBR E3 ubiquitin protein ligase 2 [Source:HGNC Symbol;Acc:HGNC:690]	ariadne RBR E3 ubiquitin protein ligase 2 [Source:MGI Symbol;Acc:MGI:1344361]		Potential E3 ubiquitin-protein ligase ariadne-2 [Source:UniProtKB/Swiss-Prot;Acc:Q22431]
3599	7.90886e-05	0.0285373	0.0955924	0.00566496	0.0059737	-0.002529	0.14808	-0.386675	-0.273148	ENSG00000139684	ENSMUSG00000021996	FBgn0038771	WBGene00013018	esterase D [Source:HGNC Symbol;Acc:HGNC:3465]	esterase D/formylglutathione hydrolase [Source:MGI Symbol;Acc:MGI:95421]		S-formylglutathione hydrolase [Source:UniProtKB/TrEMBL;Acc:G5EF86]
1967	0.859216	0.369521	0.693042	0.703892	0.759555	-0.000879391	-0.018822	0.0435516	0.0211955	ENSG00000157916	ENSMUSG00000029048	FBgn0039303	WBGene00009783	retention in endoplasmic reticulum sorting receptor 1 [Source:HGNC Symbol;Acc:HGNC:30309]	retention in endoplasmic reticulum sorting receptor 1 [Source:MGI Symbol;Acc:MGI:1915080]		Protein RER1 homolog [Source:UniProtKB/Swiss-Prot;Acc:P52879]
4086	0.0031088	0.567441	0.0645247	0.00817322	0.0305279	0.00141522	-0.18862	0.218889	-0.208206	ENSG00000173540	ENSMUSG00000070284	FBgn0037279	WBGene00016583	GDP-mannose pyrophosphorylase B [Source:HGNC Symbol;Acc:HGNC:22932]	GDP-mannose pyrophosphorylase B [Source:MGI Symbol;Acc:MGI:2660880]		Mannose-1-phosphate guanyltransferase beta [Source:UniProtKB/Swiss-Prot;Acc:A3QMC8]
3974.1a	1.5057e-09	1.23427e-05	0.493446	9.17376e-06	0.00615114	0.0103193	-0.106725	0.558564	0.460811	ENSG00000134072	ENSMUSG00000030272	FBgn0016126	WBGene00000553	calcium/calmodulin dependent protein kinase I [Source:HGNC Symbol;Acc:HGNC:1459]	calcium/calmodulin-dependent protein kinase I [Source:MGI Symbol;Acc:MGI:1098535]		Calcium/calmodulin-dependent protein kinase type 1 [Source:UniProtKB/Swiss-Prot;Acc:Q9TXJ0]
4576	0.211372	0.303963	0.214463	0.114586	0.594911	-0.00142363	-0.115492	0.114592	-0.173742	ENSG00000067596	ENSMUSG00000034931	FBgn0086895	WBGene00003393	DEAH-box helicase 8 [Source:HGNC Symbol;Acc:HGNC:2749]	DEAH (Asp-Glu-Ala-His) box polypeptide 8 [Source:MGI Symbol;Acc:MGI:1306823]		Probable pre-mRNA-splicing factor ATP-dependent RNA helicase mog-5 [Source:UniProtKB/Swiss-Prot;Acc:Q09530]
124	0.173536	0.284913	0.256854	0.0542918	0.789926	0.00237287	-0.0854063	0.292931	0.0696843	ENSG00000166197	ENSMUSG00000015176	FBgn0037137	WBGene00000931	nucleolar and coiled-body phosphoprotein 1 [Source:HGNC Symbol;Acc:HGNC:15608]	nucleolar and coiled-body phosphoprotein 1 [Source:MGI Symbol;Acc:MGI:1918019]		Dauer or Aging adult Overexpression [Source:UniProtKB/TrEMBL;Acc:Q9XVS4]
137.1c	5.35161e-06	0.476715	0.292404	0.000334283	8.05638e-05	0.00264792	-0.0528712	-0.286823	0.704815	ENSG00000138587	ENSMUSG00000032221	FBgn0037581	WBGene00019592	meiosis specific nuclear structural 1 [Source:HGNC Symbol;Acc:HGNC:29636]	meiosis-specific nuclear structural protein 1 [Source:MGI Symbol;Acc:MGI:107933]
6094	0.000248964	0.00855671	0.152726	0.00041038	0.697613	0.00847628	-0.0823365	0.423562	0.180516	ENSG00000107611	ENSMUSG00000026726	FBgn0052702	WBGene00013855	cubilin [Source:HGNC Symbol;Acc:HGNC:2548]	cubilin (intrinsic factor-cobalamin receptor) [Source:MGI Symbol;Acc:MGI:1931256]		Probable cubilin [Source:UniProtKB/Swiss-Prot;Acc:Q20911]
4714	0.0144228	0.000641792	0.488555	0.229035	1	-0.00439633	-0.0357803	-0.0645563	-0.115164	ENSG00000117419	ENSMUSG00000030929	FBgn0265192	WBGene00019825	ERI1 exoribonuclease family member 3 [Source:HGNC Symbol;Acc:HGNC:17276]	exoribonuclease 2 [Source:MGI Symbol;Acc:MGI:1918401]
2715	0.179147	0.379562	1	0.197744	0.0441913	-0.00382034	-0.0424159	0.0838357	-0.238945	ENSG00000101400	ENSMUSG00000060429	FBgn0037130	WBGene00006062	syntrophin alpha 1 [Source:HGNC Symbol;Acc:HGNC:11167]	syntrophin, basic 1 [Source:MGI Symbol;Acc:MGI:101781]		Syntrophin-1 [Source:UniProtKB/Swiss-Prot;Acc:Q93646]
1417	0.00578567	0.547931	0.999199	0.0352797	0.00107401	0.00239191	-0.0829492	0.144032	0.796941	ENSG00000058091	ENSMUSG00000040274	FBgn0016131	WBGene00022519	cyclin dependent kinase 14 [Source:HGNC Symbol;Acc:HGNC:8883]	cyclin-dependent kinase 6 [Source:MGI Symbol;Acc:MGI:1277162]
2569	0.00942928	0.164401	0.107891	0.0403643	0.0559507	0.00551194	-0.148739	0.13411	0.34125	ENSG00000116852	ENSMUSG00000041642	FBgn0032243	WBGene00002223	kinesin family member 21B [Source:HGNC Symbol;Acc:HGNC:29442]	kinesin family member 21B [Source:MGI Symbol;Acc:MGI:109234]		Kinesin-Like Protein [Source:UniProtKB/TrEMBL;Acc:B3GWD7]
5155	1.12061e-07	0.000691827	0.00425351	0.000313946	0.0471529	-0.00580374	-0.202093	0.301293	-0.257381	ENSG00000134440	ENSMUSG00000024587	FBgn0086443	WBGene00003815	asparaginyl-tRNA synthetase [Source:HGNC Symbol;Acc:HGNC:7643]	asparaginyl-tRNA synthetase [Source:MGI Symbol;Acc:MGI:1917473]		Asparagine--tRNA ligase, cytoplasmic [Source:UniProtKB/Swiss-Prot;Acc:Q19722]
5478	1.02691e-11	0.0765682	0.00782637	2.86111e-09	0.000822272	-0.00956035	-0.234629	0.74827	-0.378771	ENSG00000134333	ENSMUSG00000030851	FBgn0001258	WBGene00002262	lactate dehydrogenase A [Source:HGNC Symbol;Acc:HGNC:6535]	lactate dehydrogenase C [Source:MGI Symbol;Acc:MGI:96764]		L-lactate dehydrogenase [Source:UniProtKB/Swiss-Prot;Acc:Q27888]
2048	0.00159788	0.0755812	0.21796	0.640465	0.000365877	-0.00373205	0.12804	-0.0326388	0.445807	ENSG00000129932	ENSMUSG00000078440	FBgn0261479	WBGene00007555	deoxyhypusine hydroxylase [Source:HGNC Symbol;Acc:HGNC:28662]	deoxyhypusine hydroxylase/monooxygenase [Source:MGI Symbol;Acc:MGI:1915964]		Deoxyhypusine hydroxylase [Source:UniProtKB/Swiss-Prot;Acc:Q17949]
6044	0.298072	0.454151	0.165417	0.398336	0.282037	0.00107443	0.0835808	0.0848031	0.254762	ENSG00000100387	ENSMUSG00000022400	FBgn0025638	WBGene00004320	ring-box 1 [Source:HGNC Symbol;Acc:HGNC:9928]	ring-box 1 [Source:MGI Symbol;Acc:MGI:1891829]		RING-box protein 1 [Source:UniProtKB/Swiss-Prot;Acc:Q23457]
2271	0.00203143	0.136284	0.0780755	0.00315256	0.156722	-0.00389248	-0.121714	0.225599	0.143199	ENSG00000213699	ENSMUSG00000029175	FBgn0260744	WBGene00016235	solute carrier family 35 member F6 [Source:HGNC Symbol;Acc:HGNC:26055]	solute carrier family 35, member F6 [Source:MGI Symbol;Acc:MGI:1922169]
2559	0.0348971	0.00718881	0.141441	0.360039	0.688698	0.00425948	-0.0781323	0.0586657	0.0383701	ENSG00000131748	ENSMUSG00000018167	FBgn0035028	WBGene00017826	StAR related lipid transfer domain containing 3 [Source:HGNC Symbol;Acc:HGNC:17579]	START domain containing 3 [Source:MGI Symbol;Acc:MGI:1929618]
2345	0.028433	0.639379	0.736004	0.00339803	0.117148	0.000628712	-0.0231022	-0.231305	-0.196811	ENSG00000162298	ENSMUSG00000024807	FBgn0039875	WBGene00004768	synoviolin 1 [Source:HGNC Symbol;Acc:HGNC:20738]	synovial apoptosis inhibitor 1, synoviolin [Source:MGI Symbol;Acc:MGI:1921376]		E3 ubiquitin-protein ligase hrd-1 [Source:UniProtKB/Swiss-Prot;Acc:Q20798]
1520	0.000393877	0.00217257	0.0665083	0.0158743	0.287705	0.0155671	0.227593	-0.211877	-0.22946	ENSG00000198838	ENSMUSG00000030592	FBgn0011286	WBGene00006801	ryanodine receptor 3 [Source:HGNC Symbol;Acc:HGNC:10485]	ryanodine receptor 1, skeletal muscle [Source:MGI Symbol;Acc:MGI:99659]
1982	6.49569e-08	0.275077	0.0709748	1.63255e-08	0.0736072	0.00323788	-0.127951	1.02942	-0.249739	ENSG00000176974	ENSMUSG00000025403	FBgn0029823	WBGene00003214	serine hydroxymethyltransferase 1 [Source:HGNC Symbol;Acc:HGNC:10850]	serine hydroxymethyltransferase 2 (mitochondrial) [Source:MGI Symbol;Acc:MGI:1277989]		Serine hydroxymethyltransferase [Source:UniProtKB/Swiss-Prot;Acc:P50432]
3823	0.000299315	0.182527	0.60769	5.64691e-05	0.0749744	0.00543817	0.0327202	0.309497	0.36868	ENSG00000171914	ENSMUSG00000028465	FBgn0260442	WBGene00006771	talin 2 [Source:HGNC Symbol;Acc:HGNC:15447]	talin 1 [Source:MGI Symbol;Acc:MGI:1099832]		TaLiN; Talin [Source:UniProtKB/TrEMBL;Acc:G5EGK1]
4831	0.000606758	0.431442	0.00111475	0.219197	0.0107332	-0.000867852	0.241128	0.115802	0.488644	ENSG00000140992	ENSMUSG00000024122	FBgn0020386	WBGene00003965	3-phosphoinositide dependent protein kinase 1 [Source:HGNC Symbol;Acc:HGNC:8816]	3-phosphoinositide dependent protein kinase 1 [Source:MGI Symbol;Acc:MGI:1338068]		3-phosphoinositide-dependent protein kinase 1 [Source:UniProtKB/Swiss-Prot;Acc:Q9Y1J3]
3330	0.000184537	0.00821064	0.514572	7.70692e-05	0.795264	-0.00765515	-0.0702554	-0.44649	-0.060144	ENSG00000023228	ENSMUSG00000025968	FBgn0017566	WBGene00021562	NADH:ubiquinone oxidoreductase core subunit S1 [Source:HGNC Symbol;Acc:HGNC:7707]	NADH dehydrogenase (ubiquinone) Fe-S protein 1 [Source:MGI Symbol;Acc:MGI:2443241]		NADH Ubiquinone Oxidoreductase [Source:UniProtKB/TrEMBL;Acc:Q86S76]
2280	9.9799e-08	0.102269	0.245698	0.00534321	2.84427e-07	0.0174168	-0.581292	0.251926	-1.63292	ENSG00000073737	ENSMUSG00000046598	FBgn0033679	WBGene00018885	dehydrogenase/reductase 9 [Source:HGNC Symbol;Acc:HGNC:16888]	3-hydroxybutyrate dehydrogenase, type 1 [Source:MGI Symbol;Acc:MGI:1919161]		Dietary restriction down regulated [Source:UniProtKB/TrEMBL;Acc:Q20840]
3423	5.64398e-06	7.30453e-05	0.126497	0.00386802	0.11179	-0.00579971	0.117347	-0.208259	0.455267	ENSG00000105058	ENSMUSG00000003039	FBgn0031603	WBGene00010479	family with sequence similarity 32 member A [Source:HGNC Symbol;Acc:HGNC:24563]	family with sequence similarity 32, member A [Source:MGI Symbol;Acc:MGI:1915172]
2802	0.0125045	0.385692	0.977032	0.202093	0.000774143	-0.00155455	0.00186181	-0.0800784	0.547492	ENSG00000196586	ENSMUSG00000033577	FBgn0011225	WBGene00004969	myosin VI [Source:HGNC Symbol;Acc:HGNC:7605]	myosin VI [Source:MGI Symbol;Acc:MGI:104785]
5719	0.000355808	0.000427525	0.024355	0.801048	0.0697407	-0.00525742	-0.14339	0.0158057	-0.361017	ENSG00000151148	ENSMUSG00000029577	FBgn0035953	WBGene00003898	ubiquitin protein ligase E3B [Source:HGNC Symbol;Acc:HGNC:13478]	ubiquitin protein ligase E3B [Source:MGI Symbol;Acc:MGI:1891295]		OXidative stress Induced [Source:UniProtKB/TrEMBL;Acc:Q9XXE6]
5340	0.0143972	0.89366	1	0.48347	0.000165806	0.000591667	-0.0486804	0.0434236	-0.701784	ENSG00000197580	ENSMUSG00000032066	FBgn0002937	WBGene00018755	beta-carotene oxygenase 2 [Source:HGNC Symbol;Acc:HGNC:18503]	beta-carotene oxygenase 2 [Source:MGI Symbol;Acc:MGI:2177469]		Beta-Carotene 15,15'-MonoOxygenase [Source:UniProtKB/TrEMBL;Acc:Q9TXT9]
2723	8.45909e-05	0.283981	0.000786044	0.00582936	0.07696	-0.00212374	-0.308513	0.244652	0.294023	ENSG00000053372	ENSMUSG00000028741	FBgn0033485	WBGene00017347	MRT4 homolog, ribosome maturation factor [Source:HGNC Symbol;Acc:HGNC:18477]	mRNA turnover 4, ribosome maturation factor [Source:MGI Symbol;Acc:MGI:1917152]		Ribosome assembly factor mrt4 [Source:UniProtKB/TrEMBL;Acc:Q19302]
2172	6.4159e-05	0.705584	0.000989548	0.000409467	0.250811	0.000459003	-0.274208	0.422878	-0.192026	ENSG00000166333	ENSMUSG00000030890	FBgn0028427	WBGene00003931	integrin linked kinase [Source:HGNC Symbol;Acc:HGNC:6040]	integrin linked kinase [Source:MGI Symbol;Acc:MGI:1195267]		Integrin-linked protein kinase homolog pat-4 [Source:UniProtKB/Swiss-Prot;Acc:Q9TZC4]
1569.1a	2.14215e-05	0.196905	0.0163539	0.000251689	0.0237941	0.00733198	0.62757	0.300394	-0.686401	ENSG00000211445	ENSMUSG00000018339	FBgn0035438	WBGene00019846	glutathione peroxidase 3 [Source:HGNC Symbol;Acc:HGNC:4555]	glutathione peroxidase 3 [Source:MGI Symbol;Acc:MGI:105102]		Glutathione peroxidase [Source:UniProtKB/TrEMBL;Acc:A8WFK7]
2653	8.70476e-05	0.247712	0.750721	6.6163e-05	0.00842629	-0.00319264	-0.0181392	-0.393908	-0.300425	ENSG00000143891	ENSMUSG00000035473	FBgn0035679	WBGene00015270	galactose mutarotase [Source:HGNC Symbol;Acc:HGNC:24063]	galactose mutarotase [Source:MGI Symbol;Acc:MGI:2442420]		Aldose 1-epimerase [Source:UniProtKB/TrEMBL;Acc:G5ECR6]
5173	0.0291597	0.173518	0.0116768	0.535401	0.179082	0.00791312	-0.185098	0.0345389	-0.178514	ENSG00000080709	ENSMUSG00000002908	FBgn0029761	WBGene00008570	potassium calcium-activated channel subfamily N member 2 [Source:HGNC Symbol;Acc:HGNC:6291]	potassium intermediate/small conductance calcium-activated channel, subfamily N, member 1 [Source:MGI Symbol;Acc:MGI:1933993]		KCNL-2 variant; KCNN (Potassium K ChaNNel, calcium activated)-Like [Source:UniProtKB/TrEMBL;Acc:K7STE9]
2274	0.000431059	0.000180373	0.0423032	0.765821	0.126339	-0.0083129	0.287333	-0.0162685	0.287702	ENSG00000137055	ENSMUSG00000028577	FBgn0024314	WBGene00007333	phospholipase A2 activating protein [Source:HGNC Symbol;Acc:HGNC:9043]	phospholipase A2, activating protein [Source:MGI Symbol;Acc:MGI:104810]		Ubiquitin Fusion Degradation (Yeast UFD homolog) [Source:UniProtKB/TrEMBL;Acc:G5EES6]
4570	0.0577158	0.0205851	0.367327	0.479467	0.146988	0.00297603	-0.0537862	0.0623034	-0.360885	ENSG00000086102	ENSMUSG00000028423	FBgn0001978	WBGene00007048	nuclear transcription factor, X-box binding 1 [Source:HGNC Symbol;Acc:HGNC:7803]	nuclear transcription factor, X-box binding 1 [Source:MGI Symbol;Acc:MGI:1921414]		Transcriptional repressor NF-X1 homolog [Source:UniProtKB/Swiss-Prot;Acc:Q18034]
3735	0.000140057	0.000418288	0.969752	0.0741559	0.00614425	0.00597545	0.00198254	-0.106091	-0.267661	ENSG00000071243	ENSMUSG00000029670	FBgn0030945	WBGene00013095	inhibitor of growth family member 3 [Source:HGNC Symbol;Acc:HGNC:14587]	inhibitor of growth family, member 3 [Source:MGI Symbol;Acc:MGI:1919027]		Inhibitor of growth protein [Source:UniProtKB/TrEMBL;Acc:Q9XWJ8]
2881	4.6591e-09	0.427383	4.98121e-05	6.62451e-08	0.858462	-0.0019094	0.47973	-0.863857	-0.0237898	ENSG00000115541	ENSMUSG00000073676	FBgn0038200	WBGene00021248	heat shock protein family E (Hsp10) member 1 [Source:HGNC Symbol;Acc:HGNC:5269]	heat shock protein 1 (chaperonin 10) [Source:MGI Symbol;Acc:MGI:104680]
5521	6.17751e-05	5.49411e-05	0.0391752	0.0595804	0.534212	-0.00802821	-0.220629	-0.179736	0.0471587	ENSG00000113734	ENSMUSG00000024191	FBgn0037383	WBGene00018239	BCL2 interacting protein 1 [Source:HGNC Symbol;Acc:HGNC:1082]	BCL2/adenovirus E1B interacting protein 1 [Source:MGI Symbol;Acc:MGI:109328]		Yeast SEC homolog [Source:UniProtKB/TrEMBL;Acc:C0Z1Y7]
3165	0.10052	0.754825	0.0777627	0.230869	0.0933693	-0.000586271	0.118338	0.0718546	0.141882	ENSG00000101811	ENSMUSG00000031256	FBgn0027841	WBGene00000774	cleavage stimulation factor subunit 2 [Source:HGNC Symbol;Acc:HGNC:2484]	cleavage stimulation factor, 3' pre-RNA subunit 2 [Source:MGI Symbol;Acc:MGI:1343054]		Cleavage and Polyadenylation Factor [Source:UniProtKB/TrEMBL;Acc:O45577]
4321	1.12185e-10	0.379584	0.0821228	7.10187e-13	0.877287	-0.00153886	-0.103344	-2.16859	0.039531	ENSG00000131495	ENSMUSG00000014294	FBgn0040705	WBGene00013406	NADH:ubiquinone oxidoreductase subunit A2 [Source:HGNC Symbol;Acc:HGNC:7685]	NADH dehydrogenase (ubiquinone) 1 alpha subcomplex, 2 [Source:MGI Symbol;Acc:MGI:1343103]
5106	0.145742	0.816803	0.25618	0.0248187	0.448529	-0.000321951	0.0745527	0.251434	-0.39697	ENSG00000163104	ENSMUSG00000029920	FBgn0032157	WBGene00010845	SWI/SNF-related, matrix-associated actin-dependent regulator of chromatin, subfamily a, containing DEAD/H box 1 [Source:HGNC Symbol;Acc:HGNC:18398]	SWI/SNF-related, matrix-associated actin-dependent regulator of chromatin, subfamily a, containing DEAD/H box 1 [Source:MGI Symbol;Acc:MGI:95453]		SWI/SNF-related matrix-associated actin-dependent regulator of chromatin subfamily A containing DEAD/H box 1 homolog [Source:UniProtKB/Swiss-Prot;Acc:G5EDG2]
509	0.112034	0.780658	0.508631	0.00927633	0.40927	0.00697366	-0.0977281	0.271355	0.173825	ENSG00000113805	ENSMUSG00000030075	FBgn0037240	WBGene00004729	contactin 3 [Source:HGNC Symbol;Acc:HGNC:2173]	contactin 3 [Source:MGI Symbol;Acc:MGI:99534]
1055.1c	0.000630148	0.00372272	0.0731375	0.0191674	0.227352	0.00527965	0.320545	-0.22038	0.116346	ENSG00000170144	ENSMUSG00000046434	FBgn0001215	WBGene00001999	heterogeneous nuclear ribonucleoprotein A3 [Source:HGNC Symbol;Acc:HGNC:24941]	heterogeneous nuclear ribonucleoprotein A1 [Source:MGI Symbol;Acc:MGI:104820]		Heterogeneous nuclear ribonucleoprotein A1 [Source:UniProtKB/Swiss-Prot;Acc:Q22037]
4863	8.11255e-07	0.00335816	0.0448481	5.04661e-05	0.0552072	0.0088202	0.168289	0.513914	-0.492118	ENSG00000176658	ENSMUSG00000035441	FBgn0086347	WBGene00002038	myosin ID [Source:HGNC Symbol;Acc:HGNC:7598]	myosin ID [Source:MGI Symbol;Acc:MGI:107728]		Heavy chain, Unconventional Myosin; Myosin IA [Source:UniProtKB/TrEMBL;Acc:G5ECZ0]
732	0.18361	0.247951	0.945897	0.177764	0.083048	0.00181331	-0.00402236	0.125613	0.197331	ENSG00000130703	ENSMUSG00000039050	FBgn0034951	WBGene00008832	oxysterol binding protein like 2 [Source:HGNC Symbol;Acc:HGNC:15761]	oxysterol binding protein-like 2 [Source:MGI Symbol;Acc:MGI:2442832]		Oxysterol Binding protein (OSBP) Related [Source:UniProtKB/TrEMBL;Acc:G1K0Y0]
1265	8.01644e-06	0.324489	0.000823044	0.000969129	0.0233067	-0.00150231	-0.357011	0.275311	-0.305323	ENSG00000042753	ENSMUSG00000008036	FBgn0043012	WBGene00000157	adaptor related protein complex 2 sigma 1 subunit [Source:HGNC Symbol;Acc:HGNC:565]	adaptor-related protein complex 2, sigma 1 subunit [Source:MGI Symbol;Acc:MGI:2141861]		AdaPtin, Small chain (Clathrin associated complex) [Source:UniProtKB/TrEMBL;Acc:Q19123]
1472.1b	0.110896	0.460595	0.518135	0.167437	0.0371049	0.00136229	-0.042734	-0.0901876	0.433393	ENSG00000184903	ENSMUSG00000056899	FBgn0034535	WBGene00021925	inner mitochondrial membrane peptidase subunit 2 [Source:HGNC Symbol;Acc:HGNC:14598]	IMP2 inner mitochondrial membrane peptidase-like (S. cerevisiae) [Source:MGI Symbol;Acc:MGI:2135611]		Inner Mitochondrial Membrane Protease [Source:UniProtKB/TrEMBL;Acc:U4PRD7]
3689	3.8127e-05	0.0610029	1.87851e-06	0.401407	0.83408	-0.00284129	-0.626351	0.0796228	0.0177994	ENSG00000167085	ENSMUSG00000038845	FBgn0002031	WBGene00004014	prohibitin [Source:HGNC Symbol;Acc:HGNC:8912]	prohibitin [Source:MGI Symbol;Acc:MGI:97572]		Mitochondrial prohibitin complex protein 1 [Source:UniProtKB/Swiss-Prot;Acc:Q9BKU4]
1511.1a	9.30882e-06	0.286853	0.0174287	1.46518e-06	0.981922	0.00388631	-0.23948	-0.696275	0.00354559	ENSG00000129467	ENSMUSG00000022994	FBgn0040510	WBGene00000071	adenylate cyclase 4 [Source:HGNC Symbol;Acc:HGNC:235]	adenylate cyclase 6 [Source:MGI Symbol;Acc:MGI:87917]		Adenylyl CYclase [Source:UniProtKB/TrEMBL;Acc:Q966F9]
2253	0.000145711	0.170249	0.958804	3.85396e-06	0.30832	-0.00321884	0.0039363	-0.418046	-0.29837	ENSG00000179091	ENSMUSG00000022551	FBgn0039651	WBGene00000869	cytochrome c1 [Source:HGNC Symbol;Acc:HGNC:2579]	cytochrome c-1 [Source:MGI Symbol;Acc:MGI:1913695]		CYtochrome C [Source:UniProtKB/TrEMBL;Acc:Q18853]
1745	9.12855e-11	0.000376518	0.0201486	4.82115e-06	0.000423198	0.0125157	-0.317753	-0.401652	0.955122	ENSG00000163406	ENSMUSG00000022899	FBgn0028491	WBGene00003878	solute carrier family 15 member 2 [Source:HGNC Symbol;Acc:HGNC:10921]	solute carrier family 15 (H+/peptide transporter), member 2 [Source:MGI Symbol;Acc:MGI:1890457]		Peptide transporter 3 [Source:UniProtKB/Swiss-Prot;Acc:O01840]
3424	0.0264231	0.0395258	0.0959189	0.465474	0.0955345	-0.0037506	-0.106863	0.0521659	-0.300473	ENSG00000175595	ENSMUSG00000022545	FBgn0002707	WBGene00008140	ERCC excision repair 4, endonuclease catalytic subunit [Source:HGNC Symbol;Acc:HGNC:3436]	excision repair cross-complementing rodent repair deficiency, complementation group 4 [Source:MGI Symbol;Acc:MGI:1354163]		(Xeroderma Pigmentosum group F) DNA repair gene homolog [Source:UniProtKB/TrEMBL;Acc:G5EBZ1]
953	4.31701e-05	0.432696	0.00258781	5.56457e-05	0.714603	0.00301181	-0.292716	-0.427744	0.036428	ENSG00000100908	ENSMUSG00000022217	FBgn0034791	WBGene00009118	ER membrane protein complex subunit 9 [Source:HGNC Symbol;Acc:HGNC:20273]	ER membrane protein complex subunit 9 [Source:MGI Symbol;Acc:MGI:1934682]
5505	0.605844	0.250108	0.342727	0.997971	0.483666	0.00221229	-0.0741183	0.000163742	-0.0774986	ENSG00000167508	ENSMUSG00000006517	FBgn0030683	WBGene00012984	mevalonate diphosphate decarboxylase [Source:HGNC Symbol;Acc:HGNC:7529]	mevalonate (diphospho) decarboxylase [Source:MGI Symbol;Acc:MGI:2179327]		Diphosphomevalonate decarboxylase [Source:UniProtKB/TrEMBL;Acc:Q9U294]
1004	0.000167028	0.509958	3.79901e-05	0.134224	0.0881388	0.000731399	-0.462349	-0.166321	0.210244	ENSG00000184787	ENSMUSG00000009293	FBgn0267384	WBGene00006709	ubiquitin conjugating enzyme E2 G2 [Source:HGNC Symbol;Acc:HGNC:12483]	ubiquitin-conjugating enzyme E2G 2 [Source:MGI Symbol;Acc:MGI:1343188]		UBiquitin Conjugating enzyme [Source:UniProtKB/TrEMBL;Acc:Q9U1Q1]
3088	0.00791029	0.0190462	0.388585	0.555454	0.00767955	-0.00421885	0.120904	0.0382436	-0.264698	ENSG00000153786	ENSMUSG00000025786	FBgn0034057	WBGene00018009	zinc finger DHHC-type containing 7 [Source:HGNC Symbol;Acc:HGNC:18459]	zinc finger, DHHC domain containing 3 [Source:MGI Symbol;Acc:MGI:1926134]		Palmitoyltransferase [Source:UniProtKB/TrEMBL;Acc:Q95X59]
5761	0.521259	0.869953	0.269534	0.353921	0.338724	-0.000247473	0.0832622	0.0492592	-0.161649	ENSG00000167904	ENSMUSG00000028232	FBgn0085377	WBGene00021394	transmembrane protein 68 [Source:HGNC Symbol;Acc:HGNC:26510]	transmembrane protein 68 [Source:MGI Symbol;Acc:MGI:1919348]
4664	0.0129037	0.00221779	0.0925328	0.937254	0.320085	-0.00715471	-0.797976	0.00912887	-0.122592	ENSG00000101986	ENSMUSG00000055782	FBgn0039890	WBGene00004061	ATP binding cassette subfamily D member 1 [Source:HGNC Symbol;Acc:HGNC:61]	ATP-binding cassette, sub-family D (ALD), member 2 [Source:MGI Symbol;Acc:MGI:1349467]		Peroxisomal Membrane Protein related [Source:UniProtKB/TrEMBL;Acc:O45730]
5873	0.320258	0.300067	0.178681	0.194857	0.930334	-0.00127325	-0.07896	0.0985627	0.0251169	ENSG00000135845	ENSMUSG00000026698	FBgn0035435	WBGene00011860	phosphatidylinositol glycan anchor biosynthesis class C [Source:HGNC Symbol;Acc:HGNC:8960]	phosphatidylinositol glycan anchor biosynthesis, class C [Source:MGI Symbol;Acc:MGI:1914542]
4809	1.79246e-05	0.186124	0.0030568	0.000228441	0.120071	-0.00213445	-0.286169	-0.377652	0.279749	ENSG00000131446	ENSMUSG00000020346	FBgn0034521	WBGene00001639	mannosyl (alpha-1,3-)-glycoprotein beta-1,2-N-acetylglucosaminyltransferase [Source:HGNC Symbol;Acc:HGNC:7044]	mannoside acetylglucosaminyltransferase 1 [Source:MGI Symbol;Acc:MGI:96973]		GLYcosylation related; UDP-N-acetylglucosamine:a-3-D-mannoside b-1,2-N-acetylglucosaminyltransferase I [Source:UniProtKB/TrEMBL;Acc:G5EFK6]
2932	5.55568e-05	0.000461822	0.728389	0.000258814	0.692481	-0.00384837	0.0178752	0.319522	0.0405309	ENSG00000198522	ENSMUSG00000064037	FBgn0040346	WBGene00001661	GPN-loop GTPase 1 [Source:HGNC Symbol;Acc:HGNC:17030]	GPN-loop GTPase 1 [Source:MGI Symbol;Acc:MGI:1921504]		GPN-loop GTPase 1 [Source:UniProtKB/Swiss-Prot;Acc:P46577]
755	0.0443461	0.313566	0.128929	0.0197304	0.449815	-0.00198738	0.12332	-0.223122	-0.0767723	ENSG00000033011	ENSMUSG00000039427	FBgn0038552	WBGene00020820	ALG1, chitobiosyldiphosphodolichol beta-mannosyltransferase [Source:HGNC Symbol;Acc:HGNC:18294]	asparagine-linked glycosylation 1 (beta-1,4-mannosyltransferase) [Source:MGI Symbol;Acc:MGI:2384774]		Asparagine Linked Glycosylation (ALG) homolog, Nematode [Source:UniProtKB/TrEMBL;Acc:Q22797]
2461	0.95155	0.519987	0.870546	0.739065	0.77341	-0.000763153	0.0109566	0.0216895	0.0298398	ENSG00000101997	ENSMUSG00000031143	FBgn0036671	WBGene00019959	coiled-coil domain containing 22 [Source:HGNC Symbol;Acc:HGNC:28909]	coiled-coil domain containing 22 [Source:MGI Symbol;Acc:MGI:1859608]
6038	0.000626687	0.730662	3.14566e-05	0.581958	0.0880933	-0.00171659	-0.357486	-0.0655966	-0.19367	ENSG00000175115	ENSMUSG00000021143	FBgn0020647	WBGene00044077	phosphofurin acidic cluster sorting protein 1 [Source:HGNC Symbol;Acc:HGNC:30032]	phosphofurin acidic cluster sorting protein 2 [Source:MGI Symbol;Acc:MGI:1924399]
2951	0.00744917	0.250546	0.0103727	0.0210088	0.533221	-0.0018922	0.275047	0.132732	-0.0801191	ENSG00000065548	ENSMUSG00000027091	FBgn0033317	WBGene00009189	zinc finger CCCH-type containing 15 [Source:HGNC Symbol;Acc:HGNC:29528]	zinc finger CCCH-type containing 15 [Source:MGI Symbol;Acc:MGI:1919747]		Zinc finger CCCH domain-containing protein 15 homolog [Source:UniProtKB/Swiss-Prot;Acc:Q93618]
5345	1.0867e-12	0.245498	0.153171	3.70758e-11	8.74922e-05	-0.0023696	0.204313	1.18104	-0.531918	ENSG00000128050	ENSMUSG00000029247	FBgn0020513	WBGene00015116	phosphoribosylaminoimidazole carboxylase and phosphoribosylaminoimidazolesuccinocarboxamide synthase [Source:HGNC Symbol;Acc:HGNC:8587]	phosphoribosylaminoimidazole carboxylase, phosphoribosylaminoribosylaminoimidazole, succinocarboxamide synthetase [Source:MGI Symbol;Acc:MGI:1914304]		Probable multifunctional protein ADE2 Phosphoribosylaminoimidazole-succinocarboxamide synthase Phosphoribosylaminoimidazole carboxylase [Source:UniProtKB/Swiss-Prot;Acc:Q10457]
6244	0.00316105	0.730425	0.00171456	0.0480927	0.155021	-0.000901309	0.493831	0.124818	-0.361943	ENSG00000116406	ENSMUSG00000043019	FBgn0032480	WBGene00013919	ER degradation enhancing alpha-mannosidase like protein 3 [Source:HGNC Symbol;Acc:HGNC:16787]	ER degradation enhancer, mannosidase alpha-like 3 [Source:MGI Symbol;Acc:MGI:1914217]		alpha-1,2-Mannosidase [Source:UniProtKB/TrEMBL;Acc:Q09641]
5691	0.00625493	0.0235848	0.0209951	0.173717	0.267661	0.00857328	-0.239165	-0.152931	-0.215475	ENSG00000071967	ENSMUSG00000027015	FBgn0035321	WBGene00010131	cytochrome b reductase 1 [Source:HGNC Symbol;Acc:HGNC:20797]	cytochrome b reductase 1 [Source:MGI Symbol;Acc:MGI:2654575]		Putative cytochrome b561 [Source:UniProtKB/Swiss-Prot;Acc:P34465]
3130	5.01311e-05	0.00020698	0.00125367	0.305772	0.671512	-0.00609278	0.238025	0.126709	-0.125549	ENSG00000196305	ENSMUSG00000037851	FBgn0027086	WBGene00002152	isoleucyl-tRNA synthetase [Source:HGNC Symbol;Acc:HGNC:5330]	isoleucine-tRNA synthetase [Source:MGI Symbol;Acc:MGI:2145219]		Isoleucine--tRNA ligase, cytoplasmic [Source:UniProtKB/Swiss-Prot;Acc:Q21926]
1424	0.000591906	0.142826	0.000611388	0.0158705	0.791526	-0.00351015	-0.405404	-0.139892	-0.037031	ENSG00000105379	ENSMUSG00000107482	FBgn0039697	WBGene00017734	electron transfer flavoprotein beta subunit [Source:HGNC Symbol;Acc:HGNC:3482]	predicted gene 45233 [Source:MGI Symbol;Acc:MGI:5753809]
4923	0.00166174	0.33025	0.0488382	0.00143743	0.175093	0.00264637	-0.168936	-0.414339	-0.289846	ENSG00000166851	ENSMUSG00000030867	FBgn0003124	WBGene00004043	polo like kinase 1 [Source:HGNC Symbol;Acc:HGNC:9077]	polo like kinase 1 [Source:MGI Symbol;Acc:MGI:97621]		Serine/threonine-protein kinase plk-2 [Source:UniProtKB/Swiss-Prot;Acc:Q9N2L7]
3962	0.128353	0.162587	0.133475	0.238545	0.363954	-0.00218306	-0.174158	0.078944	0.101205	ENSG00000006125	ENSMUSG00000009090	FBgn0010380	WBGene00000160	adaptor related protein complex 2 beta 1 subunit [Source:HGNC Symbol;Acc:HGNC:563]	adaptor protein complex AP-1, beta 1 subunit [Source:MGI Symbol;Acc:MGI:1096368]		AP complex subunit beta [Source:UniProtKB/TrEMBL;Acc:Q9N4F3]
4005	0.00236052	0.990671	0.000679462	0.0742442	0.127743	-1.78677e-05	-0.261429	0.127998	-0.483615	ENSG00000141376	ENSMUSG00000059439	FBgn0266019	WBGene00018953	BCAS3, microtubule associated cell migration factor [Source:HGNC Symbol;Acc:HGNC:14347]	breast carcinoma amplified sequence 3 [Source:MGI Symbol;Acc:MGI:2385848]
679.1a	3.73245e-11	1	2.3614e-05	1.31224e-09	0.186956	0.00226451	0.507633	1.59432	-0.16135	ENSG00000162616	ENSMUSG00000028035	FBgn0263106	WBGene00001031	DnaJ heat shock protein family (Hsp40) member B4 [Source:HGNC Symbol;Acc:HGNC:14886]	DnaJ heat shock protein family (Hsp40) member B4 [Source:MGI Symbol;Acc:MGI:1914285]		DNaJ domain (Prokaryotic heat shock protein) [Source:UniProtKB/TrEMBL;Acc:Q20774]
4443	0.143775	0.971842	0.169285	0.0251787	0.549605	-3.50021e-05	0.134332	-0.20958	-0.204833	ENSG00000130227	ENSMUSG00000022100	FBgn0053180	WBGene00007952	exportin 7 [Source:HGNC Symbol;Acc:HGNC:14108]	exportin 7 [Source:MGI Symbol;Acc:MGI:1929705]
641	0.00102167	0.468461	0.106976	5.816e-05	0.748784	0.00145726	-0.23589	-0.36938	0.047555	ENSG00000164258	ENSMUSG00000021764	FBgn0031021	WBGene00003061	NADH:ubiquinone oxidoreductase subunit S4 [Source:HGNC Symbol;Acc:HGNC:7711]	NADH dehydrogenase (ubiquinone) Fe-S protein 4 [Source:MGI Symbol;Acc:MGI:1343135]		LiPid Depleted [Source:UniProtKB/TrEMBL;Acc:Q9N4L8]
6193	0.00148608	0.175041	0.234454	0.0474658	0.00180586	0.00527827	-0.0979561	0.134515	0.874313	ENSG00000150672	ENSMUSG00000022770	FBgn0001624	WBGene00001006	discs large MAGUK scaffold protein 2 [Source:HGNC Symbol;Acc:HGNC:2901]	discs, large homolog 1 (Drosophila) [Source:MGI Symbol;Acc:MGI:107231]		Drosophila Discs LarGe homolog; MAGUK protein DLG-1; SAP97-like protein DLG-1 [Source:UniProtKB/TrEMBL;Acc:G5ECY0]
714	0.0130474	0.0422102	0.0208405	0.105884	0.671152	0.00427473	0.18844	0.132663	-0.183518	ENSG00000155903	ENSMUSG00000031453	FBgn0004390	WBGene00001515	RAS p21 protein activator 2 [Source:HGNC Symbol;Acc:HGNC:9872]	RAS p21 protein activator 3 [Source:MGI Symbol;Acc:MGI:1197013]		Ras GTPase-activating protein gap-1 [Source:UniProtKB/Swiss-Prot;Acc:Q22720]
3726	0.141205	0.861036	0.0320196	0.173066	0.462909	0.000358032	0.149718	0.103981	-0.0923845	ENSG00000105254	ENSMUSG00000006095	FBgn0034451	WBGene00009987	tubulin folding cofactor B [Source:HGNC Symbol;Acc:HGNC:1989]	tubulin folding cofactor B [Source:MGI Symbol;Acc:MGI:1913661]		Tubulin-specific chaperone B [Source:UniProtKB/Swiss-Prot;Acc:Q20728]
22.1a	0.20713	0.418294	0.0964239	0.630408	0.168532	0.00182617	-0.148627	-0.0591738	0.233412	ENSG00000182944	ENSMUSG00000030795	FBgn0034157	WBGene00016173	EWS RNA binding protein 1 [Source:HGNC Symbol;Acc:HGNC:3508]	fused in sarcoma [Source:MGI Symbol;Acc:MGI:1353633]		FUS/TLS RNA binding protein homolog [Source:UniProtKB/TrEMBL;Acc:A0A1N7SYQ6]
5690	7.08284e-05	4.50338e-05	0.0231545	0.151166	0.512567	-0.0071075	-0.147429	0.0997726	0.0866412	ENSG00000198730	ENSMUSG00000005609	FBgn0035205	WBGene00007184	CTR9 homolog, Paf1/RNA polymerase II complex component [Source:HGNC Symbol;Acc:HGNC:16850]	CTR9 homolog, Paf1/RNA polymerase II complex component [Source:MGI Symbol;Acc:MGI:109345]		RNA polymerase-associated protein CTR9 [Source:UniProtKB/Swiss-Prot;Acc:Q03560]
4559	8.20168e-05	0.00294391	0.00398797	0.0127273	0.645604	-0.00586046	0.205722	0.190877	-0.0739963	ENSG00000108671	ENSMUSG00000017428	FBgn0028689	WBGene00004462	proteasome 26S subunit, non-ATPase 11 [Source:HGNC Symbol;Acc:HGNC:9556]	proteasome (prosome, macropain) 26S subunit, non-ATPase, 11 [Source:MGI Symbol;Acc:MGI:1916327]		Probable 26S proteasome regulatory subunit rpn-6.1 [Source:UniProtKB/Swiss-Prot;Acc:Q20938]
4525	0.00142993	0.00752749	0.642562	0.00203476	0.34024	-0.00431375	-0.0536065	0.210227	-0.0845762	ENSG00000131467	ENSMUSG00000078652	FBgn0029133	WBGene00013435	proteasome activator subunit 3 [Source:HGNC Symbol;Acc:HGNC:9570]	proteaseome (prosome, macropain) activator subunit 3 (PA28 gamma, Ki) [Source:MGI Symbol;Acc:MGI:1096366]
1382.1b	0.0106539	0.0705278	0.196842	0.0563463	0.0604917	0.003061	-0.112485	0.184143	0.492548	ENSG00000184381	ENSMUSG00000042632	FBgn0036053	WBGene00012319	phospholipase A2 group VI [Source:HGNC Symbol;Acc:HGNC:9039]	phospholipase A2, group VI [Source:MGI Symbol;Acc:MGI:1859152]		Intracelllar PhosphoLipase A family [Source:UniProtKB/TrEMBL;Acc:G5EBV1]
5666	0.070869	0.105697	0.546108	0.122279	0.1034	0.00791115	0.120338	-0.114134	-0.301897	ENSG00000100055	ENSMUSG00000003269	FBgn0086779	WBGene00001743	cytohesin 4 [Source:HGNC Symbol;Acc:HGNC:9505]	cytohesin 2 [Source:MGI Symbol;Acc:MGI:1334255]		GTP exchange factor for ARFs 1 [Source:UniProtKB/Swiss-Prot;Acc:P34512]
3098	0.00339066	0.0894991	0.0028273	0.162824	0.248402	-0.00301215	-0.250266	0.0989123	-0.363106	ENSG00000104142	ENSMUSG00000034216	FBgn0000482	WBGene00021058	VPS18, CORVET/HOPS core subunit [Source:HGNC Symbol;Acc:HGNC:15972]	VPS18 CORVET/HOPS core subunit [Source:MGI Symbol;Acc:MGI:2443626]		Related to yeast Vacuolar Protein Sorting factor [Source:UniProtKB/TrEMBL;Acc:Q23194]
3228	0.278241	0.331908	0.676278	0.0357963	0.919787	-0.0053297	0.0208012	0.136944	0.0221759	ENSG00000228716	ENSMUSG00000021707	FBgn0004087	WBGene00007974	dihydrofolate reductase [Source:HGNC Symbol;Acc:HGNC:2861]	dihydrofolate reductase [Source:MGI Symbol;Acc:MGI:94890]		Putative dihydrofolate reductase [Source:UniProtKB/Swiss-Prot;Acc:Q93341]
3684	0.0177603	0.0779956	0.0977103	0.39272	0.0320762	-0.00324619	0.235256	0.144223	0.372746	ENSG00000107937	ENSMUSG00000021149	FBgn0028473	WBGene00020297	GTP binding protein 4 [Source:HGNC Symbol;Acc:HGNC:21535]	GTP binding protein 4 [Source:MGI Symbol;Acc:MGI:1916487]		Nucleolar GTP-binding protein 1 [Source:UniProtKB/Swiss-Prot;Acc:O44411]
843	0.14789	0.113023	0.186742	0.366456	0.30869	-0.00272707	0.0941111	0.0672375	-0.229959	ENSG00000038532	ENSMUSG00000068663	FBgn0038427	WBGene00001660	C-type lectin domain containing 16A [Source:HGNC Symbol;Acc:HGNC:29013]	C-type lectin domain family 16, member A [Source:MGI Symbol;Acc:MGI:1921624]		Protein CLEC16A homolog [Source:UniProtKB/Swiss-Prot;Acc:P46578]
2204	0.00091929	0.146093	0.000118478	0.209502	0.526508	-0.00318093	-0.366804	0.103802	-0.0600402	ENSG00000197860	ENSMUSG00000004937	FBgn0032640	WBGene00019893	small glutamine rich tetratricopeptide repeat containing beta [Source:HGNC Symbol;Acc:HGNC:23567]	small glutamine-rich tetratricopeptide repeat (TPR)-containing, alpha [Source:MGI Symbol;Acc:MGI:1098703]		Small Glutamine-rich Tetratrico repeat protein [Source:UniProtKB/TrEMBL;Acc:Q21746]
1178	2.29588e-06	0.167012	3.16832e-07	0.0702324	0.376321	0.00453451	-0.959604	-0.103904	0.142749	ENSG00000185420	ENSMUSG00000055027	FBgn0011566	WBGene00022499	SET and MYND domain containing 3 [Source:HGNC Symbol;Acc:HGNC:15513]	SET and MYND domain containing 1 [Source:MGI Symbol;Acc:MGI:104790]		SET (Trithorax/polycomb) domain containing [Source:UniProtKB/TrEMBL;Acc:Q23084]
5601	0.0114679	0.24907	0.0470095	0.840966	0.00531568	-0.00483549	-0.159389	0.0186849	-0.414209	ENSG00000127948	ENSMUSG00000005514	FBgn0015623	WBGene00001262	cytochrome p450 oxidoreductase [Source:HGNC Symbol;Acc:HGNC:9208]	P450 (cytochrome) oxidoreductase [Source:MGI Symbol;Acc:MGI:97744]		NADPH--cytochrome P450 reductase [Source:UniProtKB/TrEMBL;Acc:Q09590]
3132	1.25152e-06	0.000242976	0.0946872	0.00584383	0.00514795	-0.00452594	-0.110852	-0.297905	-0.299778	ENSG00000171302	ENSMUSG00000025575	FBgn0037900	WBGene00017244	calcium activated nucleotidase 1 [Source:HGNC Symbol;Acc:HGNC:19721]	calcium activated nucleotidase 1 [Source:MGI Symbol;Acc:MGI:1923275]		Apyrase apy-1 [Source:UniProtKB/Swiss-Prot;Acc:Q19202]
4736	0.00238406	0.058102	0.0787361	0.00638756	0.221299	-0.00468503	-0.179133	0.326587	0.260307	ENSG00000185813	ENSMUSG00000025137	FBgn0032482	WBGene00021352	phosphate cytidylyltransferase 2, ethanolamine [Source:HGNC Symbol;Acc:HGNC:8756]	phosphate cytidylyltransferase 2, ethanolamine [Source:MGI Symbol;Acc:MGI:1915921]
2282.1a	0.0124425	1	0.121842	0.000588676	0.816349	-0.00146295	-0.345522	0.258788	-0.0424442	ENSG00000174996	ENSMUSG00000021288	FBgn0010235	WBGene00002215	kinesin light chain 2 [Source:HGNC Symbol;Acc:HGNC:20716]	kinesin light chain 1 [Source:MGI Symbol;Acc:MGI:107978]		Kinesin light chain [Source:UniProtKB/Swiss-Prot;Acc:P46822]
177	1.04257e-07	0.0426437	0.297528	9.74617e-09	0.324538	-0.00325254	0.0852181	0.750823	-0.247881	ENSG00000113522	ENSMUSG00000020380	FBgn0034728	WBGene00004296	RAD50 double strand break repair protein [Source:HGNC Symbol;Acc:HGNC:9816]	RAD50 double strand break repair protein [Source:MGI Symbol;Acc:MGI:109292]		DNA repair protein rad-50 [Source:UniProtKB/Swiss-Prot;Acc:O44199]
6061	0.0841716	0.915707	0.118277	0.0447776	0.196792	-0.000130347	-0.12724	0.13776	0.156326	ENSG00000198843	ENSMUSG00000075700	FBgn0031670	WBGene00007955	selenoprotein T [Source:HGNC Symbol;Acc:HGNC:18136]	selenoprotein T [Source:MGI Symbol;Acc:MGI:1916477]		Putative selT-like protein C35C5.3 [Source:UniProtKB/Swiss-Prot;Acc:Q9U3N5]
4581	0.00455472	0.357217	0.000422674	0.673131	0.14853	0.00132586	0.481019	-0.030648	-0.191525	ENSG00000182220	ENSMUSG00000031007	FBgn0037671	WBGene00010993	ATPase H+ transporting accessory protein 2 [Source:HGNC Symbol;Acc:HGNC:18305]	ATPase, H+ transporting, lysosomal accessory protein 2 [Source:MGI Symbol;Acc:MGI:1917745]		Vacuolar H ATPase [Source:UniProtKB/TrEMBL;Acc:Q9XTY9]
1371.1b	8.15772e-10	0.94423	0.130555	1.24363e-05	1.13492e-07	-0.000166463	-0.110452	0.449497	1.36756	ENSG00000164733	ENSMUSG00000021939	FBgn0030521	WBGene00000785	cathepsin B [Source:HGNC Symbol;Acc:HGNC:2527]	cathepsin B [Source:MGI Symbol;Acc:MGI:88561]		Cathepsin B-like cysteine proteinase 5 [Source:UniProtKB/Swiss-Prot;Acc:P43509]
5038	0.000408135	0.837495	0.000587345	0.0014652	0.957004	0.0013758	0.54084	0.296518	-0.0273042	ENSG00000137145	ENSMUSG00000038024	FBgn0025864	WBGene00018681	DENN domain containing 4C [Source:HGNC Symbol;Acc:HGNC:26079]	DENN/MADD domain containing 4C [Source:MGI Symbol;Acc:MGI:1914769]		DENN domain type RAB GEF [Source:UniProtKB/TrEMBL;Acc:U4PM26]
564.1b	1.56151e-06	0.32512	0.0727342	0.000279116	0.000135474	-0.00146802	-0.176871	0.340996	-0.866554	ENSG00000166311	ENSMUSG00000037049	FBgn0034997	WBGene00000213	sphingomyelin phosphodiesterase 1 [Source:HGNC Symbol;Acc:HGNC:11120]	sphingomyelin phosphodiesterase 1, acid lysosomal [Source:MGI Symbol;Acc:MGI:98325]		Putative sphingomyelin phosphodiesterase asm-3 [Source:UniProtKB/Swiss-Prot;Acc:Q9UAY4]
5079	0.0163879	0.305745	0.0381982	0.0110948	0.662045	-0.00110349	-0.205897	0.164143	-0.0670276	ENSG00000179950	ENSMUSG00000002524	FBgn0028577	WBGene00004389	poly(U) binding splicing factor 60 [Source:HGNC Symbol;Acc:HGNC:17042]	poly-U binding splicing factor 60 [Source:MGI Symbol;Acc:MGI:1915209]		RNP (RRM RNA binding domain) containing [Source:UniProtKB/TrEMBL;Acc:Q9N3S3]
3920	3.9592e-10	5.78856e-09	0.0184271	0.0177531	0.0412513	-0.00907448	0.333085	0.168017	-0.198447	ENSG00000108010	ENSMUSG00000031068	FBgn0032509	WBGene00017062	glutaredoxin 3 [Source:HGNC Symbol;Acc:HGNC:15987]	glutaredoxin 3 [Source:MGI Symbol;Acc:MGI:1353653]		GLutaRedoXin [Source:UniProtKB/TrEMBL;Acc:Q6EZG4]
1081	0.018502	0.67624	0.202855	0.19672	0.00376774	0.000671813	-0.0882171	-0.11966	0.309964	ENSG00000100591	ENSMUSG00000021037	FBgn0032961	WBGene00007235	activator of HSP90 ATPase activity 1 [Source:HGNC Symbol;Acc:HGNC:1189]	AHA1, activator of heat shock protein ATPase 1 [Source:MGI Symbol;Acc:MGI:2387603]
2024	0.00829483	0.0606132	0.00158658	0.411493	0.850663	-0.00393182	0.266188	-0.0766926	0.0282146	ENSG00000076043	ENSMUSG00000032026	FBgn0039115	WBGene00007429	RNA exonuclease 2 [Source:HGNC Symbol;Acc:HGNC:17851]	RNA exonuclease 2 [Source:MGI Symbol;Acc:MGI:1888981]		Probable oligoribonuclease [Source:UniProtKB/Swiss-Prot;Acc:Q17819]
2746.1a	0.00148219	0.0643834	0.003769	0.0976072	0.14802	-0.00561548	0.506954	-0.173558	-0.214156	ENSG00000168067	ENSMUSG00000024242	FBgn0263395	WBGene00022603	mitogen-activated protein kinase kinase kinase kinase 2 [Source:HGNC Symbol;Acc:HGNC:6864]	mitogen-activated protein kinase kinase kinase kinase 3 [Source:MGI Symbol;Acc:MGI:2154405]		Mitogen-activated protein kinase kinase kinase kinase [Source:UniProtKB/TrEMBL;Acc:Q23290]
5682	0.00422116	0.102478	0.0161362	0.0535287	0.154234	0.00303196	0.252232	0.10736	-0.214575	ENSG00000129636	ENSMUSG00000031703	FBgn0036509	WBGene00014023	integrin alpha FG-GAP repeat containing 1 [Source:HGNC Symbol;Acc:HGNC:30697]	integrin alpha FG-GAP repeat containing 1 [Source:MGI Symbol;Acc:MGI:106419]
2979	2.49468e-06	0.00336403	0.784708	9.35218e-07	0.623913	-0.00374731	0.0234722	-0.467713	-0.0406372	ENSG00000105819	ENSMUSG00000029017	FBgn0038271	WBGene00013880	peptidase, mitochondrial processing beta subunit [Source:HGNC Symbol;Acc:HGNC:9119]	peptidase (mitochondrial processing) beta [Source:MGI Symbol;Acc:MGI:1920328]		Mitochondrial Processing Peptidase Beta [Source:UniProtKB/TrEMBL;Acc:Q23295]
2730.1c	0.00211504	0.140514	0.0689736	0.0355415	0.0160782	0.00651476	0.223018	0.250214	-0.824711	ENSG00000147100	ENSMUSG00000032902	FBgn0033913	WBGene00003986	solute carrier family 16 member 2 [Source:HGNC Symbol;Acc:HGNC:10923]	solute carrier family 16 (monocarboxylic acid transporters), member 1 [Source:MGI Symbol;Acc:MGI:106013]		MonoCarboxylate Transporter family [Source:UniProtKB/TrEMBL;Acc:Q2L6X7]
4912	0.000395375	0.646058	0.834598	1.29733e-06	0.947853	-0.000645249	-0.0127175	0.498861	0.00686954	ENSG00000111231	ENSMUSG00000029464	FBgn0037478	WBGene00013550	GPN-loop GTPase 3 [Source:HGNC Symbol;Acc:HGNC:30186]	GPN-loop GTPase 3 [Source:MGI Symbol;Acc:MGI:1289326]
3449	0.00963914	0.248627	0.0491277	0.998867	0.00338317	-0.00213547	-0.125631	0.00012391	-0.375526	ENSG00000136636	ENSMUSG00000089832	FBgn0037758	WBGene00020721	potassium channel tetramerization domain containing 3 [Source:HGNC Symbol;Acc:HGNC:21305]	Sh3kbp1 binding protein 1 [Source:MGI Symbol;Acc:MGI:2385803]
4600	0.000137679	0.0590467	0.0411165	0.000184822	0.403379	0.00399792	-0.152413	0.285086	0.103023	ENSG00000198276	ENSMUSG00000089917	FBgn0022029	WBGene00008948	uridine-cytidine kinase 1 like 1 [Source:HGNC Symbol;Acc:HGNC:15938]	uridine-cytidine kinase 1-like 1 [Source:MGI Symbol;Acc:MGI:1915806]		Uridine kinase [Source:UniProtKB/TrEMBL;Acc:Q19583]
1251	0.028059	0.0261692	0.984248	0.334773	0.0213145	-0.00499221	0.000929422	-0.109333	0.288447	ENSG00000131437	ENSMUSG00000018395	FBgn0004380	WBGene00002230	kinesin family member 3A [Source:HGNC Symbol;Acc:HGNC:6319]	kinesin family member 3A [Source:MGI Symbol;Acc:MGI:107689]		Kinesin-like protein [Source:UniProtKB/TrEMBL;Acc:Q965T6]
2043	0.0248276	0.0225638	0.0572121	0.320099	0.373202	-0.00607927	-0.106218	-0.111338	-0.17177	ENSG00000100109	ENSMUSG00000029345	FBgn0024191	WBGene00007412	tuftelin interacting protein 11 [Source:HGNC Symbol;Acc:HGNC:17165]	tuftelin interacting protein 11 [Source:MGI Symbol;Acc:MGI:1930075]		Septin and tuftelin-interacting protein 1 homolog [Source:UniProtKB/Swiss-Prot;Acc:Q17784]
4909	0.0310478	0.327327	0.025889	0.0517649	0.484909	0.00152241	0.148547	0.127361	0.0907058	ENSG00000186468	ENSMUSG00000049517	FBgn0033912	WBGene00004492	ribosomal protein S23 [Source:HGNC Symbol;Acc:HGNC:10410]	ribosomal protein S23 [Source:MGI Symbol;Acc:MGI:1913725]		40S ribosomal protein S23 [Source:UniProtKB/Swiss-Prot;Acc:Q19877]
6191	0.000765612	0.138503	0.745093	0.000518485	0.0283248	0.004852	0.0428988	0.22547	0.387531	ENSG00000160360	ENSMUSG00000026930	FBgn0040080	WBGene00000092	G protein signaling modulator 1 [Source:HGNC Symbol;Acc:HGNC:17858]	G-protein signalling modulator 1 (AGS3-like, C. elegans) [Source:MGI Symbol;Acc:MGI:1915089]		Activator of G protein Signalling [Source:UniProtKB/TrEMBL;Acc:Q19955]
4617	0.945615	0.833625	0.825419	0.517887	0.687979	0.000351095	0.0175705	0.0429657	-0.069581	ENSG00000101343	ENSMUSG00000001767	FBgn0000377	WBGene00019762	crooked neck pre-mRNA splicing factor 1 [Source:HGNC Symbol;Acc:HGNC:15762]	Crn, crooked neck-like 1 (Drosophila) [Source:MGI Symbol;Acc:MGI:1914127]
4248	0.0198716	0.00534105	0.302305	0.269356	0.258508	-0.00699958	-0.057673	-0.079037	-0.386646	ENSG00000136143	ENSMUSG00000022110	FBgn0037643	WBGene00009812	succinate-CoA ligase ADP-forming beta subunit [Source:HGNC Symbol;Acc:HGNC:11448]	succinate-Coenzyme A ligase, ADP-forming, beta subunit [Source:MGI Symbol;Acc:MGI:1306775]		Succinate--CoA ligase [ADP-forming] subunit beta, mitochondrial [Source:UniProtKB/Swiss-Prot;Acc:P53588]
5904	0.0769886	0.00519954	0.556459	0.472196	0.60749	-0.00442521	0.0327767	-0.0662514	0.0576568	ENSG00000156502	ENSMUSG00000020079	FBgn0037232	WBGene00007444	Suv3 like RNA helicase [Source:HGNC Symbol;Acc:HGNC:11471]	suppressor of var1, 3-like 1 (S. cerevisiae) [Source:MGI Symbol;Acc:MGI:2441711]		ATP-dependent RNA helicase SUV3 homolog, mitochondrial [Source:UniProtKB/Swiss-Prot;Acc:Q17828]
4741	0.849968	0.648965	0.601656	0.464243	0.71786	-0.0008243	0.0736042	-0.118853	-0.108233	ENSG00000106263	ENSMUSG00000056076	FBgn0034237	WBGene00001225	eukaryotic translation initiation factor 3 subunit B [Source:HGNC Symbol;Acc:HGNC:3280]	eukaryotic translation initiation factor 3, subunit B [Source:MGI Symbol;Acc:MGI:106478]		Eukaryotic translation initiation factor 3 subunit B [Source:UniProtKB/Swiss-Prot;Acc:Q9XWI6]
6276	0.00531859	0.00823665	0.140322	0.111169	0.144323	-0.00518187	-0.108042	0.100762	0.221462	ENSG00000110841	ENSMUSG00000036528	FBgn0036376	WBGene00011904	PPFIA binding protein 1 [Source:HGNC Symbol;Acc:HGNC:9249]	PTPRF interacting protein, binding protein 2 (liprin beta 2) [Source:MGI Symbol;Acc:MGI:894649]		Liprin-beta [Source:UniProtKB/Swiss-Prot;Acc:Q94071]
971	0.0660865	0.629699	0.825602	0.0279557	0.0450894	0.000785977	0.0170714	-0.238087	-0.258036	ENSG00000159322	ENSMUSG00000025236	FBgn0036402	WBGene00016810	ADP dependent glucokinase [Source:HGNC Symbol;Acc:HGNC:25250]	ADP-dependent glucokinase [Source:MGI Symbol;Acc:MGI:1919391]		Probable ADP-dependent glucokinase [Source:UniProtKB/Swiss-Prot;Acc:Q86S40]
2679	0.000297907	0.184835	0.0576781	0.00513462	0.00852893	-0.00376404	0.206202	0.344304	-0.520746	ENSG00000139508	ENSMUSG00000028386	FBgn0050344	WBGene00021159	solute carrier family 46 member 3 [Source:HGNC Symbol;Acc:HGNC:27501]	solute carrier family 46, member 2 [Source:MGI Symbol;Acc:MGI:1353616]
4995.1b	1.82864e-09	0.00289002	0.0271052	2.00364e-08	0.271812	-0.005283	-0.142978	-0.907534	-0.0945755	ENSG00000126067	ENSMUSG00000028837	FBgn0031443	WBGene00003950	proteasome subunit beta 2 [Source:HGNC Symbol;Acc:HGNC:9539]	proteasome (prosome, macropain) subunit, beta type 2 [Source:MGI Symbol;Acc:MGI:1347045]		Proteasome subunit beta type-2 [Source:UniProtKB/Swiss-Prot;Acc:P91477]
1303	8.12509e-08	0.000198505	0.00115818	0.000632841	0.207828	-0.00514008	0.223012	0.230928	0.25579	ENSG00000144848	ENSMUSG00000022663	FBgn0036813	WBGene00021922	autophagy related 3 [Source:HGNC Symbol;Acc:HGNC:20962]	autophagy related 3 [Source:MGI Symbol;Acc:MGI:1915091]		AuTophaGy (Yeast Atg homolog) [Source:UniProtKB/TrEMBL;Acc:U4PRD2]
1342	0.0493386	0.0226685	0.325099	0.084241	0.677642	-0.00525254	0.154736	0.120277	0.0448982	ENSG00000198841	ENSMUSG00000073775	FBgn0023521	WBGene00013332	KTI12 chromatin associated homolog [Source:HGNC Symbol;Acc:HGNC:25160]	KTI12 homolog, chromatin associated [Source:MGI Symbol;Acc:MGI:1923547]
3268	0.106483	0.585087	0.0716176	0.116076	0.285428	0.00083773	0.152172	0.123243	0.0886054	ENSG00000169718	ENSMUSG00000025155	FBgn0031238	WBGene00009452	dihydrouridine synthase 1 like [Source:HGNC Symbol;Acc:HGNC:30086]	dihydrouridine synthase 1-like (S. cerevisiae) [Source:MGI Symbol;Acc:MGI:1915980]
4280.1a	6.80875e-05	0.12865	0.0360162	0.916381	1.81427e-05	-0.0193134	-0.228826	-0.00839055	-1.29054	ENSG00000174502	ENSMUSG00000020651	FBgn0036770	WBGene00017464	solute carrier family 26 member 9 [Source:HGNC Symbol;Acc:HGNC:14469]	solute carrier family 26, member 4 [Source:MGI Symbol;Acc:MGI:1346029]		Anion transporter SULP-2; SULfate Permease family [Source:UniProtKB/TrEMBL;Acc:G5EDS5]
5319	9.1044e-10	0.152499	0.0288167	1.65279e-05	2.70584e-06	-0.00309608	-0.117082	-0.682537	-2.17885	ENSG00000177628	ENSMUSG00000028048	FBgn0051148	WBGene00016340	glucosylceramidase beta [Source:HGNC Symbol;Acc:HGNC:4177]	glucosidase, beta, acid [Source:MGI Symbol;Acc:MGI:95665]		Putative glucosylceramidase 2 [Source:UniProtKB/Swiss-Prot;Acc:O16581]
1180	0.641428	0.636192	0.0835904	0.974085	0.936534	0.00056846	0.208834	0.0022266	-0.015433	ENSG00000169490	ENSMUSG00000031556	FBgn0030522	WBGene00015353	TM2 domain containing 2 [Source:HGNC Symbol;Acc:HGNC:24127]	TM2 domain containing 2 [Source:MGI Symbol;Acc:MGI:1916992]		TM2 domain-containing protein C02F5.13 [Source:UniProtKB/Swiss-Prot;Acc:P61228]
3070	2.13561e-06	0.00165414	0.0123215	0.000271791	0.232107	-0.00460392	0.188286	0.44537	-0.0948342	ENSG00000100554	ENSMUSG00000021114	FBgn0040377	WBGene00010130	ATPase H+ transporting V1 subunit D [Source:HGNC Symbol;Acc:HGNC:13527]	ATPase, H+ transporting, lysosomal V1 subunit D [Source:MGI Symbol;Acc:MGI:1921084]		V-type proton ATPase subunit D [Source:UniProtKB/Swiss-Prot;Acc:P34462]
2745	0.0407854	0.015806	0.0984711	0.237231	0.85845	-0.00297666	-0.102792	0.0776168	-0.0236077	ENSG00000166887	ENSMUSG00000027291	FBgn0038593	WBGene00011625	VPS39, HOPS complex subunit [Source:HGNC Symbol;Acc:HGNC:20593]	VPS39 HOPS complex subunit [Source:MGI Symbol;Acc:MGI:2443189]		Related to yeast Vacuolar Protein Sorting factor [Source:UniProtKB/TrEMBL;Acc:Q9XUQ4]
5949	0.0348389	0.0136493	0.616745	0.16001	0.18672	-0.00314521	-0.0375634	-0.117064	0.153644	ENSG00000182827	ENSMUSG00000026499	FBgn0031061	WBGene00012765	acyl-CoA binding domain containing 3 [Source:HGNC Symbol;Acc:HGNC:15453]	acyl-Coenzyme A binding domain containing 3 [Source:MGI Symbol;Acc:MGI:2181074]
1186	0.000661915	0.771157	0.0019351	0.00306374	0.276042	-0.000490165	0.394113	0.23601	0.203435	ENSG00000171530	ENSMUSG00000042043	FBgn0039869	WBGene00021475	tubulin folding cofactor A [Source:HGNC Symbol;Acc:HGNC:11579]	tubulin cofactor A [Source:MGI Symbol;Acc:MGI:107549]		Tubulin-specific chaperone A [Source:UniProtKB/TrEMBL;Acc:Q95XR1]
526	5.35072e-05	0.000302039	0.048314	0.0126676	0.311719	0.00464918	-0.138646	0.198969	-0.336971	ENSG00000183020	ENSMUSG00000060279	FBgn0264855	WBGene00000161	adaptor related protein complex 2 alpha 2 subunit [Source:HGNC Symbol;Acc:HGNC:562]	adaptor-related protein complex 2, alpha 1 subunit [Source:MGI Symbol;Acc:MGI:101921]		AdaPtin, Alpha chain (Clathrin associated complex) [Source:UniProtKB/TrEMBL;Acc:Q22601]
5363	0.000894004	0.00410434	0.00260284	0.698694	0.246925	-0.00380643	-0.341975	-0.0292867	-0.112503	ENSG00000243725	ENSMUSG00000025413	FBgn0266518	WBGene00015916	tetratricopeptide repeat domain 4 [Source:HGNC Symbol;Acc:HGNC:12394]	tetratricopeptide repeat domain 4 [Source:MGI Symbol;Acc:MGI:1919604]
4922	1.55805e-08	7.14091e-06	0.0093017	0.000129379	0.545086	-0.00499392	0.221966	0.563324	0.0944851	ENSG00000130340	ENSMUSG00000042364	FBgn0040475	WBGene00003086	sorting nexin 9 [Source:HGNC Symbol;Acc:HGNC:14973]	sorting nexin 18 [Source:MGI Symbol;Acc:MGI:2137642]		Sorting nexin lst-4 [Source:UniProtKB/Swiss-Prot;Acc:Q8I4E2]
968	7.76642e-05	0.343187	0.355222	0.000122939	0.00602574	0.0025942	-0.0619816	-0.337121	0.320972	ENSG00000115286	ENSMUSG00000020153	FBgn0039669	WBGene00012376	NADH:ubiquinone oxidoreductase core subunit S7 [Source:HGNC Symbol;Acc:HGNC:7714]	NADH dehydrogenase (ubiquinone) Fe-S protein 7 [Source:MGI Symbol;Acc:MGI:1922656]		Probable NADH dehydrogenase [ubiquinone] iron-sulfur protein 7, mitochondrial [Source:UniProtKB/Swiss-Prot;Acc:Q94360]
1105	0.000321269	0.000958422	0.113881	0.0571865	0.0821205	-0.00527823	-0.114043	-0.158115	0.149483	ENSG00000152684	ENSMUSG00000042275	FBgn0011207	WBGene00011280	pelota mRNA surveillance and ribosome rescue factor [Source:HGNC Symbol;Acc:HGNC:8829]	pelota mRNA surveillance and ribosome rescue factor [Source:MGI Symbol;Acc:MGI:2145154]		Protein pelota homolog [Source:UniProtKB/Swiss-Prot;Acc:P50444]
2721	1.14208e-07	1.06743e-05	0.73463	0.000295151	0.0192321	0.0131432	0.122086	0.233942	0.841656	ENSG00000101104	ENSMUSG00000011257	FBgn0265297	WBGene00003903	poly(A) binding protein cytoplasmic 1 like [Source:HGNC Symbol;Acc:HGNC:15797]	poly(A) binding protein, cytoplasmic 4 [Source:MGI Symbol;Acc:MGI:2385206]		Polyadenylate-binding protein [Source:UniProtKB/TrEMBL;Acc:Q19581]
5938	1.50745e-06	3.57838e-06	0.0725708	0.00880711	0.375332	0.0231567	-0.14189	0.239986	-0.0718728	ENSG00000161513	ENSMUSG00000018861	FBgn0015582	WBGene00013376	ferredoxin reductase [Source:HGNC Symbol;Acc:HGNC:3642]	ferredoxin reductase [Source:MGI Symbol;Acc:MGI:104724]		NADPH:adrenodoxin oxidoreductase, mitochondrial [Source:UniProtKB/TrEMBL;Acc:Q9U1X0]
1688	4.06265e-05	2.01464e-06	0.0407017	0.656974	0.768482	-0.0106266	0.10918	-0.0319591	0.0321072	ENSG00000125149	ENSMUSG00000031889	FBgn0035877	WBGene00011344	chromosome 16 open reading frame 70 [Source:HGNC Symbol;Acc:HGNC:29564]	RIKEN cDNA D230025D16 gene [Source:MGI Symbol;Acc:MGI:2443049]		UPF0183 protein T01G9.2 [Source:UniProtKB/Swiss-Prot;Acc:P34692]
4934	0.000118492	0.0135046	0.00239009	0.0049476	0.944021	-0.00570722	0.377811	0.222722	-0.010019	ENSG00000104695	ENSMUSG00000020349	FBgn0004177	WBGene00002363	protein phosphatase 2 catalytic subunit beta [Source:HGNC Symbol;Acc:HGNC:9300]	protein phosphatase 2 (formerly 2A), catalytic subunit, alpha isoform [Source:MGI Symbol;Acc:MGI:1321159]		Serine/threonine-protein phosphatase 2A catalytic subunit [Source:UniProtKB/Swiss-Prot;Acc:G5EGK8]
63.1b	0.00581703	0.27796	0.640897	0.00142413	0.0823612	-0.0012482	0.0741189	0.332048	0.400778	ENSG00000101882	ENSMUSG00000059395	FBgn0039488	WBGene00002696	NFKB activating protein [Source:HGNC Symbol;Acc:HGNC:29873]	NFKB activating protein-like [Source:MGI Symbol;Acc:MGI:1913957]
198	4.11497e-05	0.0387748	0.951956	2.50234e-05	0.0455134	0.00710055	-0.00641379	-0.55707	-0.359272	ENSG00000177542	ENSMUSG00000019082	FBgn0037970	WBGene00008979	solute carrier family 25 member 22 [Source:HGNC Symbol;Acc:HGNC:19954]	solute carrier family 25 (mitochondrial carrier, glutamate), member 22 [Source:MGI Symbol;Acc:MGI:1915517]
3984	0.341195	0.848496	0.706964	0.0970744	0.189534	-0.000271608	-0.041879	-0.283843	0.180405	ENSG00000103502	ENSMUSG00000030682	FBgn0030670	WBGene00012897	CDP-diacylglycerol--inositol 3-phosphatidyltransferase [Source:HGNC Symbol;Acc:HGNC:1769]	CDP-diacylglycerol--inositol 3-phosphatidyltransferase (phosphatidylinositol synthase) [Source:MGI Symbol;Acc:MGI:105491]		CDP-diacylglycerol--inositol 3-phosphatidyltransferase [Source:UniProtKB/TrEMBL;Acc:Q9U2G1]
4647	2.29013e-05	0.103984	0.0804239	3.20742e-06	0.778414	-0.0038092	-0.167675	-0.45867	0.0207645	ENSG00000168291	ENSMUSG00000021748	FBgn0039635	WBGene00015413	pyruvate dehydrogenase E1 beta subunit [Source:HGNC Symbol;Acc:HGNC:8808]	pyruvate dehydrogenase (lipoamide) beta [Source:MGI Symbol;Acc:MGI:1915513]		Pyruvate dehydrogenase E1 component subunit beta, mitochondrial [Source:UniProtKB/Swiss-Prot;Acc:O44451]
650	4.34952e-05	0.503216	0.0238557	3.74261e-06	1	0.0113135	-0.284766	-0.595851	0.0783656	ENSG00000145832	ENSMUSG00000048856	FBgn0032219	WBGene00011094	solute carrier family 25 member 48 [Source:HGNC Symbol;Acc:HGNC:30451]	solute carrier family 25, member 47 [Source:MGI Symbol;Acc:MGI:2144766]
3185	3.46091e-05	0.0011682	0.239135	0.0124943	0.00978978	-0.00563051	0.0819205	0.263503	0.354072	ENSG00000162959	ENSMUSG00000058704	FBgn0038110	WBGene00016500	mediator of cell motility 1 [Source:HGNC Symbol;Acc:HGNC:14014]	mediator of cell motility 1 [Source:MGI Symbol;Acc:MGI:1924140]		Protein memo-1 homolog [Source:UniProtKB/Swiss-Prot;Acc:Q22915]
1256.1a	3.30322e-05	0.0234211	0.018965	0.0226252	0.0032157	0.00605164	-0.142047	0.151777	0.922914	ENSG00000198947	ENSMUSG00000019820	FBgn0260003	WBGene00001131	dystrophin [Source:HGNC Symbol;Acc:HGNC:2928]	utrophin [Source:MGI Symbol;Acc:MGI:104631]		Dystrophin-1 [Source:UniProtKB/Swiss-Prot;Acc:Q9TW65]
1179	0.118945	0.230881	0.0649165	0.599524	0.184978	-0.00239063	0.174091	-0.0462729	-0.0993588	ENSG00000130717	ENSMUSG00000026558	FBgn0263398	WBGene00007089	uridine-cytidine kinase 1 [Source:HGNC Symbol;Acc:HGNC:14859]	uridine-cytidine kinase 2 [Source:MGI Symbol;Acc:MGI:1931744]		Probable uridine-cytidine kinase [Source:UniProtKB/Swiss-Prot;Acc:Q17413]
5299	0.0859974	0.0369287	0.571515	0.48362	0.0967183	0.00461383	0.044926	0.0462292	-0.393906	ENSG00000176853	ENSMUSG00000037119	FBgn0064766	WBGene00009366	family with sequence similarity 91 member A1 [Source:HGNC Symbol;Acc:HGNC:26306]	family with sequence similarity 91, member A1 [Source:MGI Symbol;Acc:MGI:1277178]
5110	0.00287353	0.422623	0.00195623	0.0207753	0.479956	0.00989614	0.642954	-0.201859	-0.256371	ENSG00000138435	ENSMUSG00000027107	FBgn0000039	WBGene00006774	cholinergic receptor nicotinic alpha 1 subunit [Source:HGNC Symbol;Acc:HGNC:1955]	cholinergic receptor, nicotinic, alpha polypeptide 1 (muscle) [Source:MGI Symbol;Acc:MGI:87885]		Acetylcholine receptor subunit alpha-type unc-38 [Source:UniProtKB/Swiss-Prot;Acc:Q23022]
6265	0.0041702	8.28132e-05	0.672771	0.272629	0.884501	0.0195394	-0.0641771	0.0684679	0.0125382	ENSG00000091536	ENSMUSG00000042678	FBgn0263705	WBGene00002037	myosin XVA [Source:HGNC Symbol;Acc:HGNC:7594]	myosin XV [Source:MGI Symbol;Acc:MGI:1261811]		Heavy chain, Unconventional Myosin [Source:UniProtKB/TrEMBL;Acc:Q20456]
1383.1c	1.39239e-06	0.0910238	0.0867922	1.86314e-05	0.00531978	0.0089159	-0.172736	0.515421	0.569475	ENSG00000108846	ENSMUSG00000020865	FBgn0032456	WBGene00003408	ATP binding cassette subfamily C member 3 [Source:HGNC Symbol;Acc:HGNC:54]	ATP-binding cassette, sub-family C (CFTR/MRP), member 3 [Source:MGI Symbol;Acc:MGI:1923658]		Multidrug resistance related protein 2 [Source:UniProtKB/TrEMBL;Acc:Q94137]
2867	1.57142e-05	0.0200447	0.00192788	0.00425144	0.0812644	-0.00485386	0.431262	-0.29861	0.198328	ENSG00000174574	ENSMUSG00000028291	FBgn0082598	WBGene00017088	akirin 1 [Source:HGNC Symbol;Acc:HGNC:25744]	akirin 2 [Source:MGI Symbol;Acc:MGI:1889364]		AKIRin (Conserved nuclear protein family) homolog [Source:UniProtKB/TrEMBL;Acc:Q966L3]
2336	0.0300814	0.175858	0.0336669	0.0513816	0.667956	0.00177389	-0.142271	0.144872	-0.0741183	ENSG00000140829	ENSMUSG00000037993	FBgn0026713	WBGene00003389	DEAH-box helicase 38 [Source:HGNC Symbol;Acc:HGNC:17211]	DEAH (Asp-Glu-Ala-His) box polypeptide 38 [Source:MGI Symbol;Acc:MGI:1927617]		Probable pre-mRNA-splicing factor ATP-dependent RNA helicase mog-1 [Source:UniProtKB/Swiss-Prot;Acc:P34498]
5665	0.0687365	0.852986	0.0784339	0.0200426	0.519191	0.000386624	0.158434	0.209634	0.0742094	ENSG00000113460	ENSMUSG00000022247	FBgn0035524	WBGene00019678	BRX1, biogenesis of ribosomes [Source:HGNC Symbol;Acc:HGNC:24170]	BRX1, biogenesis of ribosomes [Source:MGI Symbol;Acc:MGI:1915082]		Ribosome biogenesis protein BRX1 homolog [Source:UniProtKB/Swiss-Prot;Acc:P34524]
550	0.0038354	0.0401001	0.00840595	0.05836	0.611649	-0.00399212	-0.203239	0.178588	-0.0384586	ENSG00000126524	ENSMUSG00000025337	FBgn0035714	WBGene00021063	SBDS, ribosome maturation factor [Source:HGNC Symbol;Acc:HGNC:19440]	SBDS ribosome maturation factor [Source:MGI Symbol;Acc:MGI:1913961]		Ribosome maturation protein SBDS [Source:UniProtKB/Swiss-Prot;Acc:Q23202]
677	0.187715	0.434889	0.20976	0.224496	0.175754	-0.0012093	-0.0834527	-0.08697	-0.420669	ENSG00000077147	ENSMUSG00000025016	FBgn0035622	WBGene00021506	transmembrane 9 superfamily member 3 [Source:HGNC Symbol;Acc:HGNC:21529]	transmembrane 9 superfamily member 3 [Source:MGI Symbol;Acc:MGI:1914262]		Transmembrane 9 superfamily member [Source:UniProtKB/TrEMBL;Acc:Q95Y24]
4621	3.9381e-05	1.23381e-05	0.0143041	0.532588	0.424316	-0.0146744	-0.305942	0.0366727	-0.0786288	ENSG00000247596	ENSMUSG00000023277	FBgn0038206	WBGene00018187	twinfilin actin binding protein 2 [Source:HGNC Symbol;Acc:HGNC:9621]	twinfilin actin binding protein 2 [Source:MGI Symbol;Acc:MGI:1346078]
3059.1a	0.0286556	0.00792097	1	0.0396055	0.603874	-0.00514874	-0.0382177	0.162794	0.0904047	ENSG00000185043	ENSMUSG00000037493	FBgn0034558	WBGene00009260	calcium and integrin binding 1 [Source:HGNC Symbol;Acc:HGNC:16920]	calcium and integrin binding family member 2 [Source:MGI Symbol;Acc:MGI:1929293]		CALMyrin (Calcium and Integrin Binding protein) homolog [Source:UniProtKB/TrEMBL;Acc:Q93640]
4947	0.0596893	0.0930616	0.184155	0.0377079	0.867866	-0.00389123	0.0902917	-0.168794	-0.0164228	ENSG00000119723	ENSMUSG00000021235	FBgn0031713	WBGene00000766	coenzyme Q6, monooxygenase [Source:HGNC Symbol;Acc:HGNC:20233]	coenzyme Q6 monooxygenase [Source:MGI Symbol;Acc:MGI:1924408]		Ubiquinone biosynthesis monooxygenase COQ6, mitochondrial [Source:UniProtKB/Swiss-Prot;Acc:O01884]
2481	0.0835551	0.105673	0.0904651	0.152417	0.647476	-0.00402246	-0.161412	0.0894498	-0.103756	ENSG00000100321	ENSMUSG00000007021	FBgn0033876	WBGene00004912	synaptogyrin 1 [Source:HGNC Symbol;Acc:HGNC:11498]	synaptogyrin 3 [Source:MGI Symbol;Acc:MGI:1341881]		Synaptogyrin homolog 1 [Source:UniProtKB/Swiss-Prot;Acc:O76735]
3296	0.00152154	0.0233821	0.0531126	0.00349704	0.834818	-0.00339964	0.246845	0.273128	0.0248665	ENSG00000169251	ENSMUSG00000027787	FBgn0023542	WBGene00012030	NMD3 ribosome export adaptor [Source:HGNC Symbol;Acc:HGNC:24250]	NMD3 ribosome export adaptor [Source:MGI Symbol;Acc:MGI:2140103]
3632	0.0440921	0.00811798	0.156803	0.593052	0.471249	0.00418741	-0.102633	0.0446039	-0.0804113	ENSG00000014138	ENSMUSG00000024833	FBgn0005696	WBGene00001002	DNA polymerase alpha 2, accessory subunit [Source:HGNC Symbol;Acc:HGNC:30073]	polymerase (DNA directed), alpha 2 [Source:MGI Symbol;Acc:MGI:99690]		DNA polymerase alpha subunit B [Source:UniProtKB/Swiss-Prot;Acc:Q21625]
818	0.0229737	0.719973	0.0500994	0.00397507	0.962931	-0.000616274	-0.203324	0.19932	0.00373103	ENSG00000117748	ENSMUSG00000028884	FBgn0032906	WBGene00019767	replication protein A2 [Source:HGNC Symbol;Acc:HGNC:10290]	replication protein A2 [Source:MGI Symbol;Acc:MGI:1339939]		Replication Protein A homolog [Source:UniProtKB/TrEMBL;Acc:Q95Y97]
3025	7.51935e-08	0.000243585	0.191671	0.00112342	0.000527996	0.0205168	0.225859	-0.320669	-1.32335	ENSG00000078098	ENSMUSG00000000392	FBgn0031741	WBGene00001055	fibroblast activation protein alpha [Source:HGNC Symbol;Acc:HGNC:3590]	fibroblast activation protein [Source:MGI Symbol;Acc:MGI:109608]		Dipeptidyl peptidase family member 2 [Source:UniProtKB/Swiss-Prot;Acc:Q18253]
1489	7.12586e-08	0.280877	0.000298624	5.39078e-07	0.576268	0.00196208	-0.309818	0.532504	0.0540019	ENSG00000117592	ENSMUSG00000026701	FBgn0033520	WBGene00021401	peroxiredoxin 6 [Source:HGNC Symbol;Acc:HGNC:16753]	peroxiredoxin 6 [Source:MGI Symbol;Acc:MGI:894320]		PeRoxireDoXin [Source:UniProtKB/TrEMBL;Acc:Q8MXT1]
811.1a	0.000614056	3.25008e-05	0.0620388	0.58044	0.981429	-0.0175538	-0.163229	0.0373856	0.00432536	ENSG00000162999	ENSMUSG00000027001	FBgn0083992	WBGene00021867	dual specificity phosphatase 19 [Source:HGNC Symbol;Acc:HGNC:18894]	dual specificity phosphatase 19 [Source:MGI Symbol;Acc:MGI:1915332]
1719	0.377389	0.877762	0.20399	0.469999	0.161443	-0.000267013	-0.11972	0.0535237	0.203773	ENSG00000170043	ENSMUSG00000049299	FBgn0260860	WBGene00077643	trafficking protein particle complex 1 [Source:HGNC Symbol;Acc:HGNC:19894]	trafficking protein particle complex 1 [Source:MGI Symbol;Acc:MGI:1098727]		TRansport Protein Particle [Source:UniProtKB/TrEMBL;Acc:A0A0K3ASD1]
5830	0.000972819	0.246003	0.00164679	0.0464143	0.10908	-0.00204973	-0.35783	-0.236945	-0.253341	ENSG00000087470	ENSMUSG00000022789	FBgn0026479	WBGene00001093	dynamin 1 like [Source:HGNC Symbol;Acc:HGNC:2973]	dynamin 1-like [Source:MGI Symbol;Acc:MGI:1921256]		Dynamin-Related Protein; Dynamin-related protein [Source:UniProtKB/TrEMBL;Acc:G5EDY8]
2588	8.40685e-10	0.000557773	2.03678e-05	7.11896e-05	0.222434	0.00716954	-0.49773	0.413457	-0.15446	ENSG00000129353	ENSMUSG00000057193	FBgn0039637	WBGene00018037	solute carrier family 44 member 2 [Source:HGNC Symbol;Acc:HGNC:17292]	solute carrier family 44, member 2 [Source:MGI Symbol;Acc:MGI:1915932]		Choline transporter-like protein 1 [Source:UniProtKB/Swiss-Prot;Acc:Q20026]
5044	0.0166468	0.0605	0.77919	0.00208308	0.892926	0.00306767	0.016375	-0.212083	-0.0169169	ENSG00000087157	ENSMUSG00000017715	FBgn0038649	WBGene00021677	phosphatidylglycerophosphate synthase 1 [Source:HGNC Symbol;Acc:HGNC:30029]	phosphatidylglycerophosphate synthase 1 [Source:MGI Symbol;Acc:MGI:1921701]		CDP-diacylglycerol--glycerol-3-phosphate 3-phosphatidyltransferase [Source:UniProtKB/TrEMBL;Acc:Q9BL79]
5246	7.77797e-08	9.93016e-07	0.00806322	0.0147179	0.24419	-0.00777846	0.286217	0.174912	-0.13078	ENSG00000151092	ENSMUSG00000021785	FBgn0033050	WBGene00010160	N-glycanase 1 [Source:HGNC Symbol;Acc:HGNC:17646]	N-glycanase 1 [Source:MGI Symbol;Acc:MGI:1913276]		Peptide-N(4)-(N-acetyl-beta-glucosaminyl)asparagine amidase [Source:UniProtKB/Swiss-Prot;Acc:Q9TW67]
2519	0.00615837	0.0075179	0.664876	0.0152904	0.295038	0.00444968	0.0237081	0.163421	0.102625	ENSG00000087087	ENSMUSG00000037364	FBgn0033062	WBGene00017085	serrate, RNA effector molecule [Source:HGNC Symbol;Acc:HGNC:24101]	serrate RNA effector molecule homolog (Arabidopsis) [Source:MGI Symbol;Acc:MGI:1933527]		Serrate RNA effector molecule homolog [Source:UniProtKB/Swiss-Prot;Acc:Q966L5]
554	2.60108e-06	1.82432e-07	0.0541364	0.172728	0.947883	-0.0119949	-0.132013	-0.117358	0.00666224	ENSG00000110917	ENSMUSG00000048578	FBgn0032916	WBGene00018423	malectin [Source:HGNC Symbol;Acc:HGNC:28973]	malectin [Source:MGI Symbol;Acc:MGI:1924015]
4133	0.00024333	1.52295e-05	0.134822	0.36785	0.481567	-0.00682332	-0.125233	0.0642672	-0.0989205	ENSG00000175110	ENSMUSG00000032459	FBgn0039555	WBGene00007564	mitochondrial ribosomal protein S22 [Source:HGNC Symbol;Acc:HGNC:14508]	mitochondrial ribosomal protein S22 [Source:MGI Symbol;Acc:MGI:1928137]		Mitochondrial Ribosomal Protein, Small [Source:UniProtKB/TrEMBL;Acc:Q9U3Q0]
4538	0.201467	0.513796	0.0360046	0.367247	0.600319	-0.00136514	0.203031	0.0680212	-0.0574735	ENSG00000197894	ENSMUSG00000028138	FBgn0011768	WBGene00019240	alcohol dehydrogenase 5 (class III), chi polypeptide [Source:HGNC Symbol;Acc:HGNC:253]	alcohol dehydrogenase 5 (class III), chi polypeptide [Source:MGI Symbol;Acc:MGI:87929]		Alcohol dehydrogenase class-3 [Source:UniProtKB/Swiss-Prot;Acc:Q17335]
4703	6.25928e-07	0.00139404	0.0397641	0.000137157	0.0409438	0.00400143	0.223658	0.348149	0.247781	ENSG00000203879	ENSMUSG00000021218	FBgn0004868	WBGene00001558	GDP dissociation inhibitor 1 [Source:HGNC Symbol;Acc:HGNC:4226]	guanosine diphosphate (GDP) dissociation inhibitor 2 [Source:MGI Symbol;Acc:MGI:99845]		Rab GDP dissociation inhibitor [Source:UniProtKB/TrEMBL;Acc:G5EBR1]
4486	0.0431445	0.00214711	0.566502	0.741415	0.381969	-0.00576975	-0.0456171	-0.0191524	-0.18882	ENSG00000259494	ENSMUSG00000030612	FBgn0035272	WBGene00021935	mitochondrial ribosomal protein L46 [Source:HGNC Symbol;Acc:HGNC:1192]	mitochondrial ribosomal protein L46 [Source:MGI Symbol;Acc:MGI:1914558]		Mitochondrial Ribosomal Protein, Large [Source:UniProtKB/TrEMBL;Acc:C0VXV6]
2782	4.66286e-07	3.01476e-09	0.189421	0.52394	0.741821	-0.00722056	0.0864011	-0.038583	-0.0267734	ENSG00000068912	ENSMUSG00000020311	FBgn0032398	WBGene00013667	endoplasmic reticulum lectin 1 [Source:HGNC Symbol;Acc:HGNC:25222]	endoplasmic reticulum lectin 1 [Source:MGI Symbol;Acc:MGI:1914003]
1488	0.172176	0.103594	1	0.78697	0.0379763	0.00923438	0.0461158	0.034114	1.00374	ENSG00000143797	ENSMUSG00000038732	FBgn0033476	WBGene00007446	membrane bound O-acyltransferase domain containing 2 [Source:HGNC Symbol;Acc:HGNC:25193]	membrane bound O-acyltransferase domain containing 1 [Source:MGI Symbol;Acc:MGI:2387184]		Lysophospholipid acyltransferase; Membrane Bound O-Acyl transferase, MBOAT [Source:UniProtKB/TrEMBL;Acc:G5EEY2]
4509	4.92693e-13	3.5374e-08	1.18072e-05	0.0011726	0.105542	-0.00763331	-0.58746	0.359369	0.171983	ENSG00000106636	ENSMUSG00000002741	FBgn0260858	WBGene00015164	YKT6 v-SNARE homolog [Source:HGNC Symbol;Acc:HGNC:16959]	YKT6 v-SNARE homolog (S. cerevisiae) [Source:MGI Symbol;Acc:MGI:1927550]		YKT6 (Yeast v-SNARE) homolog [Source:UniProtKB/TrEMBL;Acc:Q9TXZ9]
969	0.00120325	0.255292	0.0161533	0.00284819	0.228746	0.0017713	0.170564	0.284051	0.122298	ENSG00000137154	ENSMUSG00000028495	FBgn0261592	WBGene00004475	ribosomal protein S6 [Source:HGNC Symbol;Acc:HGNC:10429]	ribosomal protein S6 [Source:MGI Symbol;Acc:MGI:98159]		40S ribosomal protein S6 [Source:UniProtKB/Swiss-Prot;Acc:Q9NEN6]
2529	8.10052e-05	0.00307631	0.0376277	0.0581544	0.0141167	-0.00384269	-0.17718	0.117606	-0.281449	ENSG00000101346	ENSMUSG00000046020	FBgn0033901	WBGene00015793	protein O-fucosyltransferase 1 [Source:HGNC Symbol;Acc:HGNC:14988]	protein O-fucosyltransferase 1 [Source:MGI Symbol;Acc:MGI:2153207]		GDP-fucose protein O-fucosyltransferase 1 [Source:UniProtKB/Swiss-Prot;Acc:Q18014]
5028	8.10988e-06	0.952083	0.109613	0.00018474	0.000317183	-7.2401e-05	0.15945	-0.517922	-0.468737	ENSG00000163479	ENSMUSG00000041355	FBgn0011016	WBGene00010678	signal sequence receptor subunit 2 [Source:HGNC Symbol;Acc:HGNC:11324]	signal sequence receptor, beta [Source:MGI Symbol;Acc:MGI:1913506]		Translocon-associated protein subunit beta [Source:UniProtKB/TrEMBL;Acc:Q21352]
1087	2.24476e-09	0.1413	0.255741	4.66222e-06	3.18163e-06	0.010314	0.226403	0.597576	-1.57245	ENSG00000145626	ENSMUSG00000090145	FBgn0040256	WBGene00015695	UDP glycosyltransferase family 3 member A1 [Source:HGNC Symbol;Acc:HGNC:26625]	UDP glucuronosyltransferase 1 family, polypeptide A6B [Source:MGI Symbol;Acc:MGI:3580629]		UDP-glucuronosyltransferase [Source:UniProtKB/TrEMBL;Acc:H2KYQ0]
75	2.37122e-05	0.000157201	0.266174	0.000735836	0.706812	0.00678329	-0.082355	0.292718	-0.0290868	ENSG00000104859	ENSMUSG00000061028	FBgn0039215	WBGene00009200	CLK4 associating serine/arginine rich protein [Source:HGNC Symbol;Acc:HGNC:17731]	CLK4-associating serine/arginine rich protein [Source:MGI Symbol;Acc:MGI:1855695]
1663	0.139775	0.225689	0.98365	0.0187289	0.522245	-0.00407102	-0.00150195	-0.286907	0.0563944	ENSG00000137502	ENSMUSG00000030643	FBgn0031882	WBGene00004282	RAB30, member RAS oncogene family [Source:HGNC Symbol;Acc:HGNC:9770]	RAB30, member RAS oncogene family [Source:MGI Symbol;Acc:MGI:1923235]		RAB family [Source:UniProtKB/TrEMBL;Acc:Q9XWZ3]
3172	0.285119	0.0459119	0.524448	0.339871	0.946366	-0.00369188	0.0533576	-0.0808106	-0.00559306	ENSG00000162813	ENSMUSG00000026617	FBgn0039698	WBGene00044063	3'(2'), 5'-bisphosphate nucleotidase 1 [Source:HGNC Symbol;Acc:HGNC:1096]	bisphosphate 3'-nucleotidase 1 [Source:MGI Symbol;Acc:MGI:1338800]		3'(2'), 5'-BisPhosphate NucleoTidase 1 homolog [Source:UniProtKB/TrEMBL;Acc:Q23493]
508	0.0641606	0.0987728	0.437589	0.0741797	0.195324	0.0089646	0.0955216	-0.434406	0.203683	ENSG00000198910	ENSMUSG00000030077	FBgn0264975	WBGene00002243	L1 cell adhesion molecule [Source:HGNC Symbol;Acc:HGNC:6470]	cell adhesion molecule L1-like [Source:MGI Symbol;Acc:MGI:1098266]		Immunoglobulin domain-containing protein Y54G2A.25; L1 CAM ADhesion molecule homolog; LAD-2 long isoform [Source:UniProtKB/TrEMBL;Acc:G5ECX2]
1031	0.000233276	0.0292636	0.00631166	0.359139	0.00520575	-0.0050616	0.312646	-0.0818118	0.620239	ENSG00000123178	ENSMUSG00000021930	FBgn0038564	WBGene00008939	SPRY domain containing 7 [Source:HGNC Symbol;Acc:HGNC:14297]	SPRY domain containing 7 [Source:MGI Symbol;Acc:MGI:1913924]
2485	3.86449e-05	3.08627e-05	0.004507	0.813912	0.34441	0.0269637	0.413411	0.0771911	0.161319	ENSG00000169750	ENSMUSG00000001847	FBgn0014011	WBGene00000424	Rac family small GTPase 3 [Source:HGNC Symbol;Acc:HGNC:9803]	RAS-related C3 botulinum substrate 1 [Source:MGI Symbol;Acc:MGI:97845]		Ras-related protein ced-10 [Source:UniProtKB/Swiss-Prot;Acc:Q03206]
782	0.00675503	0.727687	0.387752	0.000723415	0.125045	0.000560676	-0.0519645	0.217255	0.31682	ENSG00000112306	ENSMUSG00000067038	FBgn0260441	WBGene00004481	ribosomal protein S12 [Source:HGNC Symbol;Acc:HGNC:10385]	ribosomal protein S12, pseudogene 3 [Source:MGI Symbol;Acc:MGI:3704503]		40S ribosomal protein S12 [Source:UniProtKB/Swiss-Prot;Acc:P49196]
4122	7.0226e-09	0.000211106	2.09814e-05	0.000638016	0.677953	-0.00722271	-0.467899	-0.325993	-0.210007	ENSG00000132305	ENSMUSG00000052337	FBgn0019960	WBGene00020511	inner membrane mitochondrial protein [Source:HGNC Symbol;Acc:HGNC:6047]	inner membrane protein, mitochondrial [Source:MGI Symbol;Acc:MGI:1923864]		MICOS complex subunit MIC60-1 [Source:UniProtKB/Swiss-Prot;Acc:Q22505]
1459	0.0149698	0.0230054	0.0428712	0.144261	0.531514	0.00599577	-0.123171	0.0881879	-0.13019	ENSG00000111602	ENSMUSG00000039994	FBgn0038118	WBGene00006571	timeless circadian regulator [Source:HGNC Symbol;Acc:HGNC:11813]	timeless circadian clock 1 [Source:MGI Symbol;Acc:MGI:1321393]		Protein timeless homolog [Source:UniProtKB/Swiss-Prot;Acc:G5EDN3]
1728	0.0673613	0.186019	0.650087	0.0188492	0.296063	-0.00255605	-0.0604149	0.141236	-0.164454	ENSG00000108344	ENSMUSG00000017221	FBgn0261396	WBGene00004460	proteasome 26S subunit, non-ATPase 3 [Source:HGNC Symbol;Acc:HGNC:9560]	proteasome (prosome, macropain) 26S subunit, non-ATPase, 3 [Source:MGI Symbol;Acc:MGI:98858]		26S proteasome non-ATPase regulatory subunit 3 [Source:UniProtKB/Swiss-Prot;Acc:Q04908]
4518	0.103538	0.0294703	0.424031	1	0.106184	0.00634293	-0.0684947	0.0402482	0.538351	ENSG00000134627	ENSMUSG00000029423	FBgn0004872	WBGene00004179	piwi like RNA-mediated gene silencing 4 [Source:HGNC Symbol;Acc:HGNC:18444]	piwi-like RNA-mediated gene silencing 1 [Source:MGI Symbol;Acc:MGI:1928897]		Piwi-like protein [Source:UniProtKB/TrEMBL;Acc:Q17567]
4420	0.000184764	0.239235	0.0146846	0.00261699	0.0282085	-0.00580769	0.287729	0.197962	0.57256	ENSG00000076555	ENSMUSG00000042010	FBgn0033246	WBGene00012131	acetyl-CoA carboxylase beta [Source:HGNC Symbol;Acc:HGNC:85]	acetyl-Coenzyme A carboxylase beta [Source:MGI Symbol;Acc:MGI:2140940]
346	7.89021e-08	0.00643381	0.0781664	1.54667e-07	0.376018	-0.00557571	-0.144328	-0.530907	-0.150348	ENSG00000116459	ENSMUSG00000000563	FBgn0019644	WBGene00000207	ATP synthase, H+ transporting, mitochondrial Fo complex subunit B1 [Source:HGNC Symbol;Acc:HGNC:840]	ATP synthase, H+ transporting, mitochondrial F0 complex, subunit B1 [Source:MGI Symbol;Acc:MGI:1100495]		ATP Synthase B homolog [Source:UniProtKB/TrEMBL;Acc:Q19126]
5417	0.0203797	0.0404859	0.219827	0.220893	0.0592628	-0.00592594	0.0830135	0.0708465	-0.379301	ENSG00000040531	ENSMUSG00000005949	FBgn0039045	WBGene00008052	cystinosin, lysosomal cystine transporter [Source:HGNC Symbol;Acc:HGNC:2518]	cystinosis, nephropathic [Source:MGI Symbol;Acc:MGI:1932872]		Cystinosin homolog [Source:UniProtKB/Swiss-Prot;Acc:Q09500]
4498	0.000103464	0.0803432	0.00313481	0.470074	0.00107981	-0.00330017	0.193043	-0.0714394	0.85183	ENSG00000103351	ENSMUSG00000014232	FBgn0031196	WBGene00001119	clusterin associated protein 1 [Source:HGNC Symbol;Acc:HGNC:19009]	clusterin associated protein 1 [Source:MGI Symbol;Acc:MGI:1924029]		Clusterin-associated protein 1 homolog [Source:UniProtKB/Swiss-Prot;Acc:Q6I6D4]
2015	7.57621e-05	0.00801365	0.0801042	0.00045103	0.302705	-0.00488162	-0.185739	-0.289981	0.208227	ENSG00000134809	ENSMUSG00000027076	FBgn0027360	WBGene00006573	translocase of inner mitochondrial membrane 10 [Source:HGNC Symbol;Acc:HGNC:11814]	translocase of inner mitochondrial membrane 10 [Source:MGI Symbol;Acc:MGI:1353429]		Mitochondrial import inner membrane translocase subunit Tim10 [Source:UniProtKB/Swiss-Prot;Acc:Q9Y0V6]
2853	0.000388859	0.726404	0.0021002	0.00793815	0.053631	-0.000449773	0.224805	0.171558	0.299619	ENSG00000140259	ENSMUSG00000068479	FBgn0035294	WBGene00009671	microfibril associated protein 1 [Source:HGNC Symbol;Acc:HGNC:7032]	microfibrillar-associated protein 1A [Source:MGI Symbol;Acc:MGI:1914782]		Microfibrillar-associated protein 1 [Source:UniProtKB/Swiss-Prot;Acc:Q93712]
1679	0.373735	0.530829	0.233503	0.33728	0.31843	-0.000730813	0.0773251	-0.0621028	-0.306385	ENSG00000148606	ENSMUSG00000025280	FBgn0030687	WBGene00004411	RNA polymerase III subunit A [Source:HGNC Symbol;Acc:HGNC:30074]	polymerase (RNA) III (DNA directed) polypeptide A [Source:MGI Symbol;Acc:MGI:2681836]		DNA-directed RNA polymerase subunit [Source:UniProtKB/TrEMBL;Acc:Q18566]
4438	0.00325717	0.000664455	0.0305246	0.762473	0.62788	-0.0204727	0.229529	-0.018174	-0.0711572	ENSG00000074211	ENSMUSG00000022052	FBgn0004889	WBGene00006352	protein phosphatase 2 regulatory subunit Bgamma [Source:HGNC Symbol;Acc:HGNC:9306]	protein phosphatase 2, regulatory subunit B, alpha [Source:MGI Symbol;Acc:MGI:1919228]		Serine/threonine-protein phosphatase 2A regulatory subunit sur-6 [Source:UniProtKB/Swiss-Prot;Acc:G5EDR3]
1465	0.00269441	0.785571	0.0848782	0.000811767	0.140056	0.00215873	0.10875	0.291764	0.340522	ENSG00000233927	ENSMUSG00000067288	FBgn0030136	WBGene00004497	ribosomal protein S28 [Source:HGNC Symbol;Acc:HGNC:10418]	ribosomal protein S28 [Source:MGI Symbol;Acc:MGI:1859516]		40S ribosomal protein S28 [Source:UniProtKB/Swiss-Prot;Acc:Q95Y04]
3144.1a	1.37791e-06	0.0116864	0.864534	0.000942885	8.12086e-05	-0.00544183	0.0817671	0.240047	0.471068	ENSG00000128595	ENSMUSG00000005973	FBgn0025682	WBGene00019760	calumenin [Source:HGNC Symbol;Acc:HGNC:1458]	reticulocalbin 1 [Source:MGI Symbol;Acc:MGI:104559]		CALUmenin (Calcium-binding protein) homolog; Calumenin-like protein [Source:UniProtKB/TrEMBL;Acc:G5EBH7]
5336	0.0512683	0.788236	0.0387475	0.0533893	0.273279	-0.000340499	0.262692	0.110623	0.118279	ENSG00000113141	ENSMUSG00000024474	FBgn0037660	WBGene00004896	IK cytokine [Source:HGNC Symbol;Acc:HGNC:5958]	IK cytokine [Source:MGI Symbol;Acc:MGI:1345142]		Suppressor of Mec and Unc defects [Source:UniProtKB/TrEMBL;Acc:Q9N4U5]
3099	4.10431e-05	0.437367	1.29541e-05	0.0724634	0.102078	-0.00186455	-0.342781	-0.13754	0.515088	ENSG00000197150	ENSMUSG00000028973	FBgn0030403	WBGene00001816	ATP binding cassette subfamily B member 8 [Source:HGNC Symbol;Acc:HGNC:49]	ATP-binding cassette, sub-family B (MDR/TAP), member 8 [Source:MGI Symbol;Acc:MGI:1351667]		HAlF transporter (PGP related) [Source:UniProtKB/TrEMBL;Acc:V6CLQ7]
1288.1b	0.116867	0.0759075	0.22822	0.107949	0.863558	0.00547989	-0.119535	-0.155894	-0.0158334	ENSG00000123374	ENSMUSG00000019942	FBgn0004106	WBGene00000405	cyclin dependent kinase 2 [Source:HGNC Symbol;Acc:HGNC:1771]	cyclin-dependent kinase 1 [Source:MGI Symbol;Acc:MGI:88351]		Cyclin-dependent kinase 1 [Source:UniProtKB/Swiss-Prot;Acc:P34556]
1611	1.22638e-06	0.000114891	0.000714201	0.0123711	0.666012	-0.00733537	-0.294264	-0.226821	0.102665	ENSG00000205981	ENSMUSG00000022013	FBgn0036173	WBGene00001039	DnaJ heat shock protein family (Hsp40) member C19 [Source:HGNC Symbol;Acc:HGNC:30528]	DnaJ heat shock protein family (Hsp40) member C15 [Source:MGI Symbol;Acc:MGI:1913398]		Mitochondrial import inner membrane translocase subunit TIM14 [Source:UniProtKB/Swiss-Prot;Acc:P91454]
4885	7.06466e-05	0.0173	3.10996e-05	0.586743	0.255142	-0.00362134	-0.398965	0.0480095	-0.219999	ENSG00000006715	ENSMUSG00000041236	FBgn0002566	WBGene00017974	VPS41, HOPS complex subunit [Source:HGNC Symbol;Acc:HGNC:12713]	VPS41 HOPS complex subunit [Source:MGI Symbol;Acc:MGI:1929215]		Vacuolar protein sorting-associated protein 41 homolog [Source:UniProtKB/Swiss-Prot;Acc:Q19954]
6004	1.06553e-05	0.495221	0.000227766	0.0058567	0.0127678	0.00116938	0.619843	0.328116	-0.359331	ENSG00000033170	ENSMUSG00000021065	FBgn0030327	WBGene00001508	fucosyltransferase 8 [Source:HGNC Symbol;Acc:HGNC:4019]	fucosyltransferase 8 [Source:MGI Symbol;Acc:MGI:1858901]		Alpha-(1,6)-fucosyltransferase [Source:UniProtKB/Swiss-Prot;Acc:G5EFE7]
6169	0.000221604	0.169297	0.110993	0.185427	9.30418e-05	0.00325013	-0.14779	0.0771926	1.03391	ENSG00000162733	ENSMUSG00000026674	FBgn0053531	WBGene00017381	discoidin domain receptor tyrosine kinase 2 [Source:HGNC Symbol;Acc:HGNC:2731]	discoidin domain receptor family, member 2 [Source:MGI Symbol;Acc:MGI:1345277]		Discoidin domain-containing receptor tyrosine kinase B [Source:UniProtKB/Swiss-Prot;Acc:Q95ZV7]
1201	0.0346572	0.470313	0.00108328	0.680326	0.720095	-0.00124703	-0.268241	-0.0231323	0.0280296	ENSG00000163159	ENSMUSG00000008958	FBgn0032321	WBGene00007645	vacuolar protein sorting 72 homolog [Source:HGNC Symbol;Acc:HGNC:11644]	vacuolar protein sorting 72 [Source:MGI Symbol;Acc:MGI:1202305]
4712	1.12089e-07	1.38975e-07	0.0522188	0.656349	0.00914808	0.00796309	0.189327	-0.0373421	0.330873	ENSG00000088038	ENSMUSG00000035632	FBgn0033029	WBGene00003826	CCR4-NOT transcription complex subunit 3 [Source:HGNC Symbol;Acc:HGNC:7879]	CCR4-NOT transcription complex, subunit 3 [Source:MGI Symbol;Acc:MGI:2385261]		NOT-Like (Yeast CCR4/NOT complex component) [Source:UniProtKB/TrEMBL;Acc:G5EFX8]
3774	0.0202329	0.0452496	0.0227462	0.218546	0.512684	-0.00299614	-0.196162	0.104745	-0.16689	ENSG00000103051	ENSMUSG00000031753	FBgn0032258	WBGene00021784	component of oligomeric golgi complex 4 [Source:HGNC Symbol;Acc:HGNC:18620]	component of oligomeric golgi complex 4 [Source:MGI Symbol;Acc:MGI:2142808]		Conserved oligomeric Golgi complex subunit 4 [Source:UniProtKB/Swiss-Prot;Acc:Q95XZ0]
5744	1.40285e-07	0.000500034	0.0105367	9.08844e-05	0.11746	0.0138951	-0.155541	-0.283043	0.341298	ENSG00000128849	ENSMUSG00000032232	FBgn0261015	WBGene00004161	cingulin like 1 [Source:HGNC Symbol;Acc:HGNC:25931]	cingulin-like 1 [Source:MGI Symbol;Acc:MGI:1915428]		Prion-like-(Q/N-rich)-domain-bearing protein [Source:UniProtKB/TrEMBL;Acc:A0A0K3AU63]
4127	0.00034847	0.047958	0.0178254	0.762605	0.000869509	-0.00293501	0.195223	0.0160186	0.366863	ENSG00000084092	ENSMUSG00000036285	FBgn0034307	WBGene00013001	nitric oxide associated 1 [Source:HGNC Symbol;Acc:HGNC:28473]	nitric oxide associated 1 [Source:MGI Symbol;Acc:MGI:1914306]
4685	0.584912	0.897146	0.604074	0.404996	0.171557	-0.000283542	0.0268636	-0.0870066	-0.150488	ENSG00000205060	ENSMUSG00000018999	FBgn0029849	WBGene00017480	solute carrier family 35 member B4 [Source:HGNC Symbol;Acc:HGNC:20584]	solute carrier family 35, member B4 [Source:MGI Symbol;Acc:MGI:1931249]		Nucleotide Sugar TransPorter family [Source:UniProtKB/TrEMBL;Acc:Q336L5]
2110.1a	0.0451	0.276842	0.00520853	0.630603	0.404602	-0.00259627	-0.24527	0.0285668	0.125986	ENSG00000077348	ENSMUSG00000061286	FBgn0037815	WBGene00000798	exosome component 5 [Source:HGNC Symbol;Acc:HGNC:24662]	exosome component 5 [Source:MGI Symbol;Acc:MGI:107889]		Cell death-related nuclease 5; Cell-death-Related Nuclease [Source:UniProtKB/TrEMBL;Acc:G5EG59]
1487	2.16886e-05	9.47692e-06	0.507068	0.00860613	0.473228	-0.00673488	0.094709	-0.220068	0.0877418	ENSG00000138381	ENSMUSG00000026095	FBgn0032997	WBGene00010889	asparagine synthetase domain containing 1 [Source:HGNC Symbol;Acc:HGNC:24910]	asparagine synthetase domain containing 1 [Source:MGI Symbol;Acc:MGI:1917646]
1374	0.0152476	0.0631517	0.486343	0.0148247	0.170392	0.00407768	-0.0397782	0.210121	0.303585	ENSG00000130255	ENSMUSG00000057863	FBgn0002579	WBGene00004450	ribosomal protein L36 [Source:HGNC Symbol;Acc:HGNC:13631]	ribosomal protein L36 [Source:MGI Symbol;Acc:MGI:1860603]		60S ribosomal protein L36 [Source:UniProtKB/Swiss-Prot;Acc:P49181]
3396	0.00049836	0.316297	4.44868e-06	0.879276	0.714985	-0.00144183	-0.58511	0.0101432	-0.0467326	ENSG00000100023	ENSMUSG00000022771	FBgn0034109	WBGene00000880	peptidylprolyl isomerase like 2 [Source:HGNC Symbol;Acc:HGNC:9261]	peptidylprolyl isomerase (cyclophilin)-like 2 [Source:MGI Symbol;Acc:MGI:2447857]		Peptidyl-prolyl cis-trans isomerase 4 [Source:UniProtKB/Swiss-Prot;Acc:P52012]
2766	1.10386e-06	0.0296939	1.23666e-06	0.0778025	0.209536	-0.00317547	-0.572714	-0.169657	0.175582	ENSG00000162735	ENSMUSG00000003464	FBgn0032407	WBGene00004201	peroxisomal biogenesis factor 19 [Source:HGNC Symbol;Acc:HGNC:9713]	peroxisomal biogenesis factor 19 [Source:MGI Symbol;Acc:MGI:1334458]		Putative peroxisomal biogenesis factor 19 [Source:UniProtKB/Swiss-Prot;Acc:P34453]
4734	4.48854e-06	0.00427125	0.00340113	0.000292446	0.719244	-0.00865108	0.27593	0.336586	-0.107443	ENSG00000105357	ENSMUSG00000022443	FBgn0265434	WBGene00003776	myosin heavy chain 14 [Source:HGNC Symbol;Acc:HGNC:23212]	myosin, heavy polypeptide 9, non-muscle [Source:MGI Symbol;Acc:MGI:107717]		Non-muscle MYosin [Source:UniProtKB/TrEMBL;Acc:Q20641]
792	0.00323651	0.962937	0.000264382	0.0412315	0.917369	-0.000116999	-0.437221	-0.157543	-0.0109689	ENSG00000099795	ENSMUSG00000033938	FBgn0030605	WBGene00008414	NADH:ubiquinone oxidoreductase subunit B7 [Source:HGNC Symbol;Acc:HGNC:7702]	NADH dehydrogenase (ubiquinone) 1 beta subcomplex, 7 [Source:MGI Symbol;Acc:MGI:1914166]		NADH dehydrogenase [ubiquinone] 1 beta subcomplex subunit 7 [Source:UniProtKB/Swiss-Prot;Acc:P90789]
5019	4.59137e-07	0.0325215	0.00127323	5.52171e-05	0.0953692	-0.00360715	-0.30346	0.334868	-0.190597	ENSG00000111897	ENSMUSG00000019877	FBgn0028399	WBGene00011250	serine incorporator 1 [Source:HGNC Symbol;Acc:HGNC:13464]	serine incorporator 1 [Source:MGI Symbol;Acc:MGI:1926228]
2972	0.00195363	0.00285278	0.0952077	0.0481097	0.382561	-0.0042244	0.0860261	-0.165772	0.130408	ENSG00000162928	ENSMUSG00000020283	FBgn0033812	WBGene00004198	peroxisomal biogenesis factor 13 [Source:HGNC Symbol;Acc:HGNC:8855]	peroxisomal biogenesis factor 13 [Source:MGI Symbol;Acc:MGI:1919379]		Probable peroxisomal membrane protein PEX13 [Source:UniProtKB/Swiss-Prot;Acc:Q19951]
4346	0.0133816	0.0306394	0.0238389	0.240321	0.368802	-0.00486688	0.175034	0.0752949	0.16429	ENSG00000104343	ENSMUSG00000025939	FBgn0033544	WBGene00006711	ubiquitin conjugating enzyme E2 W [Source:HGNC Symbol;Acc:HGNC:25616]	ubiquitin-conjugating enzyme E2W (putative) [Source:MGI Symbol;Acc:MGI:1914049]		UBiquitin Conjugating enzyme [Source:UniProtKB/TrEMBL;Acc:Q9XWF6]
2975	4.72738e-06	0.264877	0.00238007	1.42797e-05	0.360649	-0.00208997	-0.240652	-0.303832	-0.0872425	ENSG00000125445	ENSMUSG00000046756	FBgn0032236	WBGene00013324	mitochondrial ribosomal protein S7 [Source:HGNC Symbol;Acc:HGNC:14499]	mitchondrial ribosomal protein S7 [Source:MGI Symbol;Acc:MGI:1354367]		28S ribosomal protein S7, mitochondrial [Source:UniProtKB/Swiss-Prot;Acc:Q95Q11]
3966	0.0617769	0.146888	0.0502505	0.126242	0.634265	0.00243352	0.207248	0.11843	-0.0343379	ENSG00000123737	ENSMUSG00000027714	FBgn0030789	WBGene00018154	exosome component 9 [Source:HGNC Symbol;Acc:HGNC:9137]	exosome component 9 [Source:MGI Symbol;Acc:MGI:1355319]		EXOSome (Multiexonuclease complex) component [Source:UniProtKB/TrEMBL;Acc:Q20128]
4197	0.00400378	0.132941	0.000413337	0.770923	0.300568	0.00230164	-0.385016	0.0216323	0.251923	ENSG00000213465	ENSMUSG00000024944	FBgn0004908	WBGene00001358	ADP ribosylation factor like GTPase 2 [Source:HGNC Symbol;Acc:HGNC:693]	ADP-ribosylation factor-like 2 [Source:MGI Symbol;Acc:MGI:1928393]		ADP-ribosylation factor-like protein 2 [Source:UniProtKB/Swiss-Prot;Acc:Q19705]
1318	0.00209504	0.00474789	0.00454824	0.428202	0.591628	-0.00404241	-0.365377	-0.0492952	0.0665871	ENSG00000137522	ENSMUSG00000070426	FBgn0030873	WBGene00007626	ring finger protein 121 [Source:HGNC Symbol;Acc:HGNC:21070]	ring finger protein 121 [Source:MGI Symbol;Acc:MGI:1922462]		RING finger protein 121 [Source:RefSeq peptide;Acc:NP_497832]
4135.1b	0.000148297	0.00881531	0.348725	0.155192	0.000415397	0.00429562	-0.0794081	0.102948	0.383881	ENSG00000158604	ENSMUSG00000004394	FBgn0069242	WBGene00013360	transmembrane p24 trafficking protein 4 [Source:HGNC Symbol;Acc:HGNC:22301]	transmembrane p24 trafficking protein 4 [Source:MGI Symbol;Acc:MGI:1915070]
2695.1c	0.00545514	0.290389	0.00892713	0.148421	0.0498498	0.00307741	0.181306	-0.110431	-0.307245	ENSG00000171132	ENSMUSG00000045038	FBgn0003093	WBGene00004032	protein kinase C epsilon [Source:HGNC Symbol;Acc:HGNC:9401]	protein kinase C, epsilon [Source:MGI Symbol;Acc:MGI:97599]		Protein kinase C-like 1B [Source:UniProtKB/Swiss-Prot;Acc:P34885]
3895.1c	0.00938129	0.711884	0.0914403	0.0705702	0.00865985	-0.0014091	0.141819	-0.141546	0.253301	ENSG00000167136	ENSMUSG00000015337	FBgn0033690	WBGene00000787	endonuclease G [Source:HGNC Symbol;Acc:HGNC:3346]	endonuclease G [Source:MGI Symbol;Acc:MGI:1261433]		Endonuclease G, mitochondrial [Source:UniProtKB/Swiss-Prot;Acc:Q95NM6]
5510	2.24503e-06	0.00343848	0.000315049	0.834426	0.00150743	0.00396489	0.260418	0.0119383	0.424133	ENSG00000171634	ENSMUSG00000040481	FBgn0000541	WBGene00009180	bromodomain PHD finger transcription factor [Source:HGNC Symbol;Acc:HGNC:3581]	bromodomain PHD finger transcription factor [Source:MGI Symbol;Acc:MGI:2444008]		Nucleosome-remodeling factor subunit NURF301-like [Source:UniProtKB/Swiss-Prot;Acc:Q6BER5]
5569	6.97842e-06	0.171341	0.379542	0.00447811	1.7599e-05	-0.00850629	-0.0585625	-0.30586	1.35568	ENSG00000100027	ENSMUSG00000022773	FBgn0030183	WBGene00009503	yippee like 1 [Source:HGNC Symbol;Acc:HGNC:12845]	yippee-like 1 (Drosophila) [Source:MGI Symbol;Acc:MGI:1913303]		Protein yippee-like F37A8.5 [Source:UniProtKB/Swiss-Prot;Acc:Q9U3G6]
2660	4.62377e-07	0.0591991	0.001132	2.46493e-05	0.133076	0.00285756	-0.30507	0.426548	0.316474	ENSG00000104129	ENSMUSG00000034278	FBgn0037882	WBGene00001040	DnaJ heat shock protein family (Hsp40) member C17 [Source:HGNC Symbol;Acc:HGNC:25556]	DnaJ heat shock protein family (Hsp40) member C17 [Source:MGI Symbol;Acc:MGI:1916658]		DNaJ domain (Prokaryotic heat shock protein) [Source:UniProtKB/TrEMBL;Acc:O17002]
3416	0.000286448	0.00421069	0.0149692	0.864049	0.008167	-0.0063295	0.375267	0.0161717	0.436906	ENSG00000133818	ENSMUSG00000055723	FBgn0003206	WBGene00004311	RAS related 2 [Source:HGNC Symbol;Acc:HGNC:17271]	related RAS viral (r-ras) oncogene 2 [Source:MGI Symbol;Acc:MGI:1914172]		GTP binding protein; R-RAS related [Source:UniProtKB/TrEMBL;Acc:G5EGA7]
5974	3.66456e-08	1	1.63617e-07	0.00315529	0.0237833	0.00117454	-0.828987	0.322741	-0.227042	ENSG00000168439	ENSMUSG00000024966	FBgn0024352	WBGene00019983	stress induced phosphoprotein 1 [Source:HGNC Symbol;Acc:HGNC:11387]	stress-induced phosphoprotein 1 [Source:MGI Symbol;Acc:MGI:109130]		Stress-induced-phosphoprotein 1 [Source:UniProtKB/Swiss-Prot;Acc:O16259]
210.1b	2.23857e-08	0.165175	0.407694	6.41963e-08	0.00162911	0.0117577	-0.226363	-1.28862	-0.776793	ENSG00000005187	ENSMUSG00000015016	FBgn0033733	WBGene00007228	acyl-CoA synthetase medium chain family member 3 [Source:HGNC Symbol;Acc:HGNC:10522]	acyl-CoA synthetase family member 3 [Source:MGI Symbol;Acc:MGI:2182591]		Fatty Acid CoA Synthetase family [Source:UniProtKB/TrEMBL;Acc:Q17577]
4196	0.345598	0.45428	0.0600859	0.426454	0.973146	0.0014601	-0.127203	-0.0561966	0.00266686	ENSG00000165501	ENSMUSG00000034883	FBgn0010398	WBGene00018016	leucine rich repeat protein 1 [Source:HGNC Symbol;Acc:HGNC:19742]	leucine rich repeat protein 1 [Source:MGI Symbol;Acc:MGI:1916956]		Leucine-Rich Repeat protein [Source:UniProtKB/TrEMBL;Acc:Q19988]
2378	0.000465452	0.000319125	0.37276	0.0672109	0.101604	0.00729736	0.0834573	-0.141114	0.132252	ENSG00000161265	ENSMUSG00000061613	FBgn0017457	WBGene00006698	U2 small nuclear RNA auxiliary factor 1 like 4 [Source:HGNC Symbol;Acc:HGNC:23020]	U2 small nuclear ribonucleoprotein auxiliary factor (U2AF) 1 [Source:MGI Symbol;Acc:MGI:98884]		U2AF splicing factor [Source:UniProtKB/TrEMBL;Acc:Q9U2U0]
1739	0.00055502	0.000293184	0.356937	0.0129591	0.746255	-0.00991806	0.105737	-0.187099	-0.0348804	ENSG00000171503	ENSMUSG00000027809	FBgn0033465	WBGene00002855	electron transfer flavoprotein dehydrogenase [Source:HGNC Symbol;Acc:HGNC:3483]	electron transferring flavoprotein, dehydrogenase [Source:MGI Symbol;Acc:MGI:106100]		Electron transfer flavoprotein-ubiquinone oxidoreductase, mitochondrial [Source:UniProtKB/Swiss-Prot;Acc:Q11190]
4766.1a	0.0707091	0.0101749	0.118935	0.993571	0.604863	0.00690039	0.120768	-0.000461727	-0.0613197	ENSG00000100316	ENSMUSG00000060036	FBgn0020910	WBGene00004414	ribosomal protein L3 [Source:HGNC Symbol;Acc:HGNC:10332]	ribosomal protein L3 [Source:MGI Symbol;Acc:MGI:1351605]		60S ribosomal protein L3 [Source:UniProtKB/Swiss-Prot;Acc:P50880]
1356	0.0137823	0.0838205	0.0214844	0.377618	0.0991633	0.00395407	-0.153284	0.0498188	-0.586429	ENSG00000054118	ENSMUSG00000043962	FBgn0050389	WBGene00017066	thyroid hormone receptor associated protein 3 [Source:HGNC Symbol;Acc:HGNC:22964]	thyroid hormone receptor associated protein 3 [Source:MGI Symbol;Acc:MGI:2442637]		MACOilin homolog [Source:UniProtKB/TrEMBL;Acc:P91193]
5441	0.00662649	0.000379409	0.22506	0.404473	0.720216	0.0275586	-0.121025	0.0613565	-0.0887047	ENSG00000065361	ENSMUSG00000062312	FBgn0003731	WBGene00002299	erb-b2 receptor tyrosine kinase 3 [Source:HGNC Symbol;Acc:HGNC:3431]	erb-b2 receptor tyrosine kinase 2 [Source:MGI Symbol;Acc:MGI:95410]		Receptor tyrosine-protein kinase let-23 [Source:UniProtKB/Swiss-Prot;Acc:P24348]
4294	0.00171866	0.138198	0.00284652	0.0169231	0.63672	0.00370701	0.301736	-0.13092	-0.108653	ENSG00000183878	ENSMUSG00000068457	FBgn0260749	WBGene00017046	ubiquitously transcribed tetratricopeptide repeat containing, Y-linked [Source:HGNC Symbol;Acc:HGNC:12638]	ubiquitously transcribed tetratricopeptide repeat gene, Y chromosome [Source:MGI Symbol;Acc:MGI:894810]		UTX (Ubiquitously transcribed TPR on X) homolog [Source:UniProtKB/TrEMBL;Acc:A0A131MBT2]
3524	7.90999e-05	0.684067	0.00487707	0.000213813	0.129437	-0.000704134	0.259935	0.386978	0.324563	ENSG00000232112	ENSMUSG00000091537	FBgn0040973	WBGene00009880	translation machinery associated 7 homolog [Source:HGNC Symbol;Acc:HGNC:26932]	translational machinery associated 7 [Source:MGI Symbol;Acc:MGI:1913417]		Translation machinery-associated protein 7 homolog [Source:UniProtKB/Swiss-Prot;Acc:Q20588]
2189	0.0292448	0.921322	0.00416941	0.628467	0.0808086	0.00016249	-0.224681	0.0404849	-0.302267	ENSG00000115211	ENSMUSG00000029145	FBgn0034858	WBGene00008670	eukaryotic translation initiation factor 2B subunit delta [Source:HGNC Symbol;Acc:HGNC:3260]	eukaryotic translation initiation factor 2B, subunit 4 delta [Source:MGI Symbol;Acc:MGI:95300]		Eukaryotic Initiation Factor [Source:UniProtKB/TrEMBL;Acc:G5EFF9]
5409	2.21308e-06	0.967758	0.516662	6.75002e-09	0.39706	-5.62297e-05	0.0476225	0.965976	-0.18844	ENSG00000132383	ENSMUSG00000000751	FBgn0010173	WBGene00017546	replication protein A1 [Source:HGNC Symbol;Acc:HGNC:10289]	replication protein A1 [Source:MGI Symbol;Acc:MGI:1915525]		Probable replication factor A 73 kDa subunit [Source:UniProtKB/Swiss-Prot;Acc:Q19537]
5290	0.0941847	0.0372856	0.121478	0.429009	0.586794	-0.00371809	0.143027	-0.0631528	0.0612886	ENSG00000171135	ENSMUSG00000051256	FBgn0037374	WBGene00010579	jagunal homolog 1 [Source:HGNC Symbol;Acc:HGNC:26926]	jagunal homolog 1 [Source:MGI Symbol;Acc:MGI:1915017]		Protein jagunal homolog [Source:UniProtKB/Swiss-Prot;Acc:Q9XUU9]
4128	4.69747e-06	0.00223635	0.0325784	0.000413682	0.106924	-0.00874547	0.203675	-0.335613	-0.138394	ENSG00000099341	ENSMUSG00000030591	FBgn0036465	WBGene00004468	proteasome 26S subunit, non-ATPase 8 [Source:HGNC Symbol;Acc:HGNC:9566]	proteasome (prosome, macropain) 26S subunit, non-ATPase, 8 [Source:MGI Symbol;Acc:MGI:1888669]		26S proteasome non-ATPase regulatory subunit 8 [Source:UniProtKB/Swiss-Prot;Acc:Q23449]
3451	1.90923e-06	0.244571	0.0106816	2.47835e-06	0.174363	-0.00237364	0.391893	0.869002	-0.493287	ENSG00000096384	ENSMUSG00000021270	FBgn0001233	WBGene00000915	heat shock protein 90 alpha family class B member 1 [Source:HGNC Symbol;Acc:HGNC:5258]	heat shock protein 90, alpha (cytosolic), class A member 1 [Source:MGI Symbol;Acc:MGI:96250]		Heat shock protein 90 [Source:UniProtKB/Swiss-Prot;Acc:Q18688]
3316	9.44104e-05	0.000284196	0.00764147	0.113074	0.465859	0.0112292	0.310947	0.113946	-0.172914	ENSG00000132793	ENSMUSG00000020593	FBgn0263593	WBGene00010425	lipin 3 [Source:HGNC Symbol;Acc:HGNC:14451]	lipin 1 [Source:MGI Symbol;Acc:MGI:1891340]		LiPIN (Mammalian lipodystrophy associated) homolog [Source:UniProtKB/TrEMBL;Acc:Q9XXT5]
4599	0.00374378	0.0821648	0.252718	0.00171366	0.327561	0.00374044	0.185421	0.245084	-0.258188	ENSG00000118007	ENSMUSG00000037286	FBgn0020616	WBGene00004738	stromal antigen 1 [Source:HGNC Symbol;Acc:HGNC:11354]	stromal antigen 1 [Source:MGI Symbol;Acc:MGI:1098658]		Cohesin subunit scc-3 [Source:UniProtKB/Swiss-Prot;Acc:Q19555]
1478.1b	5.7353e-06	0.00129306	0.44454	0.383824	1.84533e-05	0.0159757	0.0959418	-0.113969	-0.877762	ENSG00000170522	ENSMUSG00000038754	FBgn0260960	WBGene00001244	ELOVL fatty acid elongase 6 [Source:HGNC Symbol;Acc:HGNC:15829]	elongation of very long chain fatty acids (FEN1/Elo2, SUR4/Elo3, yeast)-like 3 [Source:MGI Symbol;Acc:MGI:1195976]		Elongation of very long chain fatty acids protein 6 [Source:UniProtKB/Swiss-Prot;Acc:Q20303]
6178	0.0369922	0.21826	0.464065	0.554441	0.00488929	-0.00166182	-0.0506691	-0.0554698	-0.596058	ENSG00000147416	ENSMUSG00000006273	FBgn0005671	WBGene00006921	ATPase H+ transporting V1 subunit B2 [Source:HGNC Symbol;Acc:HGNC:854]	ATPase, H+ transporting, lysosomal V1 subunit B2 [Source:MGI Symbol;Acc:MGI:109618]		Probable V-type proton ATPase subunit B [Source:UniProtKB/Swiss-Prot;Acc:Q19626]
1952	5.19714e-06	0.434631	0.768556	8.60083e-05	0.000126259	-0.00350877	-0.0390909	0.398247	-0.509713	ENSG00000116761	ENSMUSG00000028179	FBgn0000566	WBGene00009048	cystathionine gamma-lyase [Source:HGNC Symbol;Acc:HGNC:2501]	cystathionase (cystathionine gamma-lyase) [Source:MGI Symbol;Acc:MGI:1339968]		CystaTHionine gamma lyase [Source:UniProtKB/TrEMBL;Acc:O45391]
6045	0.000428736	0.00574501	0.000427448	0.886493	0.336853	0.00372369	-0.255492	-0.0081382	0.130075	ENSG00000162384	ENSMUSG00000028608	FBgn0033810	WBGene00009776	chromosome 1 open reading frame 123 [Source:HGNC Symbol;Acc:HGNC:26059]	RIKEN cDNA 0610037L13 gene [Source:MGI Symbol;Acc:MGI:1921348]		UPF0587 protein F46B6.12 [Source:UniProtKB/Swiss-Prot;Acc:Q9BI88]
1731	9.82597e-05	0.00567936	0.000838663	0.173046	0.145685	-0.00583809	0.383256	0.0941713	-0.222764	ENSG00000108733	ENSMUSG00000018733	FBgn0031282	WBGene00004197	peroxisomal biogenesis factor 12 [Source:HGNC Symbol;Acc:HGNC:8854]	peroxisomal biogenesis factor 12 [Source:MGI Symbol;Acc:MGI:2144177]		Putative peroxisome assembly protein 12 [Source:UniProtKB/Swiss-Prot;Acc:Q19189]
702.1b	0.0451535	0.288494	0.759741	0.834259	0.00201556	-0.00206683	-0.020119	-0.0122142	0.737836	ENSG00000185973	ENSMUSG00000079834	FBgn0038795	WBGene00001523	trimethyllysine hydroxylase, epsilon [Source:HGNC Symbol;Acc:HGNC:18308]	trimethyllysine hydroxylase, epsilon [Source:MGI Symbol;Acc:MGI:2180203]		Gamma Butyrobetaine Hydroxylase [Source:UniProtKB/TrEMBL;Acc:Q21526]
2114	0.00131025	0.00555906	0.0233965	0.0781529	0.29463	-0.00527714	0.159989	0.139392	0.102835	ENSG00000132467	ENSMUSG00000070697	FBgn0029755	WBGene00011311	UTP3, small subunit processome component [Source:HGNC Symbol;Acc:HGNC:24477]	UTP3 small subunit processome component [Source:MGI Symbol;Acc:MGI:1919230]
4546	0.370763	0.162969	0.123672	0.70995	0.914971	-0.00223482	0.194134	0.033053	-0.0206863	ENSG00000115241	ENSMUSG00000029147	FBgn0033021	WBGene00018362	protein phosphatase, Mg2+/Mn2+ dependent 1G [Source:HGNC Symbol;Acc:HGNC:9278]	protein phosphatase 1G (formerly 2C), magnesium-dependent, gamma isoform [Source:MGI Symbol;Acc:MGI:106065]		Probable protein phosphatase 2C F42G9.1 [Source:UniProtKB/Swiss-Prot;Acc:P49595]
2354.1b	2.08376e-08	0.00605455	0.000991716	2.7695e-06	0.390682	-0.00365522	0.327862	-0.750939	0.0702548	ENSG00000087095	ENSMUSG00000017376	FBgn0011817	WBGene00003048	nemo like kinase [Source:HGNC Symbol;Acc:HGNC:29858]	nemo like kinase [Source:MGI Symbol;Acc:MGI:1201387]		Serine/threonine kinase NLK [Source:UniProtKB/Swiss-Prot;Acc:Q9U9Y8]
4214	9.17045e-10	0.0137159	5.82677e-07	0.00196731	0.0126006	-0.00512323	0.786041	-0.289887	-0.248741	ENSG00000101182	ENSMUSG00000027566	FBgn0265606	WBGene00003925	proteasome subunit alpha 7 [Source:HGNC Symbol;Acc:HGNC:9536]	proteasome (prosome, macropain) subunit, alpha type 7 [Source:MGI Symbol;Acc:MGI:1347070]		Proteasome subunit alpha type-7 [Source:UniProtKB/Swiss-Prot;Acc:Q95005]
126.1b	5.8229e-05	0.0311513	0.000526707	0.0285475	0.136201	0.00879576	0.443662	0.173937	0.448224	ENSG00000177679	ENSMUSG00000042133	FBgn0039581	WBGene00013700	serine/arginine repetitive matrix 3 [Source:HGNC Symbol;Acc:HGNC:26729]	peptidyl-prolyl isomerase G (cyclophilin G) [Source:MGI Symbol;Acc:MGI:2445173]
4501	0.00315979	0.00488074	0.582702	0.0141895	0.231245	0.0112276	0.134334	0.291193	-0.322895	ENSG00000088538	ENSMUSG00000058325	FBgn0015513	WBGene00000419	dedicator of cytokinesis 3 [Source:HGNC Symbol;Acc:HGNC:2989]	dedicator of cytokinesis 1 [Source:MGI Symbol;Acc:MGI:2429765]		CED-5 [Source:UniProtKB/TrEMBL;Acc:G5EEN3]
3996	0.0015805	0.00155568	0.303779	0.0838084	0.0961094	0.00600049	-0.0866033	0.138638	-0.454257	ENSG00000127946	ENSMUSG00000000915	FBgn0036309	WBGene00022717	huntingtin interacting protein 1 [Source:HGNC Symbol;Acc:HGNC:4913]	huntingtin interacting protein 1 related [Source:MGI Symbol;Acc:MGI:1352504]		Huntington interacting protein related 1 [Source:UniProtKB/Swiss-Prot;Acc:Q02328]
2643	5.88743e-07	0.0116312	0.0608692	4.63124e-07	0.884844	-0.00788408	-0.198558	-0.512544	-0.0323963	ENSG00000126953	ENSMUSG00000039016	FBgn0027359	WBGene00000941	translocase of inner mitochondrial membrane 8A [Source:HGNC Symbol;Acc:HGNC:11817]	translocase of inner mitochondrial membrane 8B [Source:MGI Symbol;Acc:MGI:1353424]		Mitochondrial import inner membrane translocase subunit Tim8 [Source:UniProtKB/Swiss-Prot;Acc:Q9N408]
1481	1.18957e-05	0.947826	3.52632e-05	0.00121951	0.235651	-0.000153172	-0.425444	0.294935	-0.389015	ENSG00000033627	ENSMUSG00000019302	FBgn0028671	WBGene00006768	ATPase H+ transporting V0 subunit a1 [Source:HGNC Symbol;Acc:HGNC:865]	ATPase, H+ transporting, lysosomal V0 subunit A1 [Source:MGI Symbol;Acc:MGI:103286]		Probable V-type proton ATPase 116 kDa subunit a [Source:UniProtKB/Swiss-Prot;Acc:P30628]
2005	0.000155494	1.83048e-05	0.244697	0.878354	0.0533746	0.00569324	0.106372	-0.013254	0.339321	ENSG00000134884	ENSMUSG00000040459	FBgn0051712	WBGene00018417	arginine and glutamate rich 1 [Source:HGNC Symbol;Acc:HGNC:25482]	arginine and glutamate rich 1 [Source:MGI Symbol;Acc:MGI:2442985]
1350	1.46302e-05	6.79245e-05	0.280958	0.00937411	0.0685736	-0.00777717	-0.0987553	0.266635	0.472229	ENSG00000184924	ENSMUSG00000096199	FBgn0038446	WBGene00050885	peptidyl-tRNA hydrolase domain containing 1 [Source:HGNC Symbol;Acc:HGNC:33782]	peptidyl-tRNA hydrolase domain containing 1 [Source:MGI Symbol;Acc:MGI:1916959]
4561	0.00565357	0.00103038	0.499815	0.0760989	0.513269	-0.00652112	0.0348901	0.155996	-0.057174	ENSG00000138442	ENSMUSG00000026019	FBgn0032298	WBGene00018893	WD repeat domain 12 [Source:HGNC Symbol;Acc:HGNC:14098]	WD repeat domain 12 [Source:MGI Symbol;Acc:MGI:1927241]		Ribosome biogenesis protein WDR12 homolog [Source:UniProtKB/Swiss-Prot;Acc:P91343]
4906	0.0345855	0.0165876	0.176971	0.635394	0.133413	0.00611308	0.170383	-0.0429569	-0.615174	ENSG00000150961	ENSMUSG00000039367	FBgn0262126	WBGene00004755	SEC24 homolog D, COPII coat complex component [Source:HGNC Symbol;Acc:HGNC:10706]	Sec24 related gene family, member C (S. cerevisiae) [Source:MGI Symbol;Acc:MGI:1919746]		Yeast SEC homolog [Source:UniProtKB/TrEMBL;Acc:Q19371]
3688	5.56819e-09	0.0493361	0.0361177	1.99529e-09	0.415608	-0.00482719	-0.128556	-0.799728	0.156646	ENSG00000164405	ENSMUSG00000044894	FBgn0036728	WBGene00009739	ubiquinol-cytochrome c reductase complex III subunit VII [Source:HGNC Symbol;Acc:HGNC:29594]	ubiquinol-cytochrome c reductase, complex III subunit VII [Source:MGI Symbol;Acc:MGI:107807]
5848	7.48233e-06	0.0556859	0.00582479	0.462988	3.70411e-05	0.00613831	-0.305976	-0.0589835	1.2109	ENSG00000144136	ENSMUSG00000037656	FBgn0260795	WBGene00017312	solute carrier family 20 member 1 [Source:HGNC Symbol;Acc:HGNC:10946]	solute carrier family 20, member 2 [Source:MGI Symbol;Acc:MGI:97851]		Phosphate transporter [Source:UniProtKB/TrEMBL;Acc:O17404]
1139	0.134743	0.326438	0.0617235	0.335512	0.30212	0.00206783	0.128065	0.0594016	-0.113727	ENSG00000176142	ENSMUSG00000002845	FBgn0033899	WBGene00017003	transmembrane protein 39A [Source:HGNC Symbol;Acc:HGNC:25600]	transmembrane protein 39a [Source:MGI Symbol;Acc:MGI:1915096]
1544.1b	1.06431e-10	2.38692e-05	0.0556651	6.86664e-05	0.000200882	-0.0091994	0.133995	0.350257	0.573939	ENSG00000006007	ENSMUSG00000033917	FBgn0038432	WBGene00020446	glycerophosphodiester phosphodiesterase 1 [Source:HGNC Symbol;Acc:HGNC:29644]	glycerophosphodiester phosphodiesterase 1 [Source:MGI Symbol;Acc:MGI:1891827]
449	2.06685e-05	0.145426	0.0204009	0.000299028	0.0208322	0.00223225	-0.310202	0.305133	0.352339	ENSG00000126457	ENSMUSG00000109324	FBgn0037834	WBGene00013766	protein arginine methyltransferase 1 [Source:HGNC Symbol;Acc:HGNC:5187]	protein arginine N-methyltransferase 1 [Source:MGI Symbol;Acc:MGI:107846]		Protein arginine N-methyltransferase 1 [Source:UniProtKB/Swiss-Prot;Acc:Q9U2X0]
3340	8.82426e-07	0.000148529	0.000132875	0.0581136	0.403097	-0.00524061	-0.349478	-0.216966	-0.0991146	ENSG00000139197	ENSMUSG00000005069	FBgn0023516	WBGene00004194	peroxisomal biogenesis factor 5 [Source:HGNC Symbol;Acc:HGNC:9719]	peroxisomal biogenesis factor 5 [Source:MGI Symbol;Acc:MGI:1098808]		PeRoXisome assembly factor [Source:UniProtKB/TrEMBL;Acc:Q7JM90]
4363	0.000637453	7.62984e-05	0.175713	0.508354	0.176627	-0.00540161	-0.165337	-0.0667944	-0.201214	ENSG00000171109	ENSMUSG00000029020	FBgn0029870	WBGene00001509	mitofusin 1 [Source:HGNC Symbol;Acc:HGNC:18262]	mitofusin 2 [Source:MGI Symbol;Acc:MGI:2442230]		Transmembrane GTPase fzo-1 [Source:UniProtKB/Swiss-Prot;Acc:Q23424]
2429	2.07347e-06	0.0307309	0.0431004	2.74275e-05	0.0341993	-0.00385754	0.266174	-0.391129	-0.256124	ENSG00000138138	ENSMUSG00000013662	FBgn0028868	WBGene00010557	ATPase family, AAA domain containing 1 [Source:HGNC Symbol;Acc:HGNC:25903]	ATPase family, AAA domain containing 1 [Source:MGI Symbol;Acc:MGI:1915229]		Mitochondrial sorting homolog [Source:UniProtKB/Swiss-Prot;Acc:P54815]
497	1.84213e-07	8.88492e-08	0.820614	0.00211824	0.496718	-0.00950338	0.0324999	-0.241646	0.130983	ENSG00000172172	ENSMUSG00000022370	FBgn0032720	WBGene00008769	mitochondrial ribosomal protein L13 [Source:HGNC Symbol;Acc:HGNC:14278]	mitochondrial ribosomal protein L13 [Source:MGI Symbol;Acc:MGI:2137218]		Mitochondrial Ribosomal Protein, Large [Source:UniProtKB/TrEMBL;Acc:Q95QL2]
4402	2.55517e-05	0.508835	0.0812701	4.68987e-06	0.122653	-0.00293333	0.145993	-0.571135	-0.55873	ENSG00000138757	ENSMUSG00000018583	FBgn0015778	WBGene00010677	G3BP stress granule assembly factor 2 [Source:HGNC Symbol;Acc:HGNC:30291]	GTPase activating protein (SH3 domain) binding protein 1 [Source:MGI Symbol;Acc:MGI:1351465]		Ras-Gtpase-activating protein SH3 (Three) domain-Binding Protein [Source:UniProtKB/TrEMBL;Acc:Q21351]
4897	0.0130738	0.407233	0.222086	0.0425156	0.0163034	-0.00121497	0.103302	-0.107413	0.355485	ENSG00000158526	ENSMUSG00000025264	FBgn0039404	WBGene00013109	TSR2, ribosome maturation factor [Source:HGNC Symbol;Acc:HGNC:25455]	TSR2 20S rRNA accumulation [Source:MGI Symbol;Acc:MGI:1916749]
4457	0.248413	0.0389029	0.17934	0.857978	0.997061	-0.00395896	0.112938	-0.0150563	-0.00098359	ENSG00000127337	ENSMUSG00000020171	FBgn0031873	WBGene00001585	YEATS domain containing 4 [Source:HGNC Symbol;Acc:HGNC:24859]	YEATS domain containing 4 [Source:MGI Symbol;Acc:MGI:1927224]		GAS41-Like [Source:UniProtKB/TrEMBL;Acc:Q21501]
1349	0.0004447	0.0328935	0.467643	0.771874	6.46379e-05	0.00997361	0.0784846	-0.0152177	1.12406	ENSG00000154654	ENSMUSG00000039542	FBgn0000635	WBGene00017184	neural cell adhesion molecule 2 [Source:HGNC Symbol;Acc:HGNC:7657]	neural cell adhesion molecule 1 [Source:MGI Symbol;Acc:MGI:97281]		Immunoglobulin domain-containing protein F02G3.1; NCAM (Neural cell adhesion molecule) homolog [Source:UniProtKB/TrEMBL;Acc:Q19128]
5854	0.021597	0.232631	0.0157981	0.047878	0.718762	0.00171285	-0.125196	0.140236	0.043107	ENSG00000197114	ENSMUSG00000027582	FBgn0032169	WBGene00016383	zinc finger CCCH-type and G-patch domain containing [Source:HGNC Symbol;Acc:HGNC:15948]	zinc finger, CCCH-type with G patch domain [Source:MGI Symbol;Acc:MGI:2449939]		Zinc finger G-PAtch domain-containing protein homolog [Source:UniProtKB/TrEMBL;Acc:Q18418]
903.1a	6.86651e-08	0.00535478	0.0442096	0.0240681	4.38496e-06	0.0266442	-0.686912	-0.315006	-1.36023	ENSG00000116690	ENSMUSG00000006014	FBgn0036203	WBGene00019435	proteoglycan 4 [Source:HGNC Symbol;Acc:HGNC:9364]	proteoglycan 4 (megakaryocyte stimulating factor, articular superficial zone protein) [Source:MGI Symbol;Acc:MGI:1891344]
2753	0.00154038	1	0.0246625	0.000716625	0.208397	0.000129784	-0.343093	0.269104	-0.231294	ENSG00000105221	ENSMUSG00000004056	FBgn0010379	WBGene00000102	AKT serine/threonine kinase 2 [Source:HGNC Symbol;Acc:HGNC:392]	thymoma viral proto-oncogene 2 [Source:MGI Symbol;Acc:MGI:104874]		Serine/threonine-protein kinase akt-1 [Source:UniProtKB/Swiss-Prot;Acc:Q17941]
6055	0.0057001	0.0828564	0.890845	0.000387409	0.711178	-0.00264681	0.00629718	0.274106	0.0469582	ENSG00000100413	ENSMUSG00000022476	FBgn0036188	WBGene00014111	RNA polymerase III subunit H [Source:HGNC Symbol;Acc:HGNC:30349]	polymerase (RNA) III (DNA directed) polypeptide H [Source:MGI Symbol;Acc:MGI:1926179]		RNA Polymerase, Class III (C) [Source:UniProtKB/TrEMBL;Acc:Q23645]
1172	0.0191138	0.431293	0.91943	0.000918432	0.292242	-0.00126129	0.0113755	0.251814	-0.0868345	ENSG00000178982	ENSMUSG00000053565	FBgn0034654	WBGene00001233	eukaryotic translation initiation factor 3 subunit K [Source:HGNC Symbol;Acc:HGNC:24656]	eukaryotic translation initiation factor 3, subunit K [Source:MGI Symbol;Acc:MGI:1921080]		Eukaryotic translation initiation factor 3 subunit K [Source:UniProtKB/Swiss-Prot;Acc:Q9XUP3]
4458	0.00828898	0.43364	0.000332897	0.563874	0.413156	-0.00184208	-0.397124	0.0375983	0.0754069	ENSG00000102158	ENSMUSG00000031232	FBgn0032015	WBGene00022793	magnesium transporter 1 [Source:HGNC Symbol;Acc:HGNC:28880]	magnesium transporter 1 [Source:MGI Symbol;Acc:MGI:1914325]		Probable dolichyl-diphosphooligosaccharide--protein glycosyltransferase subunit 3 [Source:UniProtKB/Swiss-Prot;Acc:P34669]
5812	0.000120943	0.0120566	0.604286	2.55968e-05	0.828775	-0.00506882	-0.176924	-0.577304	-0.0213317	ENSG00000134375	ENSMUSG00000062580	FBgn0031164	WBGene00017119	translocase of inner mitochondrial membrane 17A [Source:HGNC Symbol;Acc:HGNC:17315]	translocase of inner mitochondrial membrane 17a [Source:MGI Symbol;Acc:MGI:1343131]		Probable mitochondrial import inner membrane translocase subunit Tim17 [Source:UniProtKB/Swiss-Prot;Acc:O44477]
5430	0.0560993	0.00478528	0.641952	0.393508	0.422263	-0.00750428	0.0299979	0.0568058	0.0934026	ENSG00000147027	ENSMUSG00000025666	FBgn0266409	WBGene00006875	transmembrane protein 47 [Source:HGNC Symbol;Acc:HGNC:18515]	transmembrane protein 47 [Source:MGI Symbol;Acc:MGI:2177570]		Cell junction protein VAB-9 [Source:UniProtKB/TrEMBL;Acc:G5ED30]
3245	3.67366e-05	0.136008	0.0686747	0.00329014	0.00119417	-0.00234014	0.120984	0.203683	-0.680578	ENSG00000146535	ENSMUSG00000020611	FBgn0000384	WBGene00001674	G protein subunit alpha 12 [Source:HGNC Symbol;Acc:HGNC:4380]	guanine nucleotide binding protein, alpha 13 [Source:MGI Symbol;Acc:MGI:95768]		Guanine nucleotide-binding protein alpha-12 subunit [Source:UniProtKB/Swiss-Prot;Acc:Q19572]
4167	0.400834	0.370741	0.326998	0.975322	0.130582	0.00146874	0.0574822	-0.00192371	0.200835	ENSG00000165813	ENSMUSG00000035173	FBgn0036614	WBGene00013042	coiled-coil domain containing 186 [Source:HGNC Symbol;Acc:HGNC:24349]	coiled-coil domain containing 186 [Source:MGI Symbol;Acc:MGI:2445022]		CCCP-1; Conserved Coiled-Coil Protein [Source:UniProtKB/TrEMBL;Acc:Q8I0Z1]
6218	0.0347841	0.0316482	0.122695	0.103115	0.626694	-0.00512606	-0.0867376	-0.119942	0.124811	ENSG00000125247	ENSMUSG00000041594	FBgn0038324	WBGene00018175	transmembrane and tetratricopeptide repeat containing 4 [Source:HGNC Symbol;Acc:HGNC:25904]	transmembrane and tetratricopeptide repeat containing 4 [Source:MGI Symbol;Acc:MGI:1921050]		Transmembrane and TPR repeat-containing protein F38B6.6 [Source:UniProtKB/Swiss-Prot;Acc:Q20144]
3189	0.18527	0.459862	0.0340032	0.411673	0.546417	-0.00287562	0.525522	0.058411	-0.319516	ENSG00000100485	ENSMUSG00000034801	FBgn0001965	WBGene00004947	SOS Ras/Rho guanine nucleotide exchange factor 2 [Source:HGNC Symbol;Acc:HGNC:11188]	son of sevenless homolog 2 (Drosophila) [Source:MGI Symbol;Acc:MGI:98355]		Son of sevenless homolog [Source:UniProtKB/Swiss-Prot;Acc:Q9N5D3]
1036.1b	0.259421	0.579827	0.47683	0.0305081	0.767309	-0.00164982	0.0339718	0.193761	-0.0552897	ENSG00000071794	ENSMUSG00000002428	FBgn0037531	WBGene00020742	helicase like transcription factor [Source:HGNC Symbol;Acc:HGNC:11099]	helicase-like transcription factor [Source:MGI Symbol;Acc:MGI:1196437]
5712	0.000311168	1	4.08547e-05	0.0778836	0.154846	-0.00178939	-0.394621	-0.124058	0.388315	ENSG00000150756	ENSMUSG00000057411	FBgn0038871	WBGene00012658	family with sequence similarity 173 member B [Source:HGNC Symbol;Acc:HGNC:27029]	family with sequence similarity 173, member A [Source:MGI Symbol;Acc:MGI:2384888]
1886	0.0232332	0.0137805	0.263914	0.0471454	0.818202	-0.00403459	-0.0840446	-0.141076	-0.0195824	ENSG00000135972	ENSMUSG00000060679	FBgn0037529	WBGene00017319	mitochondrial ribosomal protein S9 [Source:HGNC Symbol;Acc:HGNC:14501]	mitochondrial ribosomal protein S9 [Source:MGI Symbol;Acc:MGI:1916777]		Probable 40S ribosomal protein S9, mitochondrial [Source:UniProtKB/Swiss-Prot;Acc:P34388]
1192	1.79035e-05	6.30045e-05	0.616502	0.000995888	0.402863	-0.00870004	0.056307	0.368498	-0.153099	ENSG00000113407	ENSMUSG00000022241	FBgn0027081	WBGene00006617	threonyl-tRNA synthetase [Source:HGNC Symbol;Acc:HGNC:11572]	threonyl-tRNA synthetase [Source:MGI Symbol;Acc:MGI:106314]		Threonine--tRNA ligase, cytoplasmic [Source:UniProtKB/Swiss-Prot;Acc:P52709]
1640	5.67162e-07	0.464944	0.0282812	3.56304e-07	0.0593231	-0.00083952	0.210737	0.91089	0.233347	ENSG00000138385	ENSMUSG00000068882	FBgn0011638	WBGene00016653	Sjogren syndrome antigen B [Source:HGNC Symbol;Acc:HGNC:11316]	Sjogren syndrome antigen B [Source:MGI Symbol;Acc:MGI:98423]
3800	0.412298	0.121542	0.667532	0.882389	0.229209	-0.0016373	-0.0236383	-0.0108343	-0.229114	ENSG00000103544	ENSMUSG00000030982	FBgn0037622	WBGene00017837	chromosome 16 open reading frame 62 [Source:HGNC Symbol;Acc:HGNC:24641]	RIKEN cDNA 9030624J02 gene [Source:MGI Symbol;Acc:MGI:1918767]
[truncated: 1,419 more rows]

## Sheet: Hippocampus_Normal_Aging
	combn.P.Val	human.pval	mouse.pval	fly.pval	worm.pval	human.logfc	mouse.logfc	fly.logfc	worm.logfc	human.gene.name	mouse.gene.name	fly.gene.name	worm.gene.name	human.gene.annotation	mouse.gene.annotation	fly.gene.annotation	worm.gene.annotation
[truncated: 2,800 more rows]

[truncated: 1 more sheets: Dietary_restriction]
