# Supplementary material for: Cross-species functional modules link proteostasis to human normal aging
Source: PLoS Comput Biol. 2019 Jul 3;15(7):e1007162. doi: 10.1371/journal.pcbi.1007162 (PMC6634426; doi:10.1371/journal.pcbi.1007162)
Supplement: S5 Table — This table contains 3 sheets, corresponding to muscle, hippocampus and dietary restriction GO analysis. The file shows the GO enrichments and categorization to higher (more general) GO terms. (XLSX) [file pcbi.1007162.s016.xlsx]

## Sheet: ConservedCl.MuscleAging
Cluster.Name	Term	Number.of.sets
Cellular respiration	citrate metabolic process	1
Cellular respiration	cellular amino acid metabolic process	1
Cellular respiration	fatty acid beta-oxidation	1
Cellular respiration	metabolic process	1
Cellular respiration	aerobic respiration	1
Cellular respiration	cellular amino acid catabolic process	1
Cellular respiration	branched-chain amino acid metabolic process	1
Cellular respiration	regulation of cellular ketone metabolic process	1
Cellular respiration	pentose metabolic process	1
Cellular respiration	alditol metabolic process	1
Cellular respiration	carboxylic acid metabolic process	1
Cellular respiration	electron transport chain	1
Cellular respiration	respiratory electron transport chain	1
Cellular respiration	regulation of cellular amine metabolic process	1
Cellular respiration	mitochondrial ATP synthesis coupled electron transport	1
Cellular respiration	dicarboxylic acid metabolic process	1
Cellular respiration	primary metabolic process	1
Cellular respiration	cellular respiration	1
Cellular respiration	regulation of primary metabolic process	1
Transport	neutrophil activation involved in immune response	1
Transport	neutrophil mediated immunity	1
Transport	RNA export from nucleus	1
Transport	protein targeting	1
Transport	cotranslational protein targeting to membrane	1
Transport	transport	1
Transport	anion transport	1
Transport	mitochondrial transport	2
Transport	intracellular protein transport	2
Transport	mitochondrion organization	1
Transport	gene expression	1
Transport	ATP synthesis coupled proton transport	1
Transport	protein import	1
Transport	late endosome to vacuole transport via multivesicular body sorting pathway	1
Transport	ubiquitin-dependent protein catabolic process via the multivesicular body sorting pathway	1
Transport	leukocyte degranulation	1
Transport	protein targeting to ER	1
Transport	intracellular transport	2
Transport	Golgi vesicle transport	3
Transport	mRNA transport	1
Transport	intracellular protein transmembrane transport	1
Transport	calcium ion transmembrane transport	1
Transport	mRNA-containing ribonucleoprotein complex export from nucleus	1
Transport	organic substance transport	1
Transport	establishment of protein localization to organelle	1
Transport	establishment of protein localization to mitochondrion	1
Transport	establishment of protein localization to vacuole	1
Translation	translation	1
Translation	translational elongation	1
Translation	translational termination	1
Translation	gene expression	1
Translation	viral process	1
Translation	viral gene expression	1
Translation	mitochondrial translation	2
Translation	cellular macromolecule biosynthetic process	1
Translation	peptide biosynthetic process	1
Translation	cellular metabolic process	1
Translation	cellular protein metabolic process	1
Transcription and post-transcriptional modifications	nuclear-transcribed mRNA catabolic process, deadenylation-dependent decay	1
Transcription and post-transcriptional modifications	nuclear-transcribed mRNA catabolic process, exonucleolytic	1
Transcription and post-transcriptional modifications	RNA splicing, via transesterification reactions with bulged adenosine as nucleophile	1
Transcription and post-transcriptional modifications	mRNA splicing, via spliceosome	1
Transcription and post-transcriptional modifications	nuclear-transcribed mRNA catabolic process	1
Transcription and post-transcriptional modifications	nucleotide-excision repair	1
Transcription and post-transcriptional modifications	DNA-templated transcription, termination	1
Transcription and post-transcriptional modifications	rRNA processing	1
Transcription and post-transcriptional modifications	transcription from RNA polymerase II promoter	1
Transcription and post-transcriptional modifications	mRNA processing	2
Transcription and post-transcriptional modifications	7-methylguanosine RNA capping	1
Transcription and post-transcriptional modifications	viral process	1
Transcription and post-transcriptional modifications	RNA metabolic process	1
Transcription and post-transcriptional modifications	rRNA metabolic process	1
Transcription and post-transcriptional modifications	viral gene expression	1
Transcription and post-transcriptional modifications	ribonucleoprotein complex assembly	1
Transcription and post-transcriptional modifications	maturation of SSU-rRNA	1
Transcription and post-transcriptional modifications	ncRNA processing	1
Transcription and post-transcriptional modifications	ribosome biogenesis	1
Transcription and post-transcriptional modifications	ribosomal large subunit biogenesis	1
Transcription and post-transcriptional modifications	RNA phosphodiester bond hydrolysis	1
Cell division	G2/M transition of mitotic cell cycle	1
Cell division	mitochondrion organization	1
Cell division	inner mitochondrial membrane organization	1
Cell division	regulation of G2/M transition of mitotic cell cycle	1
Cell division	regulation of protein stability	1
Cell division	cell part morphogenesis	1
Cell division	regulation of RNA stability	1
Cell division	symbiosis, encompassing mutualism through parasitism	1
Cell division	viral budding	1
Cell division	positive regulation of biological process	1
Cell division	regulation of ubiquitin-protein ligase activity involved in mitotic cell cycle	1
Cell division	regulation of mRNA catabolic process	1
Cell division	establishment of protein localization to telomere	1
Cell division	regulation of establishment of protein localization to telomere	1
Cell division	RNA localization to Cajal body	1
Cell division	telomerase RNA localization to Cajal body	1
Cell division	positive regulation of protein localization to nucleus	1
Cell division	regulation of mitotic cell cycle phase transition	1
Cell division	negative regulation of mitotic cell cycle phase transition	1
Cell division	negative regulation of cell cycle G2/M phase transition	1
Cell division	negative regulation of ubiquitin protein ligase activity	1
Cell division	positive regulation of ubiquitin protein ligase activity	1
Cell division	positive regulation of protein localization to chromosome, telomeric region	1
Cell division	protein localization to Cajal body	1
Cell division	regulation of protein localization to Cajal body	1
Cell division	regulation of telomerase RNA localization to Cajal body	1
Cell division	positive regulation of establishment of protein localization	1
Cell division	positive regulation of protein ubiquitination involved in ubiquitin-dependent protein catabolic process	1
Protein folding	protein folding	3
Protein folding	autophagy	1
Protein folding	cellular process	2
Protein folding	cell division	1
Protein ubiquitination	catabolic process	2
Protein ubiquitination	ERAD pathway	1
Protein ubiquitination	proteasome-mediated ubiquitin-dependent protein catabolic process	3
Protein ubiquitination	cellular metabolic process	1
Protein ubiquitination	organic substance metabolic process	1
Cofactor biosynthetic process	mRNA splicing, via spliceosome	1
Cofactor biosynthetic process	acetyl-CoA biosynthetic process from pyruvate	1
Cofactor biosynthetic process	peptide metabolic process	1
Cofactor biosynthetic process	cellular modified amino acid metabolic process	1
Cofactor biosynthetic process	sulfur compound metabolic process	1
Cofactor biosynthetic process	positive regulation of macromolecule biosynthetic process	1
Cofactor biosynthetic process	histone acetylation	1
Cofactor biosynthetic process	positive regulation of cellular biosynthetic process	1
Cofactor biosynthetic process	positive regulation of RNA splicing	1
Cofactor biosynthetic process	fatty-acyl-CoA metabolic process	1
Cofactor biosynthetic process	regulation of transcription from RNA polymerase II promoter in response to stress	1
Cofactor biosynthetic process	regulation of RNA polymerase II transcriptional preinitiation complex assembly	1
Cofactor biosynthetic process	nicotinamide nucleotide metabolic process	1
Cofactor biosynthetic process	regulation of mRNA splicing, via spliceosome	1
Cofactor biosynthetic process	positive regulation of mRNA processing	1
Cofactor biosynthetic process	positive regulation of DNA metabolic process	1
Cofactor biosynthetic process	RNA polymerase II transcriptional preinitiation complex assembly	1
Cofactor biosynthetic process	positive regulation of transcription initiation from RNA polymerase II promoter	1
Cofactor biosynthetic process	protein modification by small protein removal	1
Cofactor biosynthetic process	cellular response to hypoxia	1
Cofactor biosynthetic process	acyl-CoA biosynthetic process	1
Cofactor biosynthetic process	DNA biosynthetic process	1
Cofactor biosynthetic process	organonitrogen compound biosynthetic process	1
Cofactor biosynthetic process	fatty acid derivative biosynthetic process	1
Cofactor biosynthetic process	regulation of DNA biosynthetic process	1
Immune response	antigen processing and presentation of exogenous peptide antigen	1
Immune response	antigen processing and presentation of peptide antigen via MHC class II	1
Immune response	antigen processing and presentation of exogenous peptide antigen via MHC class I	1
Immune response	inorganic cation transmembrane transport	1
Immune response	ATP hydrolysis coupled ion transmembrane transport	1
Cell differentiation	innate immune response activating cell surface receptor signaling pathway	1
Cell differentiation	cellular response to DNA damage stimulus	1
Cell differentiation	regulation of autophagy	1
Cell differentiation	macroautophagy	1
Cell differentiation	cytokine-mediated signaling pathway	1
Cell differentiation	positive regulation of Wnt signaling pathway	1
Cell differentiation	intracellular signal transduction	1
Cell differentiation	non-canonical Wnt signaling pathway	1
Cell differentiation	Fc receptor signaling pathway	1
Cell differentiation	antigen receptor-mediated signaling pathway	1
Cell differentiation	detection of stimulus	1
Cell differentiation	canonical Wnt signaling pathway	1
Cell differentiation	hematopoietic stem cell differentiation	1
Cell differentiation	regulation of canonical Wnt signaling pathway	1
Cell differentiation	cellular response to tumor necrosis factor	1
Cell differentiation	regulation of establishment of planar polarity	1
Cell differentiation	regulation of hematopoietic progenitor cell differentiation	1
Cell differentiation	regulation of stem cell differentiation	1
Protein-containing complex assembly	NADH dehydrogenase complex assembly	1
Protein-containing complex assembly	ribonucleoprotein complex biogenesis	1
Protein-containing complex assembly	ribonucleoprotein complex assembly	2
Protein-containing complex assembly	mitochondrial respiratory chain complex assembly	1
Protein-containing complex assembly	cellular macromolecular complex assembly	1
Protein-containing complex assembly	multivesicular body organization	1
Protein-containing complex assembly	ribosome assembly	3
Protein-containing complex assembly	ribosomal large subunit biogenesis	1
Protein-containing complex assembly	ribosomal small subunit biogenesis	1
Protein-containing complex assembly	cellular protein complex assembly	1
Protein-containing complex assembly	protein oligomerization	1
Protein-containing complex assembly	protein homooligomerization	1
Protein-containing complex assembly	protein tetramerization	1
Protein-containing complex assembly	organelle assembly	1
Protein-containing complex assembly	ribonucleoprotein complex subunit organization	1
Protein-containing complex assembly	mitochondrial respiratory chain complex I biogenesis	1

## Sheet: ConservedCl.HippoAging
Cluster.Name	Term	Number.of.sets
Transport	neutrophil activation involved in immune response	1
Transport	neutrophil mediated immunity	1
Transport	RNA export from nucleus	1
Transport	protein targeting	2
Transport	cotranslational protein targeting to membrane	1
Transport	mitochondrial transport	1
Transport	post-Golgi vesicle-mediated transport	1
Transport	mitochondrion organization	1
Transport	gene expression	1
Transport	protein transport	1
Transport	peptide transport	1
Transport	vesicle-mediated transport	1
Transport	endosomal transport	2
Transport	cytosolic transport	2
Transport	protein import	1
Transport	viral life cycle	1
Transport	cellular protein localization	1
Transport	leukocyte degranulation	1
Transport	protein targeting to ER	1
Transport	establishment of protein localization	1
Transport	transport of virus	1
Transport	intracellular transport	2
Transport	Golgi vesicle transport	2
Transport	mRNA transport	1
Transport	vesicle localization	1
Transport	establishment of localization in cell	1
Transport	establishment of organelle localization	1
Transport	intracellular protein transmembrane transport	1
Transport	calcium ion transmembrane transport	1
Transport	mRNA-containing ribonucleoprotein complex export from nucleus	1
Transport	establishment of protein localization to organelle	1
Transport	establishment of protein localization to mitochondrion	1
Transport	establishment of protein localization to membrane	1
Translation	translation	4
Translation	translational elongation	1
Translation	translational termination	1
Translation	posttranscriptional regulation of gene expression	1
Translation	regulation of cellular protein metabolic process	1
Translation	mitochondrial translation	2
Translation	regulation of cellular amide metabolic process	1
Translation	cellular macromolecule biosynthetic process	1
Translation	cellular metabolic process	1
Translation	regulation of cellular macromolecule biosynthetic process	1
Transcription and post-transcriptional modifications	DNA-templated transcription, termination	1
Transcription and post-transcriptional modifications	transcription from RNA polymerase II promoter	1
Transcription and post-transcriptional modifications	transcription elongation from RNA polymerase II promoter	1
Transcription and post-transcriptional modifications	glutathione metabolic process	1
Transcription and post-transcriptional modifications	viral process	1
Transcription and post-transcriptional modifications	viral gene expression	1
Transcription and post-transcriptional modifications	nonribosomal peptide biosynthetic process	1
Transcription and post-transcriptional modifications	positive regulation of DNA-templated transcription, elongation	1
Transcription and post-transcriptional modifications	regulation of transcription elongation from RNA polymerase II promoter	1
Transcription and post-transcriptional modifications	fatty-acyl-CoA metabolic process	1
Transcription and post-transcriptional modifications	cellular modified amino acid biosynthetic process	1
Transcription and post-transcriptional modifications	sulfur compound biosynthetic process	1
Transcription and post-transcriptional modifications	positive regulation of transcription from RNA polymerase II promoter	1
Transcription and post-transcriptional modifications	acyl-CoA biosynthetic process	1
Transcription and post-transcriptional modifications	organonitrogen compound biosynthetic process	1
Transcription and post-transcriptional modifications	fatty acid derivative biosynthetic process	1
Transcription and post-transcriptional modifications	RNA splicing, via transesterification reactions with bulged adenosine as nucleophile	1
Transcription and post-transcriptional modifications	mRNA splicing, via spliceosome	1
Transcription and post-transcriptional modifications	nuclear-transcribed mRNA catabolic process	1
Transcription and post-transcriptional modifications	rRNA processing	1
Transcription and post-transcriptional modifications	mRNA processing	3
Transcription and post-transcriptional modifications	RNA catabolic process	1
Transcription and post-transcriptional modifications	7-methylguanosine RNA capping	1
Transcription and post-transcriptional modifications	negative regulation of gene expression	1
Transcription and post-transcriptional modifications	mRNA metabolic process	2
Transcription and post-transcriptional modifications	rRNA metabolic process	1
Transcription and post-transcriptional modifications	maturation of SSU-rRNA	1
Transcription and post-transcriptional modifications	RNA 3'-end processing	1
Transcription and post-transcriptional modifications	ncRNA processing	1
Transcription and post-transcriptional modifications	ribosome biogenesis	1
Transcription and post-transcriptional modifications	ribosomal large subunit biogenesis	1
Transcription and post-transcriptional modifications	regulation of RNA metabolic process	1
Cellular amino acid metabolic process	glucose metabolic process	1
Cellular amino acid metabolic process	glucuronate catabolic process	1
Cellular amino acid metabolic process	cellular aldehyde metabolic process	1
Cellular amino acid metabolic process	citrate metabolic process	1
Cellular amino acid metabolic process	metabolic process	1
Cellular amino acid metabolic process	aerobic respiration	1
Cellular amino acid metabolic process	fatty acid catabolic process	1
Cellular amino acid metabolic process	hexose biosynthetic process	1
Cellular amino acid metabolic process	pentose metabolic process	1
Cellular amino acid metabolic process	fatty acid oxidation	1
Cellular amino acid metabolic process	alditol metabolic process	1
Cellular amino acid metabolic process	electron transport chain	1
Cellular amino acid metabolic process	diol metabolic process	1
Cellular amino acid metabolic process	dicarboxylic acid metabolic process	1
Cellular amino acid metabolic process	primary metabolic process	1
Cellular amino acid metabolic process	cellular catabolic process	1
Cellular amino acid metabolic process	cellular respiration	1
Cellular amino acid metabolic process	polyol biosynthetic process	1
Cellular amino acid metabolic process	xylulose 5-phosphate biosynthetic process	1
Cellular amino acid metabolic process	organic substance catabolic process	1
Protein folding	protein folding	1
Protein folding	inner mitochondrial membrane organization	1
Protein folding	endosome organization	1
Protein folding	cellular process	2
Protein folding	cellular component organization	1
Protein folding	DNA geometric change	1
Protein folding	regulation of organelle organization	1
Protein folding	multivesicular body organization	1
Protein folding	symbiosis, encompassing mutualism through parasitism	1
Protein folding	nuclear envelope disassembly	1
Protein folding	cell division	1
Protein folding	organelle assembly	1
Protein folding	mitotic cell cycle process	1
Cellular respiration	generation of precursor metabolites and energy	1
Cellular respiration	IMP biosynthetic process	1
Cellular respiration	NADH regeneration	1
Cellular respiration	mitochondrial transport	1
Cellular respiration	ATP synthesis coupled proton transport	1
Cellular respiration	phosphorylation	1
Cellular respiration	respiratory electron transport chain	1
Cellular respiration	mitochondrial ATP synthesis coupled electron transport	1
Cellular respiration	ATP metabolic process	1
Cellular respiration	glycolytic process through glucose-6-phosphate	1
Cellular respiration	glucose catabolic process to pyruvate	1
Cofactor biosynthetic process	sulfur amino acid metabolic process	2
Cofactor biosynthetic process	cellular amino acid metabolic process	1
Cofactor biosynthetic process	cellular amino acid biosynthetic process	1
Cofactor biosynthetic process	cellular amino acid catabolic process	2
Cofactor biosynthetic process	glutamine family amino acid metabolic process	1
Cofactor biosynthetic process	aspartate family amino acid metabolic process	1
Cofactor biosynthetic process	serine family amino acid metabolic process	2
Cofactor biosynthetic process	branched-chain amino acid metabolic process	1
Cofactor biosynthetic process	regulation of cellular ketone metabolic process	1
Cofactor biosynthetic process	regulation of cellular amine metabolic process	1
Cofactor biosynthetic process	sulfur compound biosynthetic process	1
Cofactor biosynthetic process	regulation of primary metabolic process	1
Cofactor biosynthetic process	alpha-amino acid metabolic process	1
Cofactor biosynthetic process	alpha-amino acid biosynthetic process	2
Immune response	antigen processing and presentation of exogenous peptide antigen	1
Immune response	antigen processing and presentation of peptide antigen via MHC class II	1
Immune response	regulation of protein stability	1
Immune response	response to chemical	1
Immune response	pH reduction	1
Immune response	positive regulation of biological process	1
Immune response	regulation of intracellular pH	1
Immune response	establishment of protein localization to telomere	1
Immune response	regulation of establishment of protein localization to telomere	1
Immune response	telomerase RNA localization to Cajal body	1
Immune response	positive regulation of protein localization to chromosome, telomeric region	1
Immune response	regulation of telomerase RNA localization to Cajal body	1
Immune response	positive regulation of establishment of protein localization	1
Cofactor biosynthetic process	acetyl-CoA biosynthetic process from pyruvate	1
Cofactor biosynthetic process	purine nucleobase metabolic process	1
Cofactor biosynthetic process	nucleotide-excision repair	1
Cofactor biosynthetic process	coenzyme biosynthetic process	1
Cofactor biosynthetic process	nucleobase metabolic process	1
Cofactor biosynthetic process	heterocycle biosynthetic process	1
Cofactor biosynthetic process	protein metabolic process	1
Cofactor biosynthetic process	Mo-molybdopterin cofactor metabolic process	1
Cofactor biosynthetic process	nucleobase biosynthetic process	1
Cofactor biosynthetic process	pigment biosynthetic process	1
Cofactor biosynthetic process	nicotinamide nucleotide metabolic process	1
Cofactor biosynthetic process	purine-containing compound biosynthetic process	1
Cofactor biosynthetic process	pyrimidine-containing compound metabolic process	1
Cofactor biosynthetic process	organophosphate biosynthetic process	1
Cofactor biosynthetic process	organic cyclic compound biosynthetic process	1
Cofactor biosynthetic process	organonitrogen compound biosynthetic process	1
Cell division	G2/M transition of mitotic cell cycle	1
Cell division	regulation of G2/M transition of mitotic cell cycle	1
Cell division	regulation of autophagy	1
Cell division	macroautophagy	1
Cell division	endoplasmic reticulum unfolded protein response	1
Cell division	non-canonical Wnt signaling pathway	1
Cell division	Fc receptor signaling pathway	1
Cell division	regulation of ubiquitin-protein ligase activity involved in mitotic cell cycle	1
Cell division	regulation of establishment of planar polarity	1
Cell division	regulation of mitotic cell cycle phase transition	1
Cell division	negative regulation of mitotic cell cycle phase transition	1
Cell division	negative regulation of cell cycle G2/M phase transition	1
Cell division	negative regulation of ubiquitin protein ligase activity	1
Cell division	positive regulation of ubiquitin protein ligase activity	1
Cell division	positive regulation of protein ubiquitination involved in ubiquitin-dependent protein catabolic process	1
Protein-co taining complex assembly	NADH dehydrogenase complex assembly	1
Protein-co taining complex assembly	ribonucleoprotein complex biogenesis	3
Protein-co taining complex assembly	ribonucleoprotein complex assembly	2
Protein-co taining complex assembly	mitochondrial respiratory chain complex assembly	1
Protein-co taining complex assembly	cellular macromolecular complex assembly	1
Protein-co taining complex assembly	ribosome biogenesis	2
Protein-co taining complex assembly	ribosome assembly	1
Protein-co taining complex assembly	ribosomal small subunit biogenesis	1
Protein-co taining complex assembly	cellular protein complex assembly	1
Protein-co taining complex assembly	protein oligomerization	1
Protein-co taining complex assembly	organelle assembly	1
Protein-co taining complex assembly	ribonucleoprotein complex subunit organization	1
Protein-co taining complex assembly	mitochondrial respiratory chain complex I biogenesis	1
Protein ubiquitination	cellular protein modification process	1
Protein ubiquitination	proteasome-mediated ubiquitin-dependent protein catabolic process	2

## Sheet: ConservedCl.MuscleDR
Cluster.Name	Term	Number.of.sets
Transport	neutrophil activation involved in immune response	1
Transport	neutrophil mediated immunity	1
Transport	RNA export from nucleus	2
Transport	protein targeting	2
Transport	cotranslational protein targeting to membrane	1
Transport	mitochondrial transport	1
Transport	lipid transport	1
Transport	exocytosis	1
Transport	mitochondrion organization	1
Transport	gene expression	1
Transport	protein transport	1
Transport	organic anion transport	1
Transport	organophosphate ester transport	1
Transport	protein import	1
Transport	ribosome localization	1
Transport	cellular protein localization	1
Transport	ribosome biogenesis	1
Transport	leukocyte degranulation	1
Transport	early endosome to late endosome transport	1
Transport	protein targeting to ER	1
Transport	intracellular transport	2
Transport	Golgi vesicle transport	2
Transport	mRNA transport	1
Transport	tRNA transport	1
Transport	establishment of organelle localization	1
Transport	regulation of vesicle-mediated transport	1
Transport	intracellular protein transmembrane transport	1
Transport	calcium ion transmembrane transport	1
Transport	mRNA-containing ribonucleoprotein complex export from nucleus	1
Transport	rRNA-containing ribonucleoprotein complex export from nucleus	1
Transport	tRNA-containing ribonucleoprotein complex export from nucleus	1
Transport	organic substance transport	1
Transport	establishment of protein localization to organelle	1
Transport	establishment of protein localization to mitochondrion	1
Transport	establishment of protein localization to membrane	1
Transport	extracellular exosome biogenesis	1
Transport	regulation of cytoplasmic transport	1
Translation	translation	3
Translation	translational elongation	1
Translation	translational termination	1
Translation	regulation of translation	1
Translation	gene expression	1
Translation	posttranscriptional regulation of gene expression	1
Translation	regulation of cellular protein metabolic process	1
Translation	mitochondrial translation	2
Translation	regulation of cellular amide metabolic process	1
Translation	cellular macromolecule biosynthetic process	1
Translation	gene silencing by miRNA	1
Translation	peptide biosynthetic process	1
Translation	regulation of transcription from RNA polymerase II promoter in response to stress	1
Translation	cellular metabolic process	1
Translation	cellular protein metabolic process	1
Translation	regulation of posttranscriptional gene silencing	1
Translation	regulation of gene silencing by RNA	1
Translation	cellular response to hypoxia	1
Translation	regulation of cellular macromolecule biosynthetic process	1
Transcription and post-transcriptional modifications	nuclear-transcribed mRNA catabolic process, deadenylation-dependent decay	1
Transcription and post-transcriptional modifications	nuclear-transcribed mRNA catabolic process, exonucleolytic	1
Transcription and post-transcriptional modifications	RNA splicing, via transesterification reactions with bulged adenosine as nucleophile	1
Transcription and post-transcriptional modifications	mRNA splicing, via spliceosome	2
Transcription and post-transcriptional modifications	maturation of 5.8S rRNA	1
Transcription and post-transcriptional modifications	maturation of SSU-rRNA from tricistronic rRNA transcript (SSU-rRNA, 5.8S rRNA, LSU-rRNA)	1
Transcription and post-transcriptional modifications	maturation of 5.8S rRNA from tricistronic rRNA transcript (SSU-rRNA, 5.8S rRNA, LSU-rRNA)	1
Transcription and post-transcriptional modifications	endonucleolytic cleavage of tricistronic rRNA transcript (SSU-rRNA, 5.8S rRNA, LSU-rRNA)	1
Transcription and post-transcriptional modifications	nuclear-transcribed mRNA catabolic process	1
Transcription and post-transcriptional modifications	DNA metabolic process	1
Transcription and post-transcriptional modifications	DNA-dependent DNA replication	1
Transcription and post-transcriptional modifications	nucleotide-excision repair	2
Transcription and post-transcriptional modifications	DNA-templated transcription, termination	1
Transcription and post-transcriptional modifications	rRNA processing	1
Transcription and post-transcriptional modifications	transcription from RNA polymerase II promoter	1
Transcription and post-transcriptional modifications	mRNA processing	3
Transcription and post-transcriptional modifications	7-methylguanosine RNA capping	1
Transcription and post-transcriptional modifications	viral process	1
Transcription and post-transcriptional modifications	RNA metabolic process	1
Transcription and post-transcriptional modifications	rRNA metabolic process	1
Transcription and post-transcriptional modifications	viral gene expression	1
Transcription and post-transcriptional modifications	ribonucleoprotein complex assembly	2
Transcription and post-transcriptional modifications	maturation of SSU-rRNA	1
Transcription and post-transcriptional modifications	RNA 3'-end processing	1
Transcription and post-transcriptional modifications	mRNA 3'-end processing	1
Transcription and post-transcriptional modifications	nucleotide-excision repair, DNA incision	1
Transcription and post-transcriptional modifications	ncRNA processing	1
Transcription and post-transcriptional modifications	ribosome biogenesis	1
Transcription and post-transcriptional modifications	ncRNA 3'-end processing	1
Transcription and post-transcriptional modifications	RNA phosphodiester bond hydrolysis	1
Transcription and post-transcriptional modifications	mRNA cleavage involved in mRNA processing	1
Cellular amino acid metabolic process	citrate metabolic process	1
Cellular amino acid metabolic process	cellular amino acid metabolic process	1
Cellular amino acid metabolic process	leucine metabolic process	1
Cellular amino acid metabolic process	lysine metabolic process	1
Cellular amino acid metabolic process	fatty acid beta-oxidation	1
Cellular amino acid metabolic process	cellular amino acid biosynthetic process	1
Cellular amino acid metabolic process	aerobic respiration	1
Cellular amino acid metabolic process	cellular amino acid catabolic process	1
Cellular amino acid metabolic process	glutamine family amino acid metabolic process	1
Cellular amino acid metabolic process	aspartate family amino acid catabolic process	1
Cellular amino acid metabolic process	serine family amino acid metabolic process	1
Cellular amino acid metabolic process	branched-chain amino acid metabolic process	1
Cellular amino acid metabolic process	branched-chain amino acid catabolic process	1
Cellular amino acid metabolic process	regulation of cellular ketone metabolic process	1
Cellular amino acid metabolic process	regulation of cellular amine metabolic process	1
Cellular amino acid metabolic process	dicarboxylic acid metabolic process	2
Cellular amino acid metabolic process	primary metabolic process	1
Cellular amino acid metabolic process	regulation of primary metabolic process	1
Cellular amino acid metabolic process	organonitrogen compound metabolic process	1
Cellular amino acid metabolic process	organic substance biosynthetic process	1
Cellular amino acid metabolic process	alpha-amino acid metabolic process	1
Cellular amino acid metabolic process	alpha-amino acid catabolic process	1
Cellular amino acid metabolic process	alpha-amino acid biosynthetic process	1
Cell division	G2/M transition of mitotic cell cycle	1
Cell division	coenzyme metabolic process	1
Cell division	vitamin metabolic process	1
Cell division	metabolic process	1
Cell division	regulation of G2/M transition of mitotic cell cycle	1
Cell division	pentose metabolic process	2
Cell division	regulation of RNA stability	1
Cell division	monosaccharide biosynthetic process	1
Cell division	phosphatidylglycerol metabolic process	1
Cell division	cofactor biosynthetic process	1
Cell division	regulation of ubiquitin-protein ligase activity involved in mitotic cell cycle	1
Cell division	regulation of mRNA catabolic process	1
Cell division	regulation of mitotic cell cycle phase transition	1
Cell division	negative regulation of mitotic cell cycle phase transition	1
Cell division	negative regulation of cell cycle G2/M phase transition	1
Cell division	negative regulation of ubiquitin protein ligase activity	1
Cell division	positive regulation of ubiquitin protein ligase activity	1
Cell division	positive regulation of protein ubiquitination involved in ubiquitin-dependent protein catabolic process	1
Protein ubiquitination	cellular protein modification process	1
Protein ubiquitination	glycoprotein metabolic process	1
Protein ubiquitination	ERAD pathway	1
Protein ubiquitination	proteasome-mediated ubiquitin-dependent protein catabolic process	3
Protein ubiquitination	macromolecule metabolic process	1
Protein ubiquitination	organic substance catabolic process	1
Protein-containing complex assembly	protein folding	1
Protein-containing complex assembly	autophagy	1
Protein-containing complex assembly	cellular response to DNA damage stimulus	1
Protein-containing complex assembly	organelle organization	2
Protein-containing complex assembly	cellular process	1
Protein-containing complex assembly	viral life cycle	1
Protein-containing complex assembly	macromolecular complex disassembly	1
Protein-containing complex assembly	multivesicular body organization	1
Protein-containing complex assembly	symbiosis, encompassing mutualism through parasitism	1
Protein-containing complex assembly	transport of virus	1
Protein-containing complex assembly	nuclear envelope disassembly	1
Protein-containing complex assembly	protein oligomerization	1
Protein-containing complex assembly	detection of stimulus	1
Protein-containing complex assembly	organelle assembly	1
Protein-containing complex assembly	protein complex subunit organization	1
Protein-containing complex assembly	mitotic cell cycle process	1
Cell differentiation	innate immune response activating cell surface receptor signaling pathway	1
Cell differentiation	Fc receptor mediated stimulatory signaling pathway	1
Cell differentiation	immune response-regulating cell surface receptor signaling pathway involved in phagocytosis	1
Cell differentiation	epidermal growth factor receptor signaling pathway	1
Cell differentiation	regulation of autophagy	1
Cell differentiation	macroautophagy	1
Cell differentiation	positive regulation of Wnt signaling pathway	1
Cell differentiation	endoplasmic reticulum unfolded protein response	1
Cell differentiation	intracellular signal transduction	1
Cell differentiation	non-canonical Wnt signaling pathway	1
Cell differentiation	Fc receptor signaling pathway	1
Cell differentiation	Fc-gamma receptor signaling pathway	1
Cell differentiation	regulation of epidermal growth factor receptor signaling pathway	1
Cell differentiation	canonical Wnt signaling pathway	1
Cell differentiation	hematopoietic stem cell differentiation	1
Cell differentiation	regulation of canonical Wnt signaling pathway	1
Cell differentiation	regulation of establishment of planar polarity	1
Cell differentiation	negative regulation of ERBB signaling pathway	1
Cell differentiation	regulation of hematopoietic progenitor cell differentiation	1
Cell differentiation	regulation of stem cell differentiation	1
Ribosome biogenesis	ribonucleoprotein complex assembly	3
Ribosome biogenesis	ribosome biogenesis	1
Ribosome biogenesis	ribosome assembly	2
Ribosome biogenesis	ribosomal large subunit biogenesis	1
Ribosome biogenesis	ribosomal small subunit biogenesis	1
Ribosome biogenesis	organelle assembly	1
Immune response	antigen processing and presentation of exogenous peptide antigen	1
Immune response	antigen processing and presentation of peptide antigen via MHC class II	1
Immune response	protein localization to nucleus	1
Immune response	antigen processing and presentation of exogenous peptide antigen via MHC class I	1
Immune response	inorganic cation transmembrane transport	1
Immune response	ATP hydrolysis coupled ion transmembrane transport	1
