# Supplementary material for: Cross-species functional modules link proteostasis to human normal aging
Source: PLoS Comput Biol. 2019 Jul 3;15(7):e1007162. doi: 10.1371/journal.pcbi.1007162 (PMC6634426; doi:10.1371/journal.pcbi.1007162)
Supplement: S6 Table — This table contains 3 sheets, corresponding to muscle, hippocampus and dietary restriction GO analysis for proteostasis-linked processes. (XLSX) [file pcbi.1007162.s017.xlsx]

## Sheet: Muscle_Human_Proteostasis
GO.ID	Term	Annotated	Significant	Expected	elimFisher	FDR	LogEnrich	Category
GO:0005789	Endoplasmic Reticulum Membrane	855	183	129.86	1.9e-06	1.44692e-05	0.494887	GO CC Term
GO:0000502	Proteasome Complex	63	38	9.57	0.00214	0.00331031	1.98941	GO CC Term
GO:0005739	Mitochondrion	1529	436	232.22	3.6e-07	2.97e-06	0.908836	GO CC Term
GO:0005759	Mitochondrial Matrix	426	169	64.7	5.4e-29	5.346e-27	1.38519	GO CC Term
GO:0005743	Mitochondrial Inner Membrane	444	174	67.43	1.5e-25	7.425e-24	1.36762	GO CC Term
GO:0005730	Nucleolus	853	201	129.55	9.4e-10	1.551e-08	0.633686	GO CC Term
GO:0006412	Translation	625	186	97.47	9.3e-06	2.73529e-05	0.932272	GO BP Term
GO:0006413	Translational Initiation	181	66	28.23	4e-12	1e-10	1.22524	GO BP Term
GO:0000028	Ribosomal Small Subunit Assembly	16	9	2.5	0.00022	0.000338462	1.848	GO BP Term
GO:0000027	Ribosomal Large Subunit Assembly	26	12	4.05	0.00023	0.000343284	1.56704	GO BP Term
GO:0006457	Protein Folding	200	76	31.19	3.4e-10	3.77778e-09	1.28492	GO BP Term
GO:0016236	Macroautophagy	267	78	41.64	9.7e-06	2.77143e-05	0.905504	GO BP Term
GO:0006614	SRP-dependent Cotranslational Protein Ta...	91	44	14.19	2e-13	1e-11	1.63263	GO BP Term
GO:0000398	MRNA Splicing, Via Spliceosome	301	94	46.94	1e-06	3.57143e-06	1.00184	GO BP Term
GO:0051289	Protein Homotetramerization	65	23	10.14	7e-05	0.000137255	1.18158	GO BP Term

## Sheet: Hippo_Human_Proteostasis
GO.ID	Term	Annotated	Significant	Expected	elimFisher	FDR	LogEnrich	Category
GO:0005789	Endoplasmic Reticulum Membrane	889	187	130.31	1.1e-06	9.9e-06	0.52109	GO CC Term
GO:0000502	Proteasome Complex	63	25	9.23	0.00493	0.00762609	1.43753	GO CC Term
GO:0005739	Mitochondrion	1553	423	227.64	2.4e-07	2.376e-06	0.893904	GO CC Term
GO:0005759	Mitochondrial Matrix	424	150	62.15	8.3e-24	4.1085e-22	1.27114	GO CC Term
GO:0005743	Mitochondrial Inner Membrane	447	160	65.52	1.2e-18	3.96e-17	1.28806	GO CC Term
GO:0005730	Nucleolus	858	171	125.77	8.9e-06	6.29357e-05	0.443208	GO CC Term
GO:0006413	Translational Initiation	182	69	27.54	3.3e-14	1.65e-12	1.32507	GO BP Term
GO:0006414	Translational Elongation	125	46	18.91	0.00056	0.000788732	1.28248	GO BP Term
GO:0000028	Ribosomal Small Subunit Assembly	16	8	2.42	0.00111	0.00113265	1.72499	GO BP Term
GO:0006457	Protein Folding	205	72	31.01	8.5e-09	1.21429e-07	1.21526	GO BP Term
GO:0006614	SRP-dependent Cotranslational Protein Ta...	91	47	13.77	1.6e-14	1.6e-12	1.77113	GO BP Term
GO:0000398	MRNA Splicing, Via Spliceosome	307	90	46.45	1.5e-06	1.875e-05	0.954246	GO BP Term

## Sheet: DR_Human_Proteostasis
GO.ID	Term	Annotated	Significant	Expected	elimFisher	FDR	LogEnrich	Category
GO:0005789	Endoplasmic Reticulum Membrane	671	183	138.27	3.3e-05	0.000194118	0.404355	GO CC Term
GO:0101031	Chaperone Complex	7	5	1.44	0.00534	0.00712	1.79586	GO CC Term
GO:0005739	Mitochondrion	1151	392	237.18	6.8e-05	0.00032381	0.724871	GO CC Term
GO:0005759	Mitochondrial Matrix	319	151	65.73	2.3e-19	7.66667e-18	1.19992	GO CC Term
GO:0005743	Mitochondrial Inner Membrane	345	150	71.09	7e-19	1.75e-17	1.07724	GO CC Term
GO:0005730	Nucleolus	568	178	117.04	1.2e-09	1.5e-08	0.604876	GO CC Term
GO:0006412	Translation	482	213	101.82	0.00177	0.00190323	1.06483	GO BP Term
GO:0006413	Translational Initiation	131	74	27.67	1.1e-17	5.5e-16	1.4192	GO BP Term
GO:0000028	Ribosomal Small Subunit Assembly	13	10	2.75	2.6e-05	8.3871e-05	1.8625	GO BP Term
GO:0000027	Ribosomal Large Subunit Assembly	22	15	4.65	2.6e-06	1.13043e-05	1.68966	GO BP Term
GO:0006457	Protein Folding	145	65	30.63	4.1e-08	3.38462e-07	1.08549	GO BP Term
GO:0016236	Macroautophagy	201	75	42.46	0.00019	0.000395833	0.820786	GO BP Term
GO:0006614	SRP-dependent Cotranslational Protein Ta...	69	49	14.58	6.2e-19	6.2e-17	1.74879	GO BP Term
GO:0000398	MRNA Splicing, Via Spliceosome	194	94	40.98	1.6e-13	3.2e-12	1.19774	GO BP Term
