# Supplementary material for: Cross-species functional modules link proteostasis to human normal aging
Source: PLoS Comput Biol. 2019 Jul 3;15(7):e1007162. doi: 10.1371/journal.pcbi.1007162 (PMC6634426; doi:10.1371/journal.pcbi.1007162)
Supplement: S7 Table — This table contains 6 sheets for each part of the protein quality network (macroautophagy, translation and proteasome complex) per tissue. (XLSX) [file pcbi.1007162.s018.xlsx]

## Sheet: Muscle_Human_Proteasome
logFC	AveExpr	t	P.Value	adj.P.Val	B	Gene	Significant
-0.00470956	6.10453	-2.89542	0.00401849	0.0207196	-4.49125	PSMA4	FDR < 0.05
-0.00709305	6.41169	-4.75268	2.91063e-06	0.000122967	2.34795	TXNL1	FDR < 0.05
-0.00874547	7.90824	-3.0791	0.00223635	0.0136825	-3.84938	PSMD8	FDR < 0.05
-0.00512318	6.29004	-3.40605	0.000733825	0.00621569	-2.91405	PSMC6	FDR < 0.05
-0.00591261	5.92103	-3.83619	0.000147621	0.00200085	-1.42178	PSMA3	FDR < 0.05
-0.00753465	5.72903	-4.00334	7.59265e-05	0.0012562	-0.796575	PSMC1	FDR < 0.05
-0.00666172	6.72462	-3.78132	0.000182701	0.00228418	-1.58835	PSMB5	FDR < 0.05
-0.00512323	7.76665	-2.47683	0.0137159	0.049812	-5.50352	PSMA7	FDR < 0.05
-0.00566749	6.25051	-4.17584	3.73159e-05	0.000754786	-0.10395	USP14	FDR < 0.05
-0.0057921	6.71212	-4.10953	4.91758e-05	0.0009174	-0.344824	PSMD7	FDR < 0.05
-0.00586046	7.06208	-2.99407	0.00294391	0.016634	-4.15827	PSMD11	FDR < 0.05
-0.0101053	5.97655	-3.98468	8.1871e-05	0.00131824	-0.858989	PSMD14	FDR < 0.05
-0.0079415	4.8416	-4.96899	1.0443e-06	6.13913e-05	3.3088	UCHL5	FDR < 0.05
-0.00515641	7.86935	-3.35812	0.000868954	0.00704495	-2.98055	RAD23B	FDR < 0.05
-0.005283	6.08317	-2.99985	0.00289002	0.0163966	-4.18947	PSMB2	FDR < 0.05
-0.00748926	6.52165	-4.72764	3.26947e-06	0.000134441	2.24251	PSMA1	FDR < 0.05
-0.00431375	5.78673	-2.68781	0.00752749	0.0326199	-5.06917	PSME3	FDR < 0.05
-0.00615902	7.27677	-3.2977	0.00107235	0.00818723	-3.21295	UBQLN1	FDR < 0.05
-0.00428189	6.53684	-2.59172	0.00994004	0.0397573	-5.2909	PSMB6	FDR < 0.05
-0.0063176	5.71378	-3.43562	0.000660515	0.00577533	-2.83444	PSMA5	FDR < 0.05
-0.00379005	6.68826	-2.70631	0.00712872	0.0314064	-4.98444	PSMC2	FDR < 0.05
-0.00635179	6.23517	-3.43419	0.00066389	0.00579589	-2.82226	PSMD6	FDR < 0.05
-0.00455277	8.71657	-3.35475	0.000879293	0.00710376	-2.93045	VCP	FDR < 0.05
-0.00608126	7.41158	-3.65523	0.000295367	0.00324363	-2.0011	PSMD1	FDR < 0.05
-0.00577453	8.36326	-3.01286	0.00277191	0.0158764	-4.01727	PSMD2	FDR < 0.05
-0.00539499	6.51437	-3.46509	0.000594287	0.00533122	-2.70695	PSMD13	FDR < 0.05
-0.0087293	6.13823	-3.92321	0.000104731	0.00157781	-1.08618	PSMD12	FDR < 0.05

## Sheet: Muscle_Human_Translation
logFC	AveExpr	t	P.Value	adj.P.Val	B	Gene	Significant
-0.00534939	2.63841	-2.81097	0.00521049	0.0250028	-4.54587	RPL26L1	FDR < 0.05
-0.00297551	6.40465	-2.64791	0.00845687	0.035555	-5.15177	POLR2B	FDR < 0.05
-0.00328456	4.87465	-2.55526	0.011023	0.0426084	-5.41647	MRPL43	FDR < 0.05
-0.00706817	5.61248	-4.9336	1.23803e-06	6.72062e-05	3.14413	MRPS35	FDR < 0.05
-0.00584643	6.58705	-3.89702	0.000116205	0.00170603	-1.16813	IARS2	FDR < 0.05
-0.0057043	7.09209	-4.89098	1.51775e-06	7.79468e-05	3.01173	DDX1	FDR < 0.05
-0.00458399	3.45197	-3.08791	0.00217279	0.0134049	-3.8485	MRPL22	FDR < 0.05
-0.00987346	5.04233	-6.09934	2.7591e-09	1.03019e-06	9.07911	MTIF2	FDR < 0.05
0.00444968	5.78388	2.68825	0.0075179	0.0325886	-5.07014	SRRT	FDR < 0.05
0.00796309	4.636	5.37398	1.38975e-07	1.36166e-05	5.27491	CNOT3	FDR < 0.05
-0.00584458	4.78956	-3.14253	0.00181442	0.0118797	-3.77385	MRPS33	FDR < 0.05
-0.00357884	6.36509	-2.73701	0.00650892	0.0294243	-4.91785	AARS	FDR < 0.05
0.00379604	5.57182	2.75995	0.00607789	0.0278772	-4.88379	DHPS	FDR < 0.05
0.0182085	0.356083	5.56547	5.12807e-08	6.68343e-06	6.8375	GGT1	FDR < 0.05
0.00690039	7.61337	2.58352	0.0101749	0.0403811	-5.2543	RPL3	FDR < 0.05
0.00597311	6.25105	3.56059	0.000419903	0.0041465	-2.39794	DICER1	FDR < 0.05
-0.0051907	7.31836	-3.31658	0.00100449	0.00781364	-3.15115	GSPT1	FDR < 0.05
-0.00366311	5.63274	-2.64695	0.00848039	0.0356099	-5.18142	GARS	FDR < 0.05
-0.0102959	6.28003	-3.03379	0.00259118	0.0151283	-4.0824	NEURL1	FDR < 0.05
-0.00551234	5.78894	-4.17829	3.69355e-05	0.000751493	-0.111417	RWDD1	FDR < 0.05
-0.00506076	4.3234	-3.05991	0.00238078	0.0143064	-4.00573	MRPL18	FDR < 0.05
-0.00499679	6.18274	-3.56957	0.00040624	0.00406387	-2.36684	HBS1L	FDR < 0.05
-0.00718483	4.78051	-4.90093	1.44748e-06	7.57458e-05	2.99471	HARS2	FDR < 0.05
-0.00469823	3.39943	-3.16176	0.00170183	0.011323	-3.61879	CNOT6	FDR < 0.05
-0.00870004	5.16888	-4.21612	3.15022e-05	0.000678745	0.0333464	TARS	FDR < 0.05
-0.00697991	4.69078	-4.43873	1.20622e-05	0.000337325	0.958228	RARS	FDR < 0.05
-0.00552636	4.63902	-2.513	0.0124088	0.0463448	-5.51473	MRPL19	FDR < 0.05
-0.00419445	5.86128	-3.56673	0.00041051	0.00409178	-2.38778	DARS	FDR < 0.05
-0.00506424	5.33918	-3.17118	0.00164907	0.0110954	-3.69152	FARSB	FDR < 0.05
-0.0066622	2.9609	-4.09647	5.18998e-05	0.000954721	-0.288182	DPH5	FDR < 0.05
-0.00480272	6.87649	-2.53754	0.0115862	0.0440609	-5.4078	ETF1	FDR < 0.05
-0.00760415	6.187	-4.52561	8.20337e-06	0.000254673	1.34234	COPS5	FDR < 0.05
-0.00407012	4.70315	-2.76196	0.00604134	0.0277556	-4.87157	MRPS2	FDR < 0.05
-0.00748891	5.18482	-5.33995	1.65436e-07	1.53292e-05	5.08916	ACO1	FDR < 0.05
-0.00723223	3.45432	-4.3387	1.86603e-05	0.000463655	0.627062	UPF3B	FDR < 0.05
0.00495334	4.08211	2.73554	0.00653743	0.0294792	-4.90462	NUP85	FDR < 0.05
-0.00435517	4.88264	-3.04517	0.00249748	0.0147782	-4.06927	EIF2AK4	FDR < 0.05
-0.00813337	4.69218	-4.00505	7.54041e-05	0.00125205	-0.790303	QRSL1	FDR < 0.05
0.0043064	7.47063	2.84093	0.00475518	0.0233949	-4.57772	EIF3G	FDR < 0.05
0.00470495	6.20135	3.22052	0.00139655	0.00991947	-3.51962	MRPS25	FDR < 0.05
-0.00901518	4.12677	-5.88488	9.15002e-09	2.17944e-06	7.94303	EEFSEC	FDR < 0.05
0.00685006	7.23066	3.0534	0.00243171	0.014499	-3.97954	H3F3B	FDR < 0.05
-0.00637083	3.27687	-3.85212	0.000138694	0.00192182	-1.2569	RIDA	FDR < 0.05
-0.00443656	5.05693	-3.25543	0.00124007	0.00915316	-3.42823	ERAL1	FDR < 0.05
-0.00654809	4.98667	-2.89535	0.00401944	0.0207196	-4.50749	DPH2	FDR < 0.05
-0.00580374	6.86152	-3.42263	0.000691827	0.00598471	-2.82982	NARS	FDR < 0.05
-0.0073291	5.15482	-4.031	6.78662e-05	0.00115706	-0.697838	AGO4	FDR < 0.05
-0.00403459	5.2536	-2.47513	0.0137805	0.0499681	-5.6194	MRPS9	FDR < 0.05
-0.00556313	5.85635	-2.56599	0.0106939	0.0417805	-5.38335	MRPL15	FDR < 0.05
-0.00681397	5.20586	-4.38984	1.49445e-05	0.000395568	0.744481	DENR	FDR < 0.05
0.00458619	8.94168	3.11789	0.00196874	0.0125801	-3.66562	RPS11	FDR < 0.05
-0.004202	5.86178	-3.20107	0.00149149	0.0102922	-3.58887	EIF3M	FDR < 0.05
-0.00391513	5.48996	-2.81085	0.00521238	0.0250031	-4.74524	LSM14B	FDR < 0.05
-0.00396518	4.74982	-3.26143	0.00121483	0.00900206	-3.40242	MRPL49	FDR < 0.05
-0.00527823	4.32615	-3.33008	0.000958422	0.00754638	-3.16358	PELO	FDR < 0.05
-0.00484542	4.16429	-3.21418	0.00142688	0.0100032	-3.52324	MRPL39	FDR < 0.05
0.016908	8.15358	5.2974	2.0547e-07	1.79656e-05	5.00482	EEF1A1	FDR < 0.05
-0.00503659	8.95265	-2.59654	0.00980424	0.0393509	-5.1188	EIF4A2	FDR < 0.05
-0.00468939	3.86907	-3.14762	0.00178395	0.0117414	-3.7056	MRPL17	FDR < 0.05
-0.00332443	4.13351	-2.97638	0.00311472	0.0173019	-4.23909	NCK1	FDR < 0.05
-0.00390773	5.26166	-3.33387	0.000945849	0.0074668	-3.1777	MRPL10	FDR < 0.05
-0.0102851	1.44662	-4.28825	2.31823e-05	0.00053797	0.695031	PARS2	FDR < 0.05
-0.00432618	2.8946	-2.62763	0.00896755	0.0369922	-5.06787	MRPS18C	FDR < 0.05
0.00888758	6.64903	2.89543	0.00401841	0.0207196	-4.47289	SMAD3	FDR < 0.05
-0.00671786	6.08314	-3.48782	0.000547512	0.00503252	-2.64936	GFM1	FDR < 0.05
-0.0075096	4.18603	-3.55398	0.00043022	0.00420927	-2.40739	MRPL1	FDR < 0.05
-0.00950338	3.56302	-5.46056	8.88492e-08	9.58947e-06	5.77611	MRPL13	FDR < 0.05
-0.00363532	9.77533	-2.56737	0.0106522	0.0416916	-5.13227	EIF1	FDR < 0.05
-0.0110531	4.12567	-5.51245	6.77703e-08	7.92979e-06	5.99045	TRMT10C	FDR < 0.05
-0.0052436	4.37364	-2.93334	0.00356903	0.0190018	-4.37841	MRPL11	FDR < 0.05
-0.00682332	4.80269	-4.38551	1.52295e-05	0.000401057	0.731679	MRPS22	FDR < 0.05
-0.00902639	5.84954	-5.6823	2.75379e-08	4.37283e-06	6.84349	MRPS16	FDR < 0.05
-0.00609278	6.79253	-3.7489	0.00020698	0.0024995	-1.70233	IARS	FDR < 0.05
0.00407529	8.88873	3.24884	0.00126827	0.00929764	-3.26219	RPS4X	FDR < 0.05
-0.00444663	5.56469	-3.18375	0.00158102	0.0107542	-3.65129	CNOT7	FDR < 0.05
-0.00396221	6.34967	-2.64333	0.00856975	0.0358802	-5.1655	MTOR	FDR < 0.05
0.0038329	3.94112	2.61501	0.00929916	0.0379185	-5.21022	SPOUT1	FDR < 0.05
-0.00743652	3.37334	-4.50148	9.13592e-06	0.00027378	1.32163	MCTS1	FDR < 0.05
-0.00510171	9.67617	-2.99959	0.00289238	0.0164032	-3.95838	EEF1G	FDR < 0.05
-0.00576975	2.95233	-3.09154	0.00214711	0.0133097	-3.77837	MRPL46	FDR < 0.05

## Sheet: Muscle_Human_Macroautophagy
logFC	AveExpr	t	P.Value	adj.P.Val	B	Gene	Significant
-0.00437968	7.63841	-3.41444	0.000712293	0.00609686	-2.81243	POLDIP2	FDR < 0.05
-0.00671898	5.44301	-4.864	1.72534e-06	8.54323e-05	2.82156	VTA1	FDR < 0.05
-0.00869835	6.98568	-5.57543	4.86514e-08	6.64499e-06	6.3415	RRAGD	FDR < 0.05
-0.00559935	4.23849	-4.50907	8.83214e-06	0.000267343	1.27812	ATG5	FDR < 0.05
-0.00466214	5.25112	-3.79241	0.000175029	0.00221634	-1.5959	VPS35	FDR < 0.05
-0.0116005	5.50528	-3.88966	0.00011964	0.00173729	-1.23253	WIPI1	FDR < 0.05
-0.00562842	5.74987	-4.96106	1.08497e-06	6.32441e-05	3.2748	TSG101	FDR < 0.05
-0.00382551	7.87541	-2.82397	0.00500829	0.0243026	-4.59307	RAB7A	FDR < 0.05
0.00501667	3.09161	3.04462	0.00250189	0.0147898	-3.92638	RRAGB	FDR < 0.05
-0.00449906	4.19757	-3.33665	0.000936721	0.00741581	-3.13591	EXOC1	FDR < 0.05
-0.00361105	4.62375	-2.68653	0.00755582	0.0326812	-5.07069	SCFD1	FDR < 0.05
0.00533053	5.35917	4.3235	1.99257e-05	0.000484213	0.470064	HDAC6	FDR < 0.05
-0.00359589	4.61181	-2.52492	0.0120031	0.0452325	-5.48458	TOMM22	FDR < 0.05
-0.00460392	5.08635	-3.17026	0.00165414	0.0111141	-3.69506	ATP6V1D	FDR < 0.05
-0.00391434	4.21466	-2.57625	0.0103874	0.0409771	-5.3347	ATG4A	FDR < 0.05
-0.00428168	4.9077	-3.06925	0.00230942	0.0140117	-3.99993	NPRL3	FDR < 0.05
-0.007758	6.12769	-4.54415	7.54952e-06	0.000239212	1.41991	RHEB	FDR < 0.05
-0.00481158	5.86505	-2.68947	0.00749111	0.0325444	-5.06337	ATP6V0E1	FDR < 0.05
-0.00386652	3.7975	-2.61819	0.00921463	0.0376516	-5.19652	STAM2	FDR < 0.05
-0.00687274	4.68399	-5.04869	7.09231e-07	4.68805e-05	3.68753	RAB3GAP2	FDR < 0.05
-0.00520896	3.07104	-2.65848	0.00820101	0.0347324	-5.01249	ATG101	FDR < 0.05
-0.0044767	5.21236	-3.65769	0.000292651	0.00322387	-2.07966	SNX6	FDR < 0.05
-0.00699118	4.14365	-3.89835	0.000115596	0.00170226	-1.16766	VPS25	FDR < 0.05
-0.00615902	7.27677	-3.2977	0.00107235	0.00818723	-3.21295	UBQLN1	FDR < 0.05
-0.0083129	5.88452	-3.78463	0.000180373	0.00226327	-1.60941	PLAA	FDR < 0.05
-0.00663421	3.02424	-3.66894	0.000280515	0.00313791	-1.8935	VPS37B	FDR < 0.05
-0.00412871	4.7317	-2.81059	0.00521665	0.0250149	-4.73901	RAB5A	FDR < 0.05
-0.00514008	4.03852	-3.75979	0.000198505	0.00242257	-1.67062	ATG3	FDR < 0.05
-0.00435333	4.48938	-3.16509	0.00168302	0.0112432	-3.69448	VPS26B	FDR < 0.05
-0.00690515	3.86399	-4.03236	6.74904e-05	0.00115251	-0.636621	MTERF3	FDR < 0.05
-0.00539459	4.2239	-3.60969	0.000350171	0.00365379	-2.21703	SNF8	FDR < 0.05
-0.00869185	1.49995	-3.19651	0.00151457	0.0104047	-3.2433	CDK5	FDR < 0.05
-0.00455277	8.71657	-3.35475	0.000879293	0.00710376	-2.93045	VCP	FDR < 0.05
0.00272429	7.63859	2.56618	0.0106882	0.0417701	-5.2953	GABARAP	FDR < 0.05
-0.00540161	4.97062	-4.17057	3.81492e-05	0.000763813	-0.148058	MFN1	FDR < 0.05
-0.00521641	3.96566	-2.63198	0.00885572	0.0366512	-5.17302	CHMP6	FDR < 0.05
-0.00633756	4.24663	-2.64258	0.00858835	0.0359431	-5.16632	PRKN	FDR < 0.05
0.0183909	1.8231	5.42684	1.05834e-07	1.09932e-05	5.87578	SRC	FDR < 0.05
-0.00396221	6.34967	-2.64333	0.00856975	0.0358802	-5.1655	MTOR	FDR < 0.05
-0.00575618	7.28968	-2.92272	0.00368998	0.0194495	-4.35294	DYNLL2	FDR < 0.05

## Sheet: Hippo_Human_Proteasome
logFC	AveExpr	t	P.Value	adj.P.Val	B	Gene	Significant
0.00562923	5.70095	2.96482	0.00402446	0.0215078	-3.74588	PSMB1	FDR < 0.05
-0.010294	5.93172	-2.86505	0.00536534	0.0257018	-3.98841	PSMD8	FDR < 0.05
-0.0102507	4.9202	-3.12141	0.0025303	0.0162937	-3.32433	UCHL5	FDR < 0.05
-0.00973169	5.40341	-2.96804	0.00398687	0.0213746	-3.74089	PSMA1	FDR < 0.05
-0.0130324	6.48717	-3.42643	0.000981889	0.00974984	-2.35736	UBQLN1	FDR < 0.05
-0.0137254	7.06253	-2.61411	0.0107468	0.039949	-4.52781	KIAA0368	FDR < 0.05
-0.013262	5.17292	-3.3971	0.00107804	0.0101408	-2.52182	PSMA5	FDR < 0.05
0.00721225	5.84675	2.85266	0.00555794	0.0262685	-4.04015	UBXN1	FDR < 0.05
-0.00773842	6.46948	-2.74606	0.00749726	0.0315042	-4.25464	PSMD2	FDR < 0.05

## Sheet: Hippo_Human_Translation
logFC	AveExpr	t	P.Value	adj.P.Val	B	Gene	Significant
0.00665408	5.94423	2.77152	0.00698468	0.0301921	-4.24305	UPF1	FDR < 0.05
0.0109434	7.93402	2.60491	0.0110153	0.0405324	-4.50437	RPS20	FDR < 0.05
-0.0119759	6.57707	-3.06961	0.00295515	0.0179255	-3.38428	SARS	FDR < 0.05
0.00570348	4.82916	2.82475	0.0060154	0.0275667	-4.12242	MRPL43	FDR < 0.05
-0.0105215	4.66817	-3.93595	0.00017973	0.00420268	-0.820886	MRPS35	FDR < 0.05
0.0117067	7.84837	2.89439	0.00493361	0.0244291	-3.77963	RPL18	FDR < 0.05
-0.00630124	4.02843	-2.80543	0.00635193	0.0284493	-4.13294	FTSJ1	FDR < 0.05
-0.0140817	4.98628	-3.1323	0.00244862	0.015993	-3.29625	NCK2	FDR < 0.05
-0.00863207	5.99492	-2.81995	0.0060974	0.0277538	-4.10032	DDX1	FDR < 0.05
-0.00619716	3.2371	-2.57604	0.0118973	0.0428806	-4.61234	NOA1	FDR < 0.05
-0.0138492	4.821	-2.76955	0.0070232	0.0303088	-4.26701	SEH1L	FDR < 0.05
0.00921318	5.95001	3.43062	0.000968853	0.0096918	-2.40762	SRRT	FDR < 0.05
-0.00853567	4.09173	-2.55331	0.0126363	0.0444791	-4.76336	MRPS33	FDR < 0.05
-0.00768381	4.56329	-3.09748	0.00271898	0.0170152	-3.38606	NUP50	FDR < 0.05
0.0209385	2.31487	3.8391	0.000250836	0.00485604	-0.760373	GGT1	FDR < 0.05
0.0123264	6.0181	2.53033	0.0134253	0.0462539	-4.82629	DICER1	FDR < 0.05
-0.00718176	5.20767	-2.81373	0.00620531	0.0280551	-4.15449	UQCC1	FDR < 0.05
-0.0362512	7.8404	-2.8324	0.00588664	0.0272547	-3.87793	EEF1A2	FDR < 0.05
-0.0136035	3.7582	-4.48789	2.46843e-05	0.00193622	1.14748	EARS2	FDR < 0.05
0.0130581	7.18696	2.84946	0.0056088	0.0264053	-3.95833	RPS16	FDR < 0.05
0.00874114	6.19175	3.04089	0.00321833	0.0188335	-3.51584	AKT2	FDR < 0.05
0.0149288	7.63473	2.86672	0.00533993	0.0256694	-3.87704	RPS19	FDR < 0.05
-0.0337917	5.04891	-4.90818	4.98864e-06	0.00112411	2.66212	MTPN	FDR < 0.05
-0.0157368	5.4241	-2.96425	0.00403108	0.0215197	-3.74636	GARS	FDR < 0.05
-0.0350852	6.07243	-3.16412	0.00222365	0.0151971	-3.13447	NEURL1	FDR < 0.05
0.0176543	7.26084	4.00787	0.000139895	0.00381056	-0.478082	CASC3	FDR < 0.05
0.0126673	7.68001	2.95879	0.00409579	0.0217051	-3.62555	RPL34	FDR < 0.05
0.0148298	3.00977	2.83501	0.00584336	0.027139	-3.88149	SEPSECS	FDR < 0.05
0.0112965	7.10324	2.71042	0.00827241	0.0334895	-4.31883	RPS13	FDR < 0.05
0.0118479	8.14101	2.596	0.0112808	0.041212	-4.50958	RPS12	FDR < 0.05
-0.00600284	5.00186	-2.94768	0.00423023	0.0221915	-3.80494	DROSHA	FDR < 0.05
0.00639584	4.44823	3.30649	0.00143411	0.0118576	-2.7719	EIF2B4	FDR < 0.05
0.0109608	5.83024	2.84645	0.00565685	0.0265918	-4.05108	TIA1	FDR < 0.05
-0.0128174	5.09843	-2.87981	0.00514393	0.0250357	-3.98124	FARSB	FDR < 0.05
-0.00982656	3.80543	-2.9168	0.00462556	0.0234762	-3.82246	TSFM	FDR < 0.05
-0.00719612	4.77526	-2.75432	0.00732726	0.0310291	-4.307	MRPS7	FDR < 0.05
0.00826968	7.34021	2.5586	0.0124608	0.0440646	-4.66376	RPL23	FDR < 0.05
-0.00979542	4.75301	-2.84235	0.0057231	0.0267518	-4.08029	TRAP1	FDR < 0.05
0.00762496	4.86549	2.88539	0.00506249	0.0248051	-3.9637	NUP214	FDR < 0.05
-0.0129606	3.41895	-2.8462	0.00566085	0.0265918	-3.96356	MRPS12	FDR < 0.05
0.00744309	5.67139	2.79755	0.00649408	0.0289519	-4.19016	EIF3G	FDR < 0.05
0.0105685	4.43467	2.98563	0.00378713	0.0207174	-3.67213	NUP210	FDR < 0.05
-0.00937018	6.72479	-2.5892	0.0114877	0.0418647	-4.61891	RAN	FDR < 0.05
-0.00750219	3.78277	-3.02393	0.00338388	0.0193467	-3.53031	DPH2	FDR < 0.05
0.0104321	7.00795	2.56512	0.0122475	0.0435628	-4.68075	RPS15A	FDR < 0.05
0.0146729	3.16936	3.09504	0.00273888	0.0171108	-3.20666	DNAJC1	FDR < 0.05
0.0163195	9.07196	3.6171	0.000528716	0.00696072	-1.5859	RPS6	FDR < 0.05
-0.011465	4.03605	-3.03021	0.00332164	0.0191415	-3.53981	MRPL15	FDR < 0.05
0.0136686	8.40328	3.07819	0.00288044	0.0176384	-3.23487	RPLP1	FDR < 0.05
-0.00914768	5.48464	-3.46727	0.000861438	0.00912202	-2.30539	RSL24D1	FDR < 0.05
0.00834008	3.79514	2.95579	0.00413164	0.0218133	-3.68984	NUP54	FDR < 0.05
-0.0124379	4.80675	-3.93023	0.000183328	0.00422831	-0.843568	DENR	FDR < 0.05
0.0117162	8.54412	2.66678	0.00932095	0.0362305	-4.29749	RPS11	FDR < 0.05
0.0109204	7.80127	2.71846	0.00809158	0.0330553	-4.23677	RPL11	FDR < 0.05
0.00982627	8.25567	2.67736	0.00905619	0.0355778	-4.29525	RPS8	FDR < 0.05
-0.00995409	4.57468	-3.24405	0.00174086	0.0132895	-2.97046	NHP2	FDR < 0.05
0.0143115	2.0985	3.53762	0.000686069	0.0079987	-1.70021	CDKAL1	FDR < 0.05
0.00954778	3.81228	2.65017	0.00975099	0.0373343	-4.4751	MTG1	FDR < 0.05
0.0125703	7.99471	3.09152	0.00276794	0.017227	-3.23212	RPS3	FDR < 0.05
-0.00519881	4.50065	-2.68844	0.0087863	0.0348499	-4.46276	MRPL49	FDR < 0.05
-0.0114858	5.11458	-3.2698	0.00160758	0.0127174	-2.90136	EIF4E	FDR < 0.05
-0.0114087	8.64067	-2.69321	0.00867237	0.0346301	-4.18735	EIF4A2	FDR < 0.05
0.0186649	7.05536	4.23262	6.29119e-05	0.00264212	0.26774	EIF5B	FDR < 0.05
0.0168064	2.88072	3.21287	0.00191616	0.01408	-2.8167	H3F3A	FDR < 0.05
-0.00886763	2.49423	-3.09696	0.00272322	0.0170273	-3.12938	MRPS18C	FDR < 0.05
-0.00972544	4.14768	-4.0312	0.000128899	0.00367705	-0.476384	METAP1	FDR < 0.05
0.011386	4.06025	3.17088	0.00217845	0.0150491	-3.12519	METTL17	FDR < 0.05
-0.00710163	5.79612	-2.90092	0.00484185	0.0241848	-3.90314	NOLC1	FDR < 0.05
0.0121649	8.87137	2.63314	0.0102104	0.0385851	-4.35314	RPL13	FDR < 0.05
-0.0106049	9.73087	-3.13579	0.00242293	0.0159219	-2.91133	EEF2	FDR < 0.05
-0.0251303	6.42567	-2.90303	0.00481264	0.0240794	-3.83012	MAP2K1	FDR < 0.05
-0.0101277	3.56447	-2.8556	0.00551177	0.0261781	-3.95138	MRPL1	FDR < 0.05
0.00821348	5.30869	3.49976	0.000775751	0.00857607	-2.21679	QARS	FDR < 0.05
-0.00526999	3.81087	-2.49959	0.0145502	0.0488644	-4.86235	MRPS22	FDR < 0.05
0.0264612	2.22183	2.94504	0.00426271	0.0223303	-3.40448	TYMS	FDR < 0.05
0.0164779	3.17336	3.70035	0.000400971	0.00611407	-1.39809	SHMT1	FDR < 0.05
0.0159845	4.40591	4.61683	1.5226e-05	0.00171498	1.59358	RPS27	FDR < 0.05
0.0134284	5.41539	3.64157	0.000487627	0.00671846	-1.77033	TARSL2	FDR < 0.05
-0.0117222	3.4732	-2.58556	0.0115998	0.0421384	-4.62677	GSPT2	FDR < 0.05
-0.014037	5.45206	-3.54361	0.00067281	0.00790492	-2.06737	IARS	FDR < 0.05
-0.00793886	5.02142	-2.89679	0.00489965	0.0243191	-3.93786	CNOT7	FDR < 0.05
-0.00750403	5.61749	-2.8837	0.00508704	0.0248731	-3.95825	MTOR	FDR < 0.05
0.00821519	4.62023	3.09868	0.0027092	0.0169681	-3.37623	SPOUT1	FDR < 0.05
0.00953938	7.73551	3.50616	0.000759842	0.00848881	-2.03625	RACK1	FDR < 0.05
-0.0116014	4.10764	-2.68146	0.00895563	0.035348	-4.45623	MCTS1	FDR < 0.05

## Sheet: Hippo_Human_Macroautophagy
logFC	AveExpr	t	P.Value	adj.P.Val	B	Gene	Significant
-0.011913	4.90815	-3.95048	0.000170895	0.00410619	-0.774976	VTA1	FDR < 0.05
0.0130727	3.84696	3.07621	0.00289753	0.0176919	-3.3579	IFT88	FDR < 0.05
-0.0232487	6.45768	-2.76559	0.00710124	0.0305147	-4.18555	ATP6V1H	FDR < 0.05
-0.0109964	4.12488	-2.78267	0.00677051	0.0296522	-4.20365	RRAGB	FDR < 0.05
-0.00605034	4.6736	-2.77612	0.00689557	0.0300226	-4.24736	SCFD1	FDR < 0.05
0.00765888	5.83706	2.69284	0.00868126	0.0346526	-4.44648	HDAC6	FDR < 0.05
-0.00902598	4.62686	-2.90216	0.00482466	0.0241233	-3.91919	TOMM22	FDR < 0.05
-0.0150812	6.20633	-3.26604	0.00162642	0.0127913	-2.85451	ATP6V1D	FDR < 0.05
0.0187624	6.0971	3.21974	0.00187618	0.0139631	-3.01148	SPTLC2	FDR < 0.05
-0.00909088	6.75753	-3.08848	0.0027932	0.0172991	-3.32444	CHMP4B	FDR < 0.05
0.0153499	5.33334	3.71466	0.000382222	0.00599153	-1.54087	ATP6V0E1	FDR < 0.05
-0.0249891	6.56854	-2.93628	0.00437232	0.022601	-3.72722	ATP6V1A	FDR < 0.05
-0.0105894	6.04461	-3.20245	0.00197833	0.0143347	-3.0545	CHMP3	FDR < 0.05
-0.0120567	4.28151	-3.00449	0.0035833	0.0201217	-3.6295	BECN1	FDR < 0.05
0.013787	5.37621	3.48241	0.000820456	0.00889021	-2.26433	VPS13C	FDR < 0.05
0.016323	6.07494	3.56521	0.000626994	0.00763847	-1.9848	SNX6	FDR < 0.05
-0.0130324	6.48717	-3.42643	0.000981889	0.00974984	-2.35736	UBQLN1	FDR < 0.05
0.00862628	4.35965	2.81376	0.00620484	0.0280551	-4.12185	USP30	FDR < 0.05
-0.00897255	3.92271	-2.97582	0.00389734	0.0210869	-3.67706	PLAA	FDR < 0.05
0.0195407	5.9343	2.78617	0.00670464	0.029442	-4.19825	NPC1	FDR < 0.05
-0.0229621	5.66399	-4.61199	1.55066e-05	0.00172401	1.56588	RALB	FDR < 0.05
0.0103655	8.59961	2.75431	0.00732755	0.0310291	-4.07374	FEZ1	FDR < 0.05
0.0284207	8.11805	4.50872	2.28411e-05	0.00188487	1.32428	PIP4K2A	FDR < 0.05
-0.012829	6.18359	-3.14451	0.00235987	0.0157281	-3.20504	VPS26B	FDR < 0.05
-0.0292026	8.65055	-2.86659	0.00534183	0.0256702	-3.72073	UCHL1	FDR < 0.05
-0.0148557	3.37708	-3.06725	0.00297596	0.0179995	-3.3704	PRKAA2	FDR < 0.05
-0.0217443	5.02873	-2.6355	0.0101455	0.0383995	-4.5984	CDK5	FDR < 0.05
0.00604354	7.70824	2.75965	0.00721962	0.0307916	-4.13296	GABARAP	FDR < 0.05
-0.013074	7.56011	-3.8474	0.000243815	0.00479444	-0.946177	TOMM20	FDR < 0.05
-0.00711748	6.3168	-3.17297	0.00216459	0.0149835	-3.12092	EXOC7	FDR < 0.05
-0.0295288	3.28838	-3.90131	0.000202594	0.00446944	-0.84019	PRKN	FDR < 0.05
0.0136006	3.74228	4.39909	3.42901e-05	0.00212922	0.871826	CLN3	FDR < 0.05
-0.00750403	5.61749	-2.8837	0.00508704	0.0248731	-3.95825	MTOR	FDR < 0.05
-0.018814	7.00102	-3.30677	0.00143285	0.0118538	-2.66163	VDAC1	FDR < 0.05
-0.0143365	4.00765	-2.8248	0.0060145	0.0275667	-4.08731	PGAM5	FDR < 0.05
