# Supplementary material for: Cross-species functional modules link proteostasis to human normal aging
Source: PLoS Comput Biol. 2019 Jul 3;15(7):e1007162. doi: 10.1371/journal.pcbi.1007162 (PMC6634426; doi:10.1371/journal.pcbi.1007162)
Supplement: S8 Table — This table contains 5 sheets of the information about the sizes of the all modules and GO and GWAS enrichments in each tissue for proteostasis-linked modules. (XLSX) [file pcbi.1007162.s019.xlsx]

## Sheet: Module.sizes
module.names	muscle.modules.gene.size	hippo.modules.gene.size
M1	79	118
M2	149	60
M3	33	136
M4	100	155
M5	155	55
M6	54	70
M7	54	16
M8	39	79
M9	74	112
M10	35	78
M11	47	145
M12	191	30

## Sheet: Muscle.GO.proteo.enrich
Cluster.Name	GO.ID	Term	Annotated	Significant	Expected	elimFisher	FDR
M1	GO:0010972	negative regulation of G2/M transition o...	108	8	0.45	1.5e-08	6e-07
M1	GO:0031146	SCF-dependent proteasomal ubiquitin-depe...	88	7	0.37	7.9e-08	1.46667e-06
M1	GO:0051437	positive regulation of ubiquitin-protein...	92	7	0.38	1.1e-07	1.46667e-06
M1	GO:0006521	regulation of cellular amino acid metabo...	76	6	0.32	7.3e-07	7.3e-06
M1	GO:0051436	negative regulation of ubiquitin-protein...	87	6	0.36	1.6e-06	1.28e-05
M1	GO:0038095	Fc-epsilon receptor signaling pathway	143	7	0.59	2.2e-06	1.28889e-05
M1	GO:0002479	antigen processing and presentation of e...	146	7	0.61	2.5e-06	1.28889e-05
M1	GO:0061418	regulation of transcription from RNA pol...	95	6	0.39	2.7e-06	1.28889e-05
M1	GO:0031145	anaphase-promoting complex-dependent cat...	96	6	0.4	2.9e-06	1.28889e-05
M1	GO:0002223	stimulatory C-type lectin receptor signa...	157	7	0.65	4e-06	1.6e-05
M1	GO:0038061	NIK/NF-kappaB signaling	161	7	0.67	4.7e-06	1.70909e-05
M1	GO:0043488	regulation of mRNA stability	173	7	0.72	7.6e-06	2.46154e-05
M1	GO:0000209	protein polyubiquitination	325	9	1.35	8e-06	2.46154e-05
M1	GO:1902036	regulation of hematopoietic stem cell di...	119	6	0.49	1e-05	2.85714e-05
M1	GO:0060071	Wnt signaling pathway, planar cell polar...	130	6	0.54	1.7e-05	4.53333e-05
M1	GO:0090263	positive regulation of canonical Wnt sig...	141	6	0.59	2.7e-05	6.75e-05
M1	GO:0050852	T cell receptor signaling pathway	250	7	1.04	8.1e-05	0.000190588
M1	GO:0090090	negative regulation of canonical Wnt sig...	184	6	0.76	0.00012	0.000266667
M1	GO:0043687	post-translational protein modification	489	9	2.03	0.00019	0.0004
M1	GO:0033209	tumor necrosis factor-mediated signaling...	218	6	0.91	0.00029	0.00058
M1	GO:0044539	long-chain fatty acid import	7	2	0.03	0.00035	0.000666667
M1	GO:0006508	proteolysis	1877	23	7.8	0.00045	0.000818182
M1	GO:0000165	MAPK cascade	962	12	4	0.00058	0.0010087
M1	GO:0055085	transmembrane transport	1531	19	6.36	0.00077	0.00128333
M1	GO:0006790	sulfur compound metabolic process	396	7	1.64	0.00128	0.002048
M1	GO:0007175	negative regulation of epidermal growth ...	14	2	0.06	0.0015	0.00230769
M1	GO:0034975	protein folding in endoplasmic reticulum	15	2	0.06	0.00173	0.00256296
M1	GO:0033540	fatty acid beta-oxidation using acyl-CoA...	16	2	0.07	0.00197	0.00271724
M1	GO:0033539	fatty acid beta-oxidation using acyl-CoA...	16	2	0.07	0.00197	0.00271724
M1	GO:0016579	protein deubiquitination	318	6	1.32	0.00208	0.00277333
M1	GO:0006814	sodium ion transport	232	6	0.96	0.0026	0.00335484
M1	GO:0015739	sialic acid transport	1	1	0	0.00415	0.00415
M1	GO:1901585	regulation of acid-sensing ion channel a...	1	1	0	0.00415	0.00415
M1	GO:1990180	mitochondrial tRNA 3'-end processing	1	1	0	0.00415	0.00415
M1	GO:0015887	pantothenate transmembrane transport	1	1	0	0.00415	0.00415
M1	GO:0015878	biotin transport	1	1	0	0.00415	0.00415
M1	GO:0006049	UDP-N-acetylglucosamine catabolic proces...	1	1	0	0.00415	0.00415
M1	GO:0046327	glycerol biosynthetic process from pyruv...	1	1	0	0.00415	0.00415
M1	GO:0001680	tRNA 3'-terminal CCA addition	1	1	0	0.00415	0.00415
M1	GO:0001315	age-dependent response to reactive oxyge...	1	1	0	0.00415	0.00415
M6	GO:1990126	retrograde transport, endosome to plasma...	21	2	0.06	0.0016	0.00933333
M6	GO:0016241	regulation of macroautophagy	178	4	0.5	0.0016	0.00933333
M6	GO:0034109	homotypic cell-cell adhesion	83	3	0.23	0.0017	0.00933333
M6	GO:0042147	retrograde transport, endosome to Golgi	91	3	0.26	0.0022	0.00933333
M6	GO:0061418	regulation of transcription from RNA pol...	95	3	0.27	0.0024	0.00933333
M6	GO:0120012	intermembrane sphingolipid transfer	1	1	0	0.0028	0.00933333
M6	GO:0044328	canonical Wnt signaling pathway involved...	1	1	0	0.0028	0.00933333
M6	GO:0044329	canonical Wnt signaling pathway involved...	1	1	0	0.0028	0.00933333
M6	GO:0044330	canonical Wnt signaling pathway involved...	1	1	0	0.0028	0.00933333
M6	GO:0009398	FMN biosynthetic process	1	1	0	0.0028	0.00933333
M6	GO:0009231	riboflavin biosynthetic process	1	1	0	0.0028	0.00933333
M6	GO:0090326	positive regulation of locomotion involv...	1	1	0	0.0028	0.00933333
M6	GO:0010972	negative regulation of G2/M transition o...	108	3	0.3	0.0035	0.0101818
M6	GO:0032008	positive regulation of TOR signaling	36	2	0.1	0.0046	0.0101818
M6	GO:1902823	negative regulation of late endosome to ...	2	1	0.01	0.0056	0.0101818
M6	GO:2000331	regulation of terminal button organizati...	2	1	0.01	0.0056	0.0101818
M6	GO:0090122	cholesterol ester hydrolysis involved in...	2	1	0.01	0.0056	0.0101818
M6	GO:1903181	positive regulation of dopamine biosynth...	2	1	0.01	0.0056	0.0101818
M6	GO:0002184	cytoplasmic translational termination	2	1	0.01	0.0056	0.0101818
M6	GO:0009258	10-formyltetrahydrofolate catabolic proc...	2	1	0.01	0.0056	0.0101818
M6	GO:0000964	mitochondrial RNA 5'-end processing	2	1	0.01	0.0056	0.0101818
M6	GO:0035621	ER to Golgi ceramide transport	2	1	0.01	0.0056	0.0101818
M6	GO:1901532	regulation of hematopoietic progenitor c...	130	3	0.37	0.0059	0.0102609
M6	GO:0008033	tRNA processing	138	3	0.39	0.007	0.0112
M6	GO:0090263	positive regulation of canonical Wnt sig...	141	3	0.4	0.0074	0.0112
M6	GO:0038095	Fc-epsilon receptor signaling pathway	143	3	0.4	0.0077	0.0112
M6	GO:0061357	positive regulation of Wnt protein secre...	3	1	0.01	0.0084	0.0112
M6	GO:1902897	regulation of postsynaptic density prote...	3	1	0.01	0.0084	0.0112
M6	GO:0099074	mitochondrion to lysosome transport	3	1	0.01	0.0084	0.0112
M6	GO:1905166	negative regulation of lysosomal protein...	3	1	0.01	0.0084	0.0112
M6	GO:0002223	stimulatory C-type lectin receptor signa...	157	3	0.44	0.0099	0.0121081
M6	GO:0044571	[2Fe-2S] cluster assembly	4	1	0.01	0.0112	0.0121081
M6	GO:0019344	cysteine biosynthetic process	4	1	0.01	0.0112	0.0121081
M6	GO:0070901	mitochondrial tRNA methylation	4	1	0.01	0.0112	0.0121081
M6	GO:1905606	regulation of presynapse assembly	4	1	0.01	0.0112	0.0121081
M6	GO:0031914	negative regulation of synaptic plastici...	4	1	0.01	0.0112	0.0121081
M6	GO:0044878	mitotic cytokinesis checkpoint	4	1	0.01	0.0112	0.0121081
M6	GO:0031397	negative regulation of protein ubiquitin...	171	3	0.48	0.0125	0.0131282
M6	GO:0038093	Fc receptor signaling pathway	207	5	0.58	0.0128	0.0131282
M6	GO:0090646	mitochondrial tRNA processing	5	1	0.01	0.014	0.014
M7	GO:0006614	SRP-dependent cotranslational protein ta...	109	36	0.31	< 1e-30
M7	GO:0000184	nuclear-transcribed mRNA catabolic proce...	145	36	0.41	< 1e-30
M7	GO:0019083	viral transcription	219	37	0.62	< 1e-30
M7	GO:0006413	translational initiation	220	37	0.62	< 1e-30
M7	GO:0006364	rRNA processing	288	37	0.81	< 1e-30
M7	GO:0000028	ribosomal small subunit assembly	18	6	0.05	6.8e-12	2.38e-10
M7	GO:0002181	cytoplasmic translation	65	6	0.18	9e-07	1.51667e-05
M7	GO:0000027	ribosomal large subunit assembly	29	4	0.08	1.3e-06	1.51667e-05
M7	GO:0000462	maturation of SSU-rRNA from tricistronic...	41	4	0.12	5.3e-06	4.6375e-05
M7	GO:1902626	assembly of large subunit precursor of p...	3	2	0.01	2.3e-05	0.000161
M7	GO:0019068	virion assembly	37	3	0.1	0.00015	0.000875
M7	GO:2000059	negative regulation of protein ubiquitin...	19	2	0.05	0.0013	0.00528182
M7	GO:0048026	positive regulation of mRNA splicing, vi...	21	2	0.06	0.00159	0.00528182
M7	GO:1901798	positive regulation of signal transducti...	21	2	0.06	0.00159	0.00528182
M7	GO:0007219	Notch signaling pathway	179	4	0.51	0.00162	0.00528182
M7	GO:0007093	mitotic cell cycle checkpoint	180	4	0.51	0.00166	0.00528182
M7	GO:1904667	negative regulation of ubiquitin protein...	93	3	0.26	0.0023	0.00580588
M7	GO:0019061	uncoating of virus	1	1	0	0.00282	0.00580588
M7	GO:1903645	negative regulation of chaperone-mediate...	1	1	0	0.00282	0.00580588
M7	GO:1903638	positive regulation of protein import in...	1	1	0	0.00282	0.00580588
M7	GO:1901194	negative regulation of formation of tran...	1	1	0	0.00282	0.00580588
M7	GO:1903723	negative regulation of centriole elongat...	1	1	0	0.00282	0.00580588
M7	GO:0071560	cellular response to transforming growth...	225	4	0.63	0.00371	0.006825
M7	GO:0048524	positive regulation of viral process	112	3	0.32	0.00389	0.006825
M7	GO:0010458	exit from mitosis	33	2	0.09	0.0039	0.006825
M7	GO:0030218	erythrocyte differentiation	116	3	0.33	0.0043	0.00705
M7	GO:0006457	protein folding	250	5	0.71	0.00496	0.00705
M7	GO:0042273	ribosomal large subunit biogenesis	70	6	0.2	0.00514	0.00705
M7	GO:2000435	negative regulation of protein neddylati...	2	1	0.01	0.00564	0.00705
M7	GO:0060265	positive regulation of respiratory burst...	2	1	0.01	0.00564	0.00705
M7	GO:0030822	positive regulation of cAMP catabolic pr...	2	1	0.01	0.00564	0.00705
M7	GO:1990145	maintenance of translational fidelity	2	1	0.01	0.00564	0.00705
M7	GO:0070564	positive regulation of vitamin D recepto...	2	1	0.01	0.00564	0.00705
M7	GO:0043280	positive regulation of cysteine-type end...	137	3	0.39	0.00682	0.00823103
M7	GO:1904715	negative regulation of chaperone-mediate...	3	1	0.01	0.00844	0.00868824
M7	GO:0042998	positive regulation of Golgi to plasma m...	3	1	0.01	0.00844	0.00868824
M7	GO:0072717	cellular response to actinomycin D	3	1	0.01	0.00844	0.00868824
M7	GO:0060266	negative regulation of respiratory burst...	3	1	0.01	0.00844	0.00868824
M7	GO:0000350	generation of catalytic spliceosome for ...	3	1	0.01	0.00844	0.00868824
M7	GO:0006417	regulation of translation	464	6	1.31	0.00895	0.00895
M8	GO:0000042	protein targeting to Golgi	7	2	0.01	7.9e-05	0.00316
M8	GO:0006283	transcription-coupled nucleotide-excisio...	80	3	0.16	0.00052	0.0067
M8	GO:0045292	mRNA cis splicing, via spliceosome	18	2	0.04	0.00057	0.0067
M8	GO:0006457	protein folding	250	4	0.49	0.00143	0.0067
M8	GO:0061767	negative regulation of lung blood pressu...	1	1	0	0.00197	0.0067
M8	GO:0031001	response to brefeldin A	1	1	0	0.00197	0.0067
M8	GO:2000256	positive regulation of male germ cell pr...	1	1	0	0.00197	0.0067
M8	GO:0001193	maintenance of transcriptional fidelity ...	1	1	0	0.00197	0.0067
M8	GO:0006379	mRNA cleavage	36	2	0.07	0.00228	0.0067
M8	GO:0035195	gene silencing by miRNA	142	3	0.28	0.00272	0.0067
M8	GO:0000413	protein peptidyl-prolyl isomerization	40	2	0.08	0.00281	0.0067
M8	GO:0006370	7-methylguanosine mRNA capping	41	2	0.08	0.00295	0.0067
M8	GO:0043928	exonucleolytic nuclear-transcribed mRNA ...	43	2	0.08	0.00324	0.0067
M8	GO:0000398	mRNA splicing, via spliceosome	363	6	0.72	0.00375	0.0067
M8	GO:0001954	positive regulation of cell-matrix adhes...	47	2	0.09	0.00386	0.0067
M8	GO:2000397	positive regulation of ubiquitin-depende...	2	1	0	0.00394	0.0067
M8	GO:0019074	viral RNA genome packaging	2	1	0	0.00394	0.0067
M8	GO:0046778	modification by virus of host mRNA proce...	2	1	0	0.00394	0.0067
M8	GO:0044209	AMP salvage	2	1	0	0.00394	0.0067
M8	GO:0032916	positive regulation of transforming grow...	2	1	0	0.00394	0.0067
M8	GO:0036245	cellular response to menadione	2	1	0	0.00394	0.0067
M8	GO:0006168	adenine salvage	2	1	0	0.00394	0.0067
M8	GO:1903078	positive regulation of protein localizat...	48	2	0.09	0.00402	0.0067
M8	GO:0050434	positive regulation of viral transcripti...	48	2	0.09	0.00402	0.0067
M8	GO:0006383	transcription from RNA polymerase III pr...	57	2	0.11	0.00563	0.00813793
M8	GO:0010811	positive regulation of cell-substrate ad...	108	4	0.21	0.00579	0.00813793
M8	GO:0072659	protein localization to plasma membrane	245	5	0.48	0.00585	0.00813793
M8	GO:0038163	thrombopoietin-mediated signaling pathwa...	3	1	0.01	0.0059	0.00813793
M8	GO:0007113	endomitotic cell cycle	3	1	0.01	0.0059	0.00813793
M8	GO:0043328	protein transport to vacuole involved in...	4	1	0.01	0.00786	0.01048
M8	GO:0071363	cellular response to growth factor stimu...	650	5	1.28	0.00853	0.0109
M8	GO:0042795	snRNA transcription from RNA polymerase ...	72	2	0.14	0.00885	0.0109
M8	GO:0031110	regulation of microtubule polymerization...	73	2	0.14	0.00909	0.0109
M8	GO:0051495	positive regulation of cytoskeleton orga...	224	3	0.44	0.00965	0.0109
M8	GO:0019049	evasion or tolerance of host defenses by...	5	1	0.01	0.00981	0.0109
M8	GO:0006166	purine ribonucleoside salvage	5	1	0.01	0.00981	0.0109
M8	GO:0007032	endosome organization	78	2	0.15	0.01032	0.0111179
M8	GO:0035019	somatic stem cell population maintenance	79	2	0.16	0.01058	0.0111179
M8	GO:0001707	mesoderm formation	80	2	0.16	0.01084	0.0111179
M8	GO:0048332	mesoderm morphogenesis	82	2	0.16	0.01136	0.01136
M11	GO:0006605	protein targeting	438	6	1.07	0.00066	0.006125
M11	GO:0042273	ribosomal large subunit biogenesis	70	3	0.17	0.00067	0.006125
M11	GO:0000920	cell separation after cytokinesis	17	2	0.04	0.00078	0.006125
M11	GO:0008380	RNA splicing	481	6	1.18	0.00108	0.006125
M11	GO:0039702	viral budding via host ESCRT complex	21	2	0.05	0.0012	0.006125
M11	GO:0070125	mitochondrial translational elongation	95	3	0.23	0.00163	0.006125
M11	GO:0070126	mitochondrial translational termination	97	3	0.24	0.00173	0.006125
M11	GO:1901673	regulation of mitotic spindle assembly	27	2	0.07	0.00198	0.006125
M11	GO:0022400	regulation of rhodopsin mediated signali...	28	2	0.07	0.00213	0.006125
M11	GO:0006397	mRNA processing	562	6	1.38	0.00237	0.006125
M11	GO:0036258	multivesicular body assembly	30	2	0.07	0.00244	0.006125
M11	GO:0090044	positive regulation of tubulin deacetyla...	1	1	0	0.00245	0.006125
M11	GO:0075521	microtubule-dependent intracellular tran...	1	1	0	0.00245	0.006125
M11	GO:0071846	actin filament debranching	1	1	0	0.00245	0.006125
M11	GO:0006193	ITP catabolic process	1	1	0	0.00245	0.006125
M11	GO:1990261	pre-mRNA catabolic process	1	1	0	0.00245	0.006125
M11	GO:0010824	regulation of centrosome duplication	37	2	0.09	0.0037	0.00832
M11	GO:0000961	negative regulation of mitochondrial RNA...	2	1	0	0.00489	0.00832
M11	GO:0098507	polynucleotide 5' dephosphorylation	2	1	0	0.00489	0.00832
M11	GO:0019060	intracellular transport of viral protein...	2	1	0	0.00489	0.00832
M11	GO:1903292	protein localization to Golgi membrane	2	1	0	0.00489	0.00832
M11	GO:0001834	trophectodermal cell proliferation	2	1	0	0.00489	0.00832
M11	GO:0043928	exonucleolytic nuclear-transcribed mRNA ...	43	2	0.11	0.00497	0.00832
M11	GO:0006997	nucleus organization	148	4	0.36	0.00505	0.00832
M11	GO:0007080	mitotic metaphase plate congression	44	2	0.11	0.0052	0.00832
M11	GO:0045213	neurotransmitter receptor metabolic proc...	3	1	0.01	0.00733	0.00887059
M11	GO:2001295	malonyl-CoA biosynthetic process	3	1	0.01	0.00733	0.00887059
M11	GO:0071931	positive regulation of transcription inv...	3	1	0.01	0.00733	0.00887059
M11	GO:0018343	protein farnesylation	3	1	0.01	0.00733	0.00887059
M11	GO:0044208	'de novo' AMP biosynthetic process	3	1	0.01	0.00733	0.00887059
M11	GO:1990022	RNA polymerase III complex localization ...	3	1	0.01	0.00733	0.00887059
M11	GO:0044376	RNA polymerase II complex import to nucl...	3	1	0.01	0.00733	0.00887059
M11	GO:0030576	Cajal body organization	3	1	0.01	0.00733	0.00887059
M11	GO:0007033	vacuole organization	164	3	0.4	0.00754	0.00887059
M11	GO:0006839	mitochondrial transport	332	4	0.81	0.00873	0.00976
M11	GO:0033365	protein localization to organelle	1025	9	2.51	0.00901	0.00976
M11	GO:0010565	regulation of cellular ketone metabolic ...	179	3	0.44	0.00957	0.00976
M11	GO:0035022	positive regulation of Rac protein signa...	4	1	0.01	0.00976	0.00976
M11	GO:0048205	COPI coating of Golgi vesicle	4	1	0.01	0.00976	0.00976
M11	GO:0036438	maintenance of lens transparency	4	1	0.01	0.00976	0.00976
M12	GO:0006283	transcription-coupled nucleotide-excisio...	80	7	0.8	1.5e-05	0.0006
M12	GO:0006370	7-methylguanosine mRNA capping	41	5	0.41	5.3e-05	0.000746667
M12	GO:0048208	COPII vesicle coating	67	6	0.67	5.6e-05	0.000746667
M12	GO:0000209	protein polyubiquitination	325	14	3.25	8.7e-05	0.00087
M12	GO:0006406	mRNA export from nucleus	119	7	1.19	0.0002	0.00146667
M12	GO:0006368	transcription elongation from RNA polyme...	121	7	1.21	0.00022	0.00146667
M12	GO:0000082	G1/S transition of mitotic cell cycle	257	10	2.57	0.00027	0.0015
M12	GO:2001252	positive regulation of chromosome organi...	168	8	1.68	0.0003	0.0015
M12	GO:0031145	anaphase-promoting complex-dependent cat...	96	6	0.96	0.00041	0.00164
M12	GO:0006999	nuclear pore organization	15	3	0.15	0.00041	0.00164
M12	GO:0006294	nucleotide-excision repair, preincision ...	37	4	0.37	0.0005	0.00181818
M12	GO:0006886	intracellular protein transport	1250	37	12.51	0.00065	0.00216667
M12	GO:0051084	'de novo' posttranslational protein fold...	18	3	0.18	0.00072	0.00217778
M12	GO:0036498	IRE1-mediated unfolded protein response	74	5	0.74	0.00088	0.00217778
M12	GO:0035927	RNA import into mitochondrion	5	2	0.05	0.00098	0.00217778
M12	GO:1900045	negative regulation of protein K63-linke...	5	2	0.05	0.00098	0.00217778
M12	GO:1903371	regulation of endoplasmic reticulum tubu...	5	2	0.05	0.00098	0.00217778
M12	GO:0006986	response to unfolded protein	190	11	1.9	0.00098	0.00217778
M12	GO:0006362	transcription elongation from RNA polyme...	46	4	0.46	0.00114	0.00219048
M12	GO:0006363	termination of RNA polymerase I transcri...	46	4	0.46	0.00114	0.00219048
M12	GO:0048026	positive regulation of mRNA splicing, vi...	21	3	0.21	0.00115	0.00219048
M12	GO:0043687	post-translational protein modification	489	13	4.9	0.00133	0.00224615
M12	GO:0016579	protein deubiquitination	318	10	3.18	0.00141	0.00224615
M12	GO:0006361	transcription initiation from RNA polyme...	49	4	0.49	0.00145	0.00224615
M12	GO:0006620	posttranslational protein targeting to e...	6	2	0.06	0.00146	0.00224615
M12	GO:0046469	platelet activating factor metabolic pro...	6	2	0.06	0.00146	0.00224615
M12	GO:0000398	mRNA splicing, via spliceosome	363	14	3.63	0.00171	0.00249231
M12	GO:0030433	ubiquitin-dependent ERAD pathway	87	5	0.87	0.00181	0.00249231
M12	GO:0051436	negative regulation of ubiquitin-protein...	87	5	0.87	0.00181	0.00249231
M12	GO:0045787	positive regulation of cell cycle	388	11	3.88	0.00189	0.00249231
M12	GO:0072383	plus-end-directed vesicle transport alon...	7	2	0.07	0.00203	0.00249231
M12	GO:0043312	neutrophil degranulation	580	14	5.81	0.00216	0.00249231
M12	GO:1904380	endoplasmic reticulum mannose trimming	26	3	0.26	0.00217	0.00249231
M12	GO:0051131	chaperone-mediated protein complex assem...	26	3	0.26	0.00217	0.00249231
M12	GO:0050821	protein stabilization	180	7	1.8	0.00227	0.00249231
M12	GO:0051437	positive regulation of ubiquitin-protein...	92	5	0.92	0.00232	0.00249231
M12	GO:0016197	endosomal transport	285	9	2.85	0.00236	0.00249231
M12	GO:0032386	regulation of intracellular transport	606	16	6.07	0.00241	0.00249231
M12	GO:1900034	regulation of cellular response to heat	93	5	0.93	0.00243	0.00249231
M12	GO:0006996	organelle organization	3953	75	39.57	0.00258	0.00258

## Sheet: Hippo.GO.proteo.enrich
Cluster.Name	GO.ID	Term	Annotated	Significant	Expected	elimFisher	FDR
M2	GO:0006614	SRP-dependent cotranslational protein ta...	109	40	0.34	< 1e-30
M2	GO:0000184	nuclear-transcribed mRNA catabolic proce...	145	40	0.45	< 1e-30
M2	GO:0019083	viral transcription	219	40	0.68	< 1e-30
M2	GO:0006413	translational initiation	220	40	0.68	< 1e-30
M2	GO:0006364	rRNA processing	288	40	0.89	< 1e-30
M2	GO:0002181	cytoplasmic translation	65	10	0.2	5.5e-15	1.925e-13
M2	GO:0000028	ribosomal small subunit assembly	18	7	0.06	5.7e-14	9.975e-13
M2	GO:0000027	ribosomal large subunit assembly	29	4	0.09	1.8e-06	2.1e-05
M2	GO:0000462	maturation of SSU-rRNA from tricistronic...	41	4	0.13	7.6e-06	6.65e-05
M2	GO:0061844	antimicrobial humoral immune response me...	54	3	0.17	0.00062	0.00434
M2	GO:0000054	ribosomal subunit export from nucleus	14	2	0.04	0.00083	0.00445
M2	GO:0006414	translational elongation	139	4	0.43	0.00089	0.00445
M2	GO:0031640	killing of cells of other organism	64	3	0.2	0.00102	0.0044625
M2	GO:2000059	negative regulation of protein ubiquitin...	19	2	0.06	0.00155	0.00600833
M2	GO:1901798	positive regulation of signal transducti...	21	2	0.06	0.0019	0.00600833
M2	GO:0050829	defense response to Gram-negative bacter...	93	3	0.29	0.00298	0.00600833
M2	GO:1904667	negative regulation of ubiquitin protein...	93	3	0.29	0.00298	0.00600833
M2	GO:0046657	folic acid catabolic process	1	1	0	0.00309	0.00600833
M2	GO:2001272	positive regulation of cysteine-type end...	1	1	0	0.00309	0.00600833
M2	GO:0071846	actin filament debranching	1	1	0	0.00309	0.00600833
M2	GO:0061481	response to TNF agonist	1	1	0	0.00309	0.00600833
M2	GO:1902546	positive regulation of DNA N-glycosylase...	1	1	0	0.00309	0.00600833
M2	GO:0035971	peptidyl-histidine dephosphorylation	1	1	0	0.00309	0.00600833
M2	GO:0009615	response to virus	349	5	1.08	0.00441	0.00749483
M2	GO:2000249	regulation of actin cytoskeleton reorgan...	35	2	0.11	0.00522	0.00749483
M2	GO:0032435	negative regulation of proteasomal ubiqu...	36	2	0.11	0.00552	0.00749483
M2	GO:0030218	erythrocyte differentiation	116	3	0.36	0.00553	0.00749483
M2	GO:0044773	mitotic DNA damage checkpoint	118	3	0.36	0.0058	0.00749483
M2	GO:0042769	DNA damage response, detection of DNA da...	38	2	0.12	0.00614	0.00749483
M2	GO:1905053	positive regulation of base-excision rep...	2	1	0.01	0.00617	0.00749483
M2	GO:1903006	positive regulation of protein K63-linke...	2	1	0.01	0.00617	0.00749483
M2	GO:2000435	negative regulation of protein neddylati...	2	1	0.01	0.00617	0.00749483
M2	GO:0060265	positive regulation of respiratory burst...	2	1	0.01	0.00617	0.00749483
M2	GO:0042273	ribosomal large subunit biogenesis	70	6	0.22	0.00621	0.00749483
M2	GO:1902229	regulation of intrinsic apoptotic signal...	39	2	0.12	0.00645	0.007525
M2	GO:0050856	regulation of T cell receptor signaling ...	40	2	0.12	0.00678	0.00765484
M2	GO:0000082	G1/S transition of mitotic cell cycle	257	4	0.79	0.00815	0.00891406
M2	GO:1901837	negative regulation of transcription of ...	3	1	0.01	0.00924	0.00924
M2	GO:0072717	cellular response to actinomycin D	3	1	0.01	0.00924	0.00924
M2	GO:0060266	negative regulation of respiratory burst...	3	1	0.01	0.00924	0.00924
M3	GO:0061003	positive regulation of dendritic spine m...	18	4	0.12	6e-06	0.00013
M3	GO:0038095	Fc-epsilon receptor signaling pathway	143	8	0.98	6.5e-06	0.00013
M3	GO:0061024	membrane organization	929	24	6.38	1.3e-05	0.000173333
M3	GO:0006886	intracellular protein transport	1250	24	8.59	8.1e-05	0.000672
M3	GO:0000209	protein polyubiquitination	325	10	2.23	8.4e-05	0.000672
M3	GO:0043312	neutrophil degranulation	580	13	3.98	0.00018	0.0012
M3	GO:0014042	positive regulation of neuron maturation	4	2	0.03	0.00028	0.00131429
M3	GO:0010592	positive regulation of lamellipodium ass...	19	3	0.13	0.00028	0.00131429
M3	GO:0015031	protein transport	2176	39	14.95	0.0004	0.00131429
M3	GO:0042147	retrograde transport, endosome to Golgi	91	5	0.63	0.00041	0.00131429
M3	GO:0051437	positive regulation of ubiquitin-protein...	92	5	0.63	0.00043	0.00131429
M3	GO:0072594	establishment of protein localization to...	721	14	4.95	0.00044	0.00131429
M3	GO:0070584	mitochondrion morphogenesis	22	3	0.15	0.00044	0.00131429
M3	GO:1903423	positive regulation of synaptic vesicle ...	5	2	0.03	0.00046	0.00131429
M3	GO:0061418	regulation of transcription from RNA pol...	95	5	0.65	0.0005	0.00133333
M3	GO:0046907	intracellular transport	2065	40	14.18	0.00064	0.00152941
M3	GO:0033173	calcineurin-NFAT signaling cascade	25	3	0.17	0.00065	0.00152941
M3	GO:0050882	voluntary musculoskeletal movement	6	2	0.04	0.00069	0.00153333
M3	GO:1905475	regulation of protein localization to me...	156	6	1.07	0.00073	0.00153684
M3	GO:0003374	dynamin family protein polymerization in...	7	2	0.05	0.00096	0.00182857
M3	GO:1902774	late endosome to lysosome transport	7	2	0.05	0.00096	0.00182857
M3	GO:0043488	regulation of mRNA stability	173	6	1.19	0.00125	0.00222609
M3	GO:0015939	pantothenate metabolic process	8	2	0.05	0.00128	0.00222609
M3	GO:0016241	regulation of macroautophagy	178	6	1.22	0.00145	0.00232857
M3	GO:0010565	regulation of cellular ketone metabolic ...	179	6	1.23	0.00149	0.00232857
M3	GO:0048312	intracellular distribution of mitochondr...	9	2	0.06	0.00163	0.00232857
M3	GO:0043653	mitochondrial fragmentation involved in ...	9	2	0.06	0.00163	0.00232857
M3	GO:0010635	regulation of mitochondrial fusion	9	2	0.06	0.00163	0.00232857
M3	GO:0072384	organelle transport along microtubule	75	4	0.52	0.00177	0.00241333
M3	GO:0046328	regulation of JNK cascade	186	6	1.28	0.00181	0.00241333
M3	GO:0007163	establishment or maintenance of cell pol...	190	6	1.31	0.00202	0.00250909
M3	GO:0060071	Wnt signaling pathway, planar cell polar...	130	5	0.89	0.00204	0.00250909
M3	GO:0006891	intra-Golgi vesicle-mediated transport	37	3	0.25	0.00207	0.00250909
M3	GO:0006904	vesicle docking involved in exocytosis	40	3	0.27	0.0026	0.00297143
M3	GO:0034314	Arp2/3 complex-mediated actin nucleation	40	3	0.27	0.0026	0.00297143
M3	GO:0051436	negative regulation of ubiquitin-protein...	87	4	0.6	0.00305	0.00338889
M3	GO:0031146	SCF-dependent proteasomal ubiquitin-depe...	88	4	0.6	0.00317	0.00341538
M3	GO:0048588	developmental cell growth	210	6	1.44	0.00331	0.00341538
M3	GO:0051301	cell division	612	11	4.2	0.00333	0.00341538
M3	GO:0006470	protein dephosphorylation	286	7	1.96	0.00364	0.00364
M4	GO:1904874	positive regulation of telomerase RNA lo...	15	7	0.12	1e-11	4e-10
M4	GO:1904871	positive regulation of protein localizat...	8	5	0.06	1.6e-09	3.2e-08
M4	GO:1904851	positive regulation of establishment of ...	9	4	0.07	4.5e-07	4.9e-06
M4	GO:1901998	toxin transport	38	6	0.3	4.9e-07	4.9e-06
M4	GO:0006107	oxaloacetate metabolic process	12	4	0.09	1.7e-06	1.36e-05
M4	GO:0036258	multivesicular body assembly	30	5	0.24	3.5e-06	2.33333e-05
M4	GO:0032212	positive regulation of telomere maintena...	36	5	0.28	8.8e-06	5.02857e-05
M4	GO:0007339	binding of sperm to zona pellucida	47	5	0.37	3.3e-05	0.000165
M4	GO:0019550	glutamate catabolic process to aspartate	2	2	0.02	6.2e-05	0.000248
M4	GO:0019551	glutamate catabolic process to 2-oxoglut...	2	2	0.02	6.2e-05	0.000248
M4	GO:0006458	'de novo' protein folding	35	5	0.28	0.00014	0.000423529
M4	GO:0061077	chaperone-mediated protein folding	65	6	0.51	0.00014	0.000423529
M4	GO:0016236	macroautophagy	308	10	2.43	0.00017	0.000423529
M4	GO:0015966	diadenosine tetraphosphate biosynthetic ...	3	2	0.02	0.00018	0.000423529
M4	GO:0035617	stress granule disassembly	3	2	0.02	0.00018	0.000423529
M4	GO:0006532	aspartate biosynthetic process	3	2	0.02	0.00018	0.000423529
M4	GO:0006533	aspartate catabolic process	3	2	0.02	0.00018	0.000423529
M4	GO:0038096	Fc-gamma receptor signaling pathway invo...	74	5	0.58	0.0003	0.000666667
M4	GO:0002082	regulation of oxidative phosphorylation	18	3	0.14	0.00036	0.00074
M4	GO:0090666	scaRNA localization to Cajal body	4	2	0.03	0.00037	0.00074
M4	GO:0006094	gluconeogenesis	85	5	0.67	0.00056	0.00103636
M4	GO:0050821	protein stabilization	180	7	1.42	0.00057	0.00103636
M4	GO:0008333	endosome to lysosome transport	51	4	0.4	0.00069	0.0012
M4	GO:0048010	vascular endothelial growth factor recep...	94	5	0.74	0.00089	0.00148333
M4	GO:0018344	protein geranylgeranylation	7	2	0.06	0.00126	0.00193846
M4	GO:0006189	'de novo' IMP biosynthetic process	7	2	0.06	0.00126	0.00193846
M4	GO:0046654	tetrahydrofolate biosynthetic process	8	2	0.06	0.00167	0.00247143
M4	GO:0016197	endosomal transport	285	12	2.25	0.00173	0.00247143
M4	GO:0072583	clathrin-dependent endocytosis	67	4	0.53	0.00193	0.00259355
M4	GO:0007004	telomere maintenance via telomerase	69	8	0.54	0.00201	0.00259355
M4	GO:0050690	regulation of defense response to virus ...	32	3	0.25	0.00201	0.00259355
M4	GO:0072657	protein localization to membrane	584	12	4.6	0.0023	0.002875
M4	GO:0035542	regulation of SNARE complex assembly	10	2	0.08	0.00266	0.00312941
M4	GO:0035646	endosome to melanosome transport	10	2	0.08	0.00266	0.00312941
M4	GO:0006084	acetyl-CoA metabolic process	36	3	0.28	0.00283	0.00323429
M4	GO:0016032	viral process	939	21	7.4	0.00312	0.00346667
M4	GO:0019886	antigen processing and presentation of e...	183	6	1.44	0.00332	0.00358919
M4	GO:0006283	transcription-coupled nucleotide-excisio...	80	4	0.63	0.00368	0.00379487
M4	GO:0060071	Wnt signaling pathway, planar cell polar...	130	5	1.02	0.0037	0.00379487
M4	GO:0051973	positive regulation of telomerase activi...	40	3	0.32	0.00383	0.00383
M5	GO:0044208	'de novo' AMP biosynthetic process	3	2	0.01	2.3e-05	0.00052
M5	GO:0014850	response to muscle activity	21	3	0.06	2.6e-05	0.00052
M5	GO:0018344	protein geranylgeranylation	7	2	0.02	0.00016	0.00213333
M5	GO:0007016	cytoskeletal anchoring at plasma membran...	10	2	0.03	0.00033	0.0033
M5	GO:0046040	IMP metabolic process	14	2	0.04	0.00067	0.00536
M5	GO:0000097	sulfur amino acid biosynthetic process	18	2	0.05	0.00112	0.00651765
M5	GO:0046835	carbohydrate phosphorylation	24	2	0.07	0.002	0.00651765
M5	GO:0043648	dicarboxylic acid metabolic process	101	3	0.28	0.00276	0.00651765
M5	GO:0034959	endothelin maturation	1	1	0	0.00277	0.00651765
M5	GO:0005998	xylulose catabolic process	1	1	0	0.00277	0.00651765
M5	GO:0018964	propylene metabolic process	1	1	0	0.00277	0.00651765
M5	GO:1905429	response to glycine	1	1	0	0.00277	0.00651765
M5	GO:0090044	positive regulation of tubulin deacetyla...	1	1	0	0.00277	0.00651765
M5	GO:0055111	ingression involved in gastrulation with...	1	1	0	0.00277	0.00651765
M5	GO:0072382	minus-end-directed vesicle transport alo...	1	1	0	0.00277	0.00651765
M5	GO:0010814	substance P catabolic process	1	1	0	0.00277	0.00651765
M5	GO:0010816	calcitonin catabolic process	1	1	0	0.00277	0.00651765
M5	GO:0051043	regulation of membrane protein ectodomai...	30	2	0.08	0.00311	0.00691111
M5	GO:0071470	cellular response to osmotic stress	31	2	0.09	0.00332	0.00698947
M5	GO:0006691	leukotriene metabolic process	32	2	0.09	0.00354	0.00708
M5	GO:0003382	epithelial cell morphogenesis	37	2	0.1	0.00471	0.00762759
M5	GO:0014075	response to amine	39	2	0.11	0.00522	0.00762759
M5	GO:0035600	tRNA methylthiolation	2	1	0.01	0.00553	0.00762759
M5	GO:1990145	maintenance of translational fidelity	2	1	0.01	0.00553	0.00762759
M5	GO:1900220	semaphorin-plexin signaling pathway invo...	2	1	0.01	0.00553	0.00762759
M5	GO:0014718	positive regulation of satellite cell ac...	2	1	0.01	0.00553	0.00762759
M5	GO:0038060	nitric oxide-cGMP-mediated signaling pat...	2	1	0.01	0.00553	0.00762759
M5	GO:0000105	histidine biosynthetic process	2	1	0.01	0.00553	0.00762759
M5	GO:0008355	olfactory learning	2	1	0.01	0.00553	0.00762759
M5	GO:0010951	negative regulation of endopeptidase act...	268	4	0.74	0.00642	0.00825
M5	GO:0002576	platelet degranulation	138	3	0.38	0.0066	0.00825
M5	GO:0035088	establishment or maintenance of apical/b...	44	2	0.12	0.0066	0.00825
M5	GO:0060359	response to ammonium ion	140	3	0.39	0.00686	0.00828
M5	GO:0046456	icosanoid biosynthetic process	49	2	0.14	0.00814	0.00828
M5	GO:0045213	neurotransmitter receptor metabolic proc...	3	1	0.01	0.00828	0.00828
M5	GO:0071109	superior temporal gyrus development	3	1	0.01	0.00828	0.00828
M5	GO:0042732	D-xylose metabolic process	3	1	0.01	0.00828	0.00828
M5	GO:0021586	pons maturation	3	1	0.01	0.00828	0.00828
M5	GO:0060988	lipid tube assembly	3	1	0.01	0.00828	0.00828
M5	GO:0070315	G1 to G0 transition involved in cell dif...	3	1	0.01	0.00828	0.00828
M12	GO:0006189	'de novo' IMP biosynthetic process	7	2	0.01	4.8e-05	0.00192
M12	GO:0009113	purine nucleobase biosynthetic process	13	2	0.02	0.00018	0.0036
M12	GO:1904902	ESCRT III complex assembly	1	1	0	0.00154	0.0103
M12	GO:0042840	D-glucuronate catabolic process	1	1	0	0.00154	0.0103
M12	GO:0120012	intermembrane sphingolipid transfer	1	1	0	0.00154	0.0103
M12	GO:0042398	cellular modified amino acid biosyntheti...	40	2	0.06	0.00173	0.0103
M12	GO:0007584	response to nutrient	187	3	0.29	0.00293	0.0103
M12	GO:0008615	pyridoxine biosynthetic process	2	1	0	0.00309	0.0103
M12	GO:0019853	L-ascorbic acid biosynthetic process	2	1	0	0.00309	0.0103
M12	GO:0017186	peptidyl-pyroglutamic acid biosynthetic ...	2	1	0	0.00309	0.0103
M12	GO:0070889	platelet alpha granule organization	2	1	0	0.00309	0.0103
M12	GO:0035621	ER to Golgi ceramide transport	2	1	0	0.00309	0.0103
M12	GO:0030199	collagen fibril organization	60	2	0.09	0.00386	0.0118769
M12	GO:0023021	termination of signal transduction	4	1	0.01	0.00616	0.016075
M12	GO:0007032	endosome organization	78	2	0.12	0.00643	0.016075
M12	GO:0030574	collagen catabolic process	78	2	0.12	0.00643	0.016075
M12	GO:0019640	glucuronate catabolic process to xylulos...	5	1	0.01	0.0077	0.0162105
M12	GO:0046952	ketone body catabolic process	5	1	0.01	0.0077	0.0162105
M12	GO:1900748	positive regulation of vascular endothel...	5	1	0.01	0.0077	0.0162105
M12	GO:0006564	L-serine biosynthetic process	6	1	0.01	0.00923	0.0175571
M12	GO:0006685	sphingomyelin catabolic process	6	1	0.01	0.00923	0.0175571
M12	GO:0031584	activation of phospholipase D activity	7	1	0.01	0.01076	0.0175571
M12	GO:0006672	ceramide metabolic process	108	2	0.17	0.01202	0.0175571
M12	GO:2000601	positive regulation of Arp2/3 complex-me...	8	1	0.01	0.01229	0.0175571
M12	GO:0003360	brainstem development	8	1	0.01	0.01229	0.0175571
M12	GO:0017185	peptidyl-lysine hydroxylation	8	1	0.01	0.01229	0.0175571
M12	GO:0042182	ketone catabolic process	8	1	0.01	0.01229	0.0175571
M12	GO:0046654	tetrahydrofolate biosynthetic process	8	1	0.01	0.01229	0.0175571
M12	GO:0030148	sphingolipid biosynthetic process	112	2	0.17	0.01289	0.0177793
M12	GO:0070327	thyroid hormone transport	10	1	0.02	0.01534	0.019175
M12	GO:0009396	folic acid-containing compound biosynthe...	10	1	0.02	0.01534	0.019175
M12	GO:0006348	chromatin silencing at telomere	10	1	0.02	0.01534	0.019175
M12	GO:0046185	aldehyde catabolic process	12	1	0.02	0.01838	0.0222788
M12	GO:0006089	lactate metabolic process	13	1	0.02	0.0199	0.02292
M12	GO:0051127	positive regulation of actin nucleation	14	1	0.02	0.02141	0.02292
M12	GO:0007175	negative regulation of epidermal growth ...	14	1	0.02	0.02141	0.02292
M12	GO:0048569	post-embryonic animal organ development	15	1	0.02	0.02292	0.02292
M12	GO:0050961	detection of temperature stimulus involv...	15	1	0.02	0.02292	0.02292
M12	GO:0006750	glutathione biosynthetic process	15	1	0.02	0.02292	0.02292
M12	GO:0050965	detection of temperature stimulus involv...	15	1	0.02	0.02292	0.02292

## Sheet: Muscle.GWAS.proteo.enrich
Cluster.Name	category	over_represented_pvalue	under_represented_pvalue	numDEInCat	numInCat	padjust
M3	19_ldl_cholesterol	0.00369891	0.998894	13	3006	0.0615794
M3	20_total_cholesterol	0.00559813	0.998233	13	3203	0.0615794
M3	21_triglycerides	0.0385416	0.985097	10	2767	0.282638
M3	29_insulin_secretion	0.127277	0.94776	6	1696	0.580496
M3	37_osteoporosis	0.131931	0.941795	7	2138	0.580496
M3	17_parkinsons_disease	0.344856	0.798851	7	2776	0.995816
M3	15_alzheimers	0.451303	0.719601	6	2637	0.995816
M3	36_macular_degeneration_dry	0.502506	0.702971	4	1807	0.995816
M3	35_macular_degeneration_neovascular	0.580771	0.628696	4	1988	0.995816
M3	26_type_2_diabetes	0.590343	0.58839	6	2931	0.995816
M3	25_glycated_hemoglobin	0.619815	0.570602	5	2625	0.995816
M3	22_blood_pressure_systolic	0.639435	0.567538	4	2113	0.995816
M3	24_fasting_glucose	0.673311	0.499336	6	3143	0.995816
M3	18_hdl_cholesterol	0.73227	0.442501	5	2968	0.995816
M3	32_fasting_insulin	0.796996	0.374871	4	2541	0.995816
M3	27_2hr_glucose	0.825189	0.357598	3	2127	0.995816
M3	11_rheumatoid_arthritis	0.852286	0.315491	3	2288	0.995816
M3	28_fasting_proinsulin	0.862176	0.335466	2	1638	0.995816
M3	23_coronary_artery_disease	0.917512	0.186067	4	3209	0.995816
M3	30_insulin_resistance	0.931398	0.199422	2	2051	0.995816
M3	12_multiple_sclerosis	0.950552	0.154725	2	2193	0.995816
M3	31_beta-cell_function	1	0.0121679	0	1974	1
M4	27_2hr_glucose	0.00425847	0.99814	21	2127	0.0673426
M4	12_multiple_sclerosis	0.00612206	0.997234	21	2193	0.0673426
M4	21_triglycerides	0.0209439	0.98903	23	2767	0.153589
M4	26_type_2_diabetes	0.0661275	0.961056	22	2931	0.363701
M4	20_total_cholesterol	0.0894613	0.944855	23	3203	0.39363
M4	11_rheumatoid_arthritis	0.109514	0.934738	17	2288	0.40155
M4	22_blood_pressure_systolic	0.170186	0.894136	15	2113	0.531165
M4	19_ldl_cholesterol	0.193151	0.870604	20	3006	0.531165
M4	18_hdl_cholesterol	0.253439	0.823891	19	2968	0.565206
M4	24_fasting_glucose	0.256912	0.819756	20	3143	0.565206
M4	15_alzheimers	0.361484	0.737878	16	2637	0.678549
M4	37_osteoporosis	0.381151	0.72878	13	2138	0.678549
M4	30_insulin_resistance	0.444272	0.675597	12	2051	0.678549
M4	23_coronary_artery_disease	0.489646	0.615432	18	3209	0.678549
M4	31_beta-cell_function	0.519725	0.608437	11	1974	0.678549
M4	32_fasting_insulin	0.529652	0.586795	14	2541	0.678549
M4	28_fasting_proinsulin	0.542682	0.597182	9	1638	0.678549
M4	17_parkinsons_disease	0.56124	0.552118	15	2776	0.678549
M4	29_insulin_secretion	0.586019	0.553359	9	1696	0.678549
M4	35_macular_degeneration_neovascular	0.656569	0.472146	10	1988	0.722226
M4	25_glycated_hemoglobin	0.691922	0.419543	13	2625	0.724871
M4	36_macular_degeneration_dry	0.939583	0.12295	6	1807	0.939583
M5	30_insulin_resistance	0.00895421	0.995314	27	2051	0.196993
M5	17_parkinsons_disease	0.12226	0.916925	28	2776	0.905506
M5	23_coronary_artery_disease	0.177273	0.872332	31	3209	0.905506
M5	12_multiple_sclerosis	0.24758	0.823087	21	2193	0.905506
M5	15_alzheimers	0.252302	0.814746	25	2637	0.905506
M5	19_ldl_cholesterol	0.262646	0.803344	28	3006	0.905506
M5	27_2hr_glucose	0.297471	0.782522	20	2127	0.905506
M5	22_blood_pressure_systolic	0.475925	0.62439	18	2113	0.905506
M5	35_macular_degeneration_neovascular	0.488928	0.614246	17	1988	0.905506
M5	18_hdl_cholesterol	0.531053	0.558209	25	2968	0.905506
M5	36_macular_degeneration_dry	0.531841	0.57777	15	1807	0.905506
M5	25_glycated_hemoglobin	0.540626	0.553093	22	2625	0.905506
M5	21_triglycerides	0.636079	0.45463	22	2767	0.905506
M5	29_insulin_secretion	0.64492	0.467709	13	1696	0.905506
M5	11_rheumatoid_arthritis	0.667622	0.428383	18	2288	0.905506
M5	31_beta-cell_function	0.727678	0.37194	14	1974	0.905506
M5	32_fasting_insulin	0.763424	0.320382	18	2541	0.905506
M5	20_total_cholesterol	0.765966	0.308133	24	3203	0.905506
M5	28_fasting_proinsulin	0.800698	0.295451	11	1638	0.905506
M5	26_type_2_diabetes	0.823188	0.245602	20	2931	0.905506
M5	37_osteoporosis	0.950504	0.0864069	12	2138	0.995766
M5	24_fasting_glucose	0.998716	0.0029798	13	3143	0.998716
M12	23_coronary_artery_disease	0.00823385	0.995012	48	3209	0.181145
M12	32_fasting_insulin	0.0871854	0.940051	35	2541	0.694805
M12	24_fasting_glucose	0.1097	0.920964	42	3143	0.694805
M12	17_parkinsons_disease	0.14911	0.891359	36	2776	0.694805
M12	26_type_2_diabetes	0.15791	0.883485	38	2931	0.694805
M12	20_total_cholesterol	0.288817	0.772358	37	3203	0.905731
M12	19_ldl_cholesterol	0.318796	0.74682	35	3006	0.905731
M12	25_glycated_hemoglobin	0.339848	0.731697	30	2625	0.905731
M12	18_hdl_cholesterol	0.474509	0.603507	32	2968	0.905731
M12	22_blood_pressure_systolic	0.511462	0.578259	23	2113	0.905731
M12	29_insulin_secretion	0.582677	0.516389	18	1696	0.905731
M12	12_multiple_sclerosis	0.586967	0.502096	23	2193	0.905731
M12	37_osteoporosis	0.613848	0.475838	22	2138	0.905731
M12	36_macular_degeneration_dry	0.656392	0.438653	18	1807	0.905731
M12	30_insulin_resistance	0.693808	0.39355	20	2051	0.905731
M12	11_rheumatoid_arthritis	0.699802	0.383397	22	2288	0.905731
M12	31_beta-cell_function	0.769142	0.309986	19	1974	0.905731
M12	28_fasting_proinsulin	0.7904	0.293604	15	1638	0.905731
M12	27_2hr_glucose	0.832578	0.233937	19	2127	0.905731
M12	21_triglycerides	0.840559	0.216679	25	2767	0.905731
M12	35_macular_degeneration_neovascular	0.864561	0.197013	17	1988	0.905731
M12	15_alzheimers	0.923477	0.11372	22	2637	0.923477

## Sheet: Hippo.GWAS.proteo.enrich
Cluster.Name	category	over_represented_pvalue	under_represented_pvalue	numDEInCat	numInCat	padjust
M4	23_coronary_artery_disease	0.00187819	0.999012	42	3209	0.0413203
M4	24_fasting_glucose	0.063117	0.958447	35	3143	0.505627
M4	20_total_cholesterol	0.0866775	0.941417	34	3203	0.505627
M4	32_fasting_insulin	0.140078	0.903645	27	2541	0.505627
M4	19_ldl_cholesterol	0.144729	0.898023	31	3006	0.505627
M4	25_glycated_hemoglobin	0.153087	0.893545	27	2625	0.505627
M4	12_multiple_sclerosis	0.174563	0.879614	23	2193	0.505627
M4	31_beta-cell_function	0.183864	0.874215	21	1974	0.505627
M4	35_macular_degeneration_neovascular	0.325084	0.760107	19	1988	0.70787
M4	27_2hr_glucose	0.360044	0.727517	20	2127	0.70787
M4	18_hdl_cholesterol	0.362161	0.716224	27	2968	0.70787
M4	30_insulin_resistance	0.386111	0.705859	19	2051	0.70787
M4	26_type_2_diabetes	0.474479	0.612075	26	2931	0.75726
M4	36_macular_degeneration_dry	0.481893	0.623383	16	1807	0.75726
M4	37_osteoporosis	0.557511	0.543632	18	2138	0.817682
M4	17_parkinsons_disease	0.613769	0.476178	23	2776	0.842799
M4	28_fasting_proinsulin	0.651253	0.460603	13	1638	0.842799
M4	11_rheumatoid_arthritis	0.820908	0.255177	16	2288	0.999533
M4	21_triglycerides	0.919359	0.123898	18	2767	0.999533
M4	22_blood_pressure_systolic	0.925779	0.121735	13	2113	0.999533
M4	29_insulin_secretion	0.980677	0.0412658	8	1696	0.999533
M4	15_alzheimers	0.999533	0.00125944	10	2637	0.999533
M6	28_fasting_proinsulin	0.0065406	0.997643	13	1638	0.143893
M6	11_rheumatoid_arthritis	0.0756679	0.961327	13	2288	0.509379
M6	17_parkinsons_disease	0.0841724	0.954528	15	2776	0.509379
M6	27_2hr_glucose	0.0926144	0.95215	12	2127	0.509379
M6	26_type_2_diabetes	0.197025	0.878681	14	2931	0.866909
M6	29_insulin_secretion	0.29803	0.822011	8	1696	0.952546
M6	12_multiple_sclerosis	0.303083	0.808502	10	2193	0.952546
M6	24_fasting_glucose	0.398071	0.718194	13	3143	0.976676
M6	31_beta-cell_function	0.466998	0.679928	8	1974	0.976676
M6	32_fasting_insulin	0.48813	0.647969	10	2541	0.976676
M6	30_insulin_resistance	0.509588	0.640106	8	2051	0.976676
M6	15_alzheimers	0.536085	0.601763	10	2637	0.976676
M6	37_osteoporosis	0.705379	0.442379	7	2138	0.976676
M6	19_ldl_cholesterol	0.71393	0.411991	10	3006	0.976676
M6	25_glycated_hemoglobin	0.787006	0.335007	8	2625	0.976676
M6	36_macular_degeneration_dry	0.823295	0.314643	5	1807	0.976676
M6	21_triglycerides	0.83655	0.26985	8	2767	0.976676
M6	20_total_cholesterol	0.873757	0.213166	9	3203	0.976676
M6	35_macular_degeneration_neovascular	0.950356	0.118775	4	1988	0.976676
M6	22_blood_pressure_systolic	0.965476	0.0875888	4	2113	0.976676
M6	23_coronary_artery_disease	0.970566	0.0645925	7	3209	0.976676
M6	18_hdl_cholesterol	0.976676	0.0550814	6	2968	0.976676
