# Supplementary material for: Cross-species functional modules link proteostasis to human normal aging
Source: PLoS Comput Biol. 2019 Jul 3;15(7):e1007162. doi: 10.1371/journal.pcbi.1007162 (PMC6634426; doi:10.1371/journal.pcbi.1007162)
Supplement: S9 Table — This table contains the gene-level p-values from the PASCAL tool for the heatmap of Fig 5C for selected 22 GWAS age-related studies. (XLSX) [file pcbi.1007162.s020.xlsx]

## Sheet: gwas.diseases.genes
.id	ATP6V0A1	CPA3	DNM1L	GOT2	ITFG1	KIAA0368	KIF5B	KLC1	PPP3CB	PSMA1	PSMA3	PSMA5	PSMA7	PSMB2	PSMB5	PSMD1	PSMD11	PSMD12	PSMD14	PSMD3	PSMD6	PSMD8	TXNL1	UBE2L3	USP14
11_rheumatoid_arthritis														0.00277					0.0246					0.00993
12_multiple_sclerosis								0.0826							0.0384						0.0752
15_alzheimers								0.0399			0.00327													0.00309
17_parkinsons_disease		0.0136					0.0427									0.0773			0.0961			0.0881
18_hdl_cholesterol	0.0251					0.0216				0.00286					0.0155			0.0481		2.0005e-05				1.25233e-07
19_ldl_cholesterol	0.00327									0.00717		5.55112e-16						0.0408		0.0277
20_total_cholesterol	0.00386	0.0593		0.094								1.84852e-13						0.06		0.0126				4.42928e-05	0.0468
21_triglycerides	0.046								0.0734															0.0486	0.0884
22_blood_pressure_systolic									0.0119				0.0681
23_coronary_artery_disease					0.0351		0.0139				0.0287		0.0457				0.0992			0.0307			0.031	0.0709
24_fasting_glucose			0.0504					0.0594				0.09	0.0252				0.0467							0.00175
25_glycated_hemoglobin		0.0439		0.0511																	0.035
26_type_2_diabetes	0.00203						0.0784					0.0261
27_2hr_glucose											0.0887							0.00802
28_fasting_proinsulin		0.0637												0.0308						0.064					0.0495
29_insulin_secretion					0.00527
30_insulin_resistance				0.085						0.0783		0.0891												0.00453
31_beta-cell_function		0.0736										0.0456	0.0555						0.00433			0.0834
32_fasting_insulin	0.0599
35_macular_degeneration_neovascular		0.0708								0.0607
36_macular_degeneration_dry					0.0166				0.0159								0.000934115			0.029
37_osteoporosis	0.0174		0.0578			0.0577	0.0432	0.00612				0.0049						0.0035
